# Supplementary material for: A Mettl16/m6A/mybl2b/Igf2bp1 axis ensures cell cycle progression of embryonic hematopoietic stem and progenitor cells
Source: EMBO J. 2024 Apr 11;43(10):1990–2014. doi: 10.1038/s44318-024-00082-9 (PMC11099167; doi:10.1038/s44318-024-00082-9)
Supplement: Supplementary file 2 — Dataset EV1 [file 44318_2024_82_MOESM2_ESM.xlsx]

## Sheet: Legend
Dataset EV1.
List of processed m6A-seq data.

## Sheet: a. sibling-MeRIP-rep1
chr	chromStart	chromEnd	log2FoldChange	pvalue	geneID	geneName
chr8	42548456	42549356	9.49477	1.74419e-06	ENSDARG00000075818	dok2
chr4	33202846	33203346	9.18985	3.59441e-06	ENSDARG00000094308	si:dkey-247i3
chr4	63790670	63804727	9.12375	4.19444e-06	ENSDARG00000101946	si:dkey-92j16
chr11	12091690	12092178	9.11799	4.25493e-06	ENSDARG00000102310	si:ch211-156l18
chr24	25363672	25364587	9.05415	4.92976e-06	ENSDARG00000018066	ptchd1
chr19	295421	295946	8.78344	9.33454e-06	ENSDARG00000094908	lingo4a
chr2	15343388	15343838	8.62299	1.31931e-05	ENSDARG00000039174	olfm3b
chr25	29610120	29610695	8.61266	1.34289e-05	ENSDARG00000013907	si:ch211-253p14
chr14	2362721	2363271	8.44288	1.95689e-05	ENSDARG00000102198	si:ch73-233f7
chr7	3427805	3428055	8.35515	2.36627e-05	ENSDARG00000076257	si:ch211-285c6
chr1	11641481	11641931	8.30303	2.64567e-05	ENSDARG00000094981	chst12b
chr4	60760357	60760832	8.24419	2.99785e-05	ENSDARG00000088301	si:dkey-254e13
chr18	49125959	49126584	8.16614	3.60036e-05	ENSDARG00000098044	BX663503
chr2	53120214	53120789	8.13981	3.75214e-05	ENSDARG00000070661	si:ch211-182e10
chr23	32128748	32129248	8.08865	4.17887e-05	ENSDARG00000092792	rprm3
chr16	42048361	42048561	8.07552	4.29139e-05	ENSDARG00000070178	zp3d
chr11	7109247	7109672	8.06387	4.41135e-05	ENSDARG00000018260	bmp7a
chr3	12884116	12884366	8.03365	4.72992e-05	ENSDARG00000102472	btbd17b
chr13	44848767	44849167	8.03216	4.70234e-05	ENSDARG00000079263	si:dkeyp-2e4
chr7	4197222	4197597	7.93808	5.72517e-05	ENSDARG00000114345	si:dkey-28d5
chr20	27753560	27754035	7.89805	6.22761e-05	ENSDARG00000061963	vrtn
chr13	22964992	22966720	7.88348	6.40946e-05	ENSDARG00000074509	tacr2
chr4	70279076	70279576	7.82849	7.17781e-05	ENSDARG00000110810	si:dkey-3h2
chr4	61330442	61399722	7.78773	7.81487e-05	ENSDARG00000114646	znf1021
chr19	9732083	9732383	7.77855	7.95593e-05	ENSDARG00000062995	si:dkey-14o18
chr19	21920205	21920630	7.77372	8.03118e-05	ENSDARG00000005522	galr1a
chr8	29672226	29672651	7.74712	8.5056e-05	ENSDARG00000024522	prf1
chr23	42408307	42408757	7.72682	8.84668e-05	ENSDARG00000104540	cyp2aa8
chr4	56425280	56427566	7.71911	8.97974e-05	ENSDARG00000101912	si:dkey-65l23
chr12	13468396	13468796	7.67446	9.84626e-05	ENSDARG00000061990	kcnh4b
chr5	42295803	42296203	7.66798	9.9696e-05	ENSDARG00000006939	tbx16l
chr17	42095246	42095646	7.6425	0.000105371	ENSDARG00000075107	nkx2.4a
chr11	40898445	40899889	7.64133	6.66933e-08	ENSDARG00000105325	CABZ01044764
chr20	32442644	32446196	7.59694	0.000114943	ENSDARG00000017107	nr2e1
chr22	30742920	30743421	7.55135	0.000126201	ENSDARG00000086880	AL831726
chr14	1688406	1688706	7.54378	0.000128019	ENSDARG00000107444	hrh2a
chr19	2235689	2235914	7.53359	0.000135147	ENSDARG00000092160	ferd3l
chr4	46943797	46946037	7.53271	0.000130723	ENSDARG00000101689	si:dkey-16p6
chr2	50906096	50906471	7.47135	0.0001478	ENSDARG00000104961	ghrhra
chr2	49717629	49732725	7.42963	0.000162495	ENSDARG00000110173	BX323861
chr11	12053415	12053790	7.42946	0.000161115	ENSDARG00000102310	si:ch211-156l18
chr4	62198396	62198646	7.41015	0.000166998	ENSDARG00000104026	si:dkeyp-35e5
chr4	62535559	62535934	7.40757	0.0001678	ENSDARG00000110878	si:dkey-28k24
chr5	52882593	52882968	7.40233	0.000174498	ENSDARG00000104980	CU695117
chr2	27933130	27933505	7.39742	0.0001725	ENSDARG00000015515	mc4r
chr1	56467810	56468185	7.39527	0.000171672	ENSDARG00000074069	zgc:171452
chr4	64051118	64051493	7.39487	0.000171799	ENSDARG00000102262	si:dkey-179k24
chr4	63847464	63847839	7.39487	0.000171799	ENSDARG00000067592	BX901974
chr22	23493051	23493326	7.38852	0.000175361	ENSDARG00000103160	CR388178
chr20	43398430	43398705	7.37958	0.00018002	ENSDARG00000096778	AL928920
chr4	49554015	49554390	7.32484	0.000197186	ENSDARG00000114577	si:dkey-159n16
chr1	50929618	50929957	7.32246	0.00019805	ENSDARG00000030703	otx2a
chr19	24933740	24934065	7.30221	0.000209708	ENSDARG00000097873	BX530721
chr1	40734720	40734970	7.2925	0.00021121	ENSDARG00000052900	zgc:153642
chr7	3892072	3892322	7.2861	0.000215958	ENSDARG00000105367	si:dkey-88n24
chr2	29938986	29939361	7.26917	0.000222714	ENSDARG00000038869	htr5aa
chr4	62532884	62533134	7.26024	0.000223995	ENSDARG00000110878	si:dkey-28k24
chr18	17158949	17173920	7.25918	7.24331e-13	ENSDARG00000093901	trhr2
chr6	27415166	27415341	7.21542	0.000245492	ENSDARG00000017425	crocc2
chr4	20183940	20184115	7.18763	0.000258103	ENSDARG00000004794	ccdc146
chr17	20639454	20639729	7.18762	0.000261098	ENSDARG00000043341	npy4r
chr4	38818293	38818668	7.1758	0.000263651	ENSDARG00000034095	si:dkey-59l11
chr4	47047774	47048149	7.16655	0.00026807	ENSDARG00000101695	si:dkey-26m3
chr4	67909328	67964918	7.16122	0.000270642	ENSDARG00000098351	si:ch211-66c13
chr4	38267144	38267519	7.11755	0.000295964	ENSDARG00000102273	si:ch211-229l10
chr3	54502474	54502574	7.1098	0.000319679	ENSDARG00000079808	si:ch73-208g10
chr4	70922665	70922990	7.10357	0.000303425	ENSDARG00000104897	si:dkey-16p6
chr7	3392498	3392623	7.10241	0.000304052	ENSDARG00000105375	si:ch211-285c6
chr22	9862997	9864728	7.09224	0.000309591	ENSDARG00000095643	si:dkey-253d23
chr21	22675155	22675430	7.09127	0.000318655	ENSDARG00000103444	gig2h
chr5	62707832	62711760	7.09082	0.000310375	ENSDARG00000110503	BX510960
chr4	57201864	57202064	7.07585	0.000318724	ENSDARG00000101274	si:dkey-16p6
chr5	67910268	67910657	7.06486	0.000333868	ENSDARG00000035735	gsx1
chr21	40945154	40945329	7.05548	0.000334604	ENSDARG00000020102	kctd16b
chr4	29032767	29033067	7.04903	0.000343306	ENSDARG00000023036	si:dkey-23a23
chr22	8532042	8534981	7.04646	0.000339971	ENSDARG00000092266	si:ch73-27e22
chr15	23779941	23780291	7.03326	0.000347962	ENSDARG00000040559	rad1
chr2	1117633	1117883	7.0274	0.000351569	ENSDARG00000095614	cacna1eb
chr4	63973665	63973940	7.02311	0.000354229	ENSDARG00000100434	znf1091
chr9	27775360	27775635	7.02067	0.00035575	ENSDARG00000016059	rab5b
chr5	8331437	8331787	7.01468	0.000359512	ENSDARG00000103351	FP102192
chr4	63974240	63974415	7.00851	0.000363424	ENSDARG00000100434	znf1091
chr4	50539776	50540076	7.00608	0.000364981	ENSDARG00000102791	zgc:174704
chr15	11954305	11954505	7.00401	0.000366308	ENSDARG00000099953	PRLHR
chr1	7957779	7957929	7.00136	0.000368013	ENSDARG00000099359	CR855320
chr5	8331037	8331162	6.9976	0.000375698	ENSDARG00000103351	FP102192
chr3	32129631	32130451	6.99689	0.000370905	ENSDARG00000113150	fthl31
chr3	8121768	8121968	6.99265	0.000373671	ENSDARG00000111323	si:ch211-51i16
chr3	40679930	40680155	6.98386	0.000379461	ENSDARG00000096870	uts2r5
chr11	44188126	44188351	6.98226	0.000380522	ENSDARG00000076371	CABZ01080074
chr18	45766701	45767026	6.97963	0.000382278	ENSDARG00000117489	CU896647
chr5	832228	833928	6.97767	3.77275e-22	ENSDARG00000116751	BX537263
chr4	40565014	40585520	6.97684	7.68191e-07	ENSDARG00000089831	si:dkey-207m2
chr5	13212651	13212776	6.93075	0.000436796	ENSDARG00000027586	top3b
chr4	67054329	67054554	6.90834	0.00043875	ENSDARG00000099048	znf1070
chr5	62699747	62703574	6.88971	0.000453091	ENSDARG00000101133	BX510960
chr16	33114657	33114932	6.88077	0.000460124	ENSDARG00000039970	cnr2
chr23	14408737	14408887	6.87672	0.000470656	ENSDARG00000095139	CR388373
chr8	14828175	14828450	6.86474	1.25777e-11	ENSDARG00000062346	cacna1ea
chr9	10154694	10155019	6.86216	0.000501931	ENSDARG00000095022	thsd7ba
chr21	43713643	43713768	6.85525	0.00048831	ENSDARG00000016484	dkc1
chr2	27319482	27325371	6.85435	0.000489065	ENSDARG00000038894	tmx3a
chr9	48089664	48089964	6.85349	0.000498711	ENSDARG00000052088	cxcr1
chr9	4610395	4610620	6.84626	0.000504898	ENSDARG00000053383	rprma
chr1	21737319	21737469	6.84028	0.000510072	ENSDARG00000037383	pax5
chr4	58841841	58842041	6.83745	0.000503404	ENSDARG00000104888	si:dkey-28i19
chr4	54801557	54803916	6.82214	0.000516742	ENSDARG00000113808	si:dkeyp-82b4
chr5	836136	836286	6.81792	0.000541104	ENSDARG00000114355	BX537263
chr10	565961	566186	6.81495	0.000523107	ENSDARG00000109233	bmp10l
chr24	39991944	39992244	6.80844	0.000538463	ENSDARG00000030778	BX323854
chr4	71150401	71150601	6.79756	0.000538826	ENSDARG00000116086	si:dkey-193i10
chr16	16826461	16826736	6.78855	0.000547133	ENSDARG00000075914	kcnj14
chr14	32665157	32665282	6.78676	0.000558616	ENSDARG00000099054	BX088596
chr4	50280621	50280871	6.78148	0.000553738	ENSDARG00000089179	si:dkey-16p6
chr7	7368678	7368853	6.78124	0.000553968	ENSDARG00000070100	si:ch211-168d1
chr23	15851437	15851537	6.77977	0.000555354	ENSDARG00000006838	eef1a2
chr6	21637385	21637485	6.77903	0.000565975	ENSDARG00000026084	si:dkey-43k4
chr7	3687256	3687356	6.77824	0.000578617	ENSDARG00000086419	si:ch211-282j17
chr12	27569535	27569635	6.77824	0.000578617	ENSDARG00000054707	dhx8
chr5	45613623	45613723	6.77805	0.000556975	ENSDARG00000033635	NPFFR2
chr5	57708764	57711706	6.77411	0.000560709	ENSDARG00000052411	si:dkey-71l1
chr11	6434279	6434529	6.76907	0.000587623	ENSDARG00000110997	VMAC
chr11	24643185	24643285	6.75018	0.000606592	ENSDARG00000031463	syt6b
chr4	47757805	47757930	6.74788	0.000596525	ENSDARG00000113660	si:ch211-196f19
chr16	31580816	31582866	6.74047	0.000604009	ENSDARG00000020084	tg
chr3	3686070	3686295	6.73337	0.000611272	ENSDARG00000078178	art4
chr18	31015373	31015473	6.72435	0.000633436	ENSDARG00000068629	cd151l
chr4	20180193	20180293	6.70165	0.000644686	ENSDARG00000019861	fgl2a
chr3	7948421	7948546	6.69429	0.00065267	ENSDARG00000099684	trim35-24
chr19	26922904	26923229	6.6913	0.00066938	ENSDARG00000004343	nelfe
chr22	9965648	9965920	6.69059	0.00065672	ENSDARG00000078234	nlrc7
chr2	45160979	45161154	6.68961	0.000657805	ENSDARG00000038587	CU929150
chr4	54657283	54657408	6.68917	0.000658281	ENSDARG00000104968	si:ch211-227e10
chr15	3947945	3948045	6.68269	0.000665456	ENSDARG00000102890	clrn1
chr5	22363014	22363239	6.67943	0.000669085	ENSDARG00000058120	si:dkey-27p18
chr14	4610438	4611163	6.67438	4.21037e-11	ENSDARG00000013389	gabra4
chr22	2690459	2690559	6.66903	0.000680795	ENSDARG00000114349	si:dkey-20i20
chr13	7064323	7064573	6.66078	0.000690227	ENSDARG00000036282	rnaset2
chr5	23721789	23722039	6.65902	0.000692249	ENSDARG00000011283	si:dkey-110k5
chr4	76101256	76101356	6.65895	0.000692331	ENSDARG00000101653	zgc:110171
chr3	49012086	49014765	6.65836	0.000693011	ENSDARG00000111935	BX769173
chr14	24043659	24043851	6.65773	0.000693733	ENSDARG00000071640	drd1a
chr4	71610076	71610476	6.6236	2.6173e-06	ENSDARG00000101757	si:dkey-27n6
chr7	3665073	3665173	6.60318	0.000774619	ENSDARG00000105145	si:ch211-282j17
chr20	26959532	26962756	6.5878	1.14281e-162	ENSDARG00000095639	BX248515
chr21	5301873	5302271	6.57395	0.00081277	ENSDARG00000094738	loxhd1a
chr10	37405199	37407139	6.56525	0.000824451	ENSDARG00000089802	akap1a
chr4	39992252	39992502	6.56102	0.000830184	ENSDARG00000104850	si:ch211-215p11
chr21	2946807	2947107	6.55644	0.000836436	ENSDARG00000105834	znf971
chr14	11389262	11391060	6.5539	0.000839921	ENSDARG00000104214	CR381540
chr4	74026640	74026740	6.55116	0.000843703	ENSDARG00000086752	LO018205
chr3	40680194	40681420	6.53867	0.000861104	ENSDARG00000109826	BX649559
chr22	30573989	30574265	6.5374	0.00086289	ENSDARG00000091718	BX649490
chr4	46645982	46646157	6.53727	0.000863077	ENSDARG00000111026	BX927193
chr1	12066905	12067080	6.53603	0.000864824	ENSDARG00000096515	si:dkey-58j15
chr4	69223785	69224305	6.53496	0.00086634	ENSDARG00000116717	si:dkey-82i20
chr2	3497652	3497752	6.53214	0.000870334	ENSDARG00000073896	cx47
chr1	11124745	11125295	6.49599	9.10769e-24	ENSDARG00000062854	sdk1b
chr1	23398404	23398992	6.4617	4.52348e-06	ENSDARG00000070121	rhoh
chr4	31457625	31500681	6.45324	1.80368e-10	ENSDARG00000114172	znf996
chr4	71304560	71305872	6.44225	4.33212e-19	ENSDARG00000115029	si:dkeyp-123a12
chr1	8958656	8963796	6.43708	2.01424e-10	ENSDARG00000094298	CT573178
chr5	24102498	24102873	6.41899	5.21752e-06	ENSDARG00000092931	si:ch211-114c12
chr21	21812851	21813601	6.38654	5.7814e-06	ENSDARG00000096381	neu3
chr12	36054720	36055520	6.36422	5.4405e-52	ENSDARG00000102491	gpr142
chr6	30484004	30484404	6.29193	5.05818e-10	ENSDARG00000015964	zgc:153311
chr13	29466056	29466656	6.27403	8.31111e-06	ENSDARG00000019179	lrit1a
chr4	77177643	77177943	6.27157	8.40718e-06	ENSDARG00000092241	znf1009
chr4	76001706	76002131	6.26651	8.54008e-06	ENSDARG00000100348	si:dkey-71l4
chr23	37093289	37093939	6.26103	8.75791e-06	ENSDARG00000052535	ubxn10
chr1	14500882	14501532	6.15496	1.21772e-05	ENSDARG00000109597	si:dkey-194g4
chr13	48224540	48225190	6.10857	4.56779e-44	ENSDARG00000074530	KCNK12
chr4	77913672	77914097	6.10443	5.94681e-25	ENSDARG00000100669	si:dkey-61p9
chr7	41081698	41082473	6.03411	1.22161e-20	ENSDARG00000068557	htr5ab
chr10	27028043	27028668	6.0176	4.73416e-13	ENSDARG00000043662	cnih2
chr23	18177280	18177830	5.99339	6.01764e-13	ENSDARG00000062357	tafa1a
chr5	35401074	35401568	5.96797	4.34643e-111	ENSDARG00000035415	ptger4b
chr5	8817227	8817777	5.93778	4.66577e-09	ENSDARG00000100475	fgf10b
chr9	54418241	54419308	5.92897	2.91603e-88	ENSDARG00000038918	drd1b
chr5	38468101	38468693	5.91927	1.22025e-98	ENSDARG00000067889	gltpd2
chr13	29520218	29520843	5.88225	4.16292e-16	ENSDARG00000061070	chst3a
chr5	29121811	29122486	5.85369	7.71329e-09	ENSDARG00000068166	whrnb
chr6	13688675	13688991	5.84998	3.1703e-05	ENSDARG00000004243	asic4b
chr19	8680579	8681604	5.84707	1.49388e-92	ENSDARG00000037427	si:ch211-39a7
chr2	27323576	27324176	5.84035	8.05795e-09	ENSDARG00000092151	BX649522
chr22	2574939	2580568	5.83345	7.46006e-16	ENSDARG00000094309	si:ch73-92e7
chr17	4222316	4242068	5.83129	3.36768e-05	ENSDARG00000116363	CU929304
chr1	40336159	40337484	5.81718	0	ENSDARG00000079552	maml3
chr19	10495687	10496162	5.8039	3.62005e-05	ENSDARG00000076574	si:ch73-160i9
chr9	37341239	37341714	5.80096	3.67424e-05	ENSDARG00000033771	hspbap1
chr20	44347006	44347622	5.79528	1.63701e-70	ENSDARG00000079045	opn8b
chr7	49271008	49271408	5.79475	3.74018e-05	ENSDARG00000076701	b4galnt4b
chr1	8963148	8966046	5.76051	4.69952e-12	ENSDARG00000089873	socs1b
chr24	17409680	17410305	5.74018	4.46295e-05	ENSDARG00000096926	BX005392
chr15	46791575	46792250	5.72839	7.62149e-49	ENSDARG00000006110	chrd
chr11	28110329	28123016	5.72791	8.90116e-29	ENSDARG00000022570	nmur3
chr1	51673027	51673452	5.72479	4.59461e-05	ENSDARG00000074182	prokr1a
chr16	42066581	42073705	5.70018	0	ENSDARG00000092955	BX649388
chr25	16045383	16045771	5.6887	1.9669e-08	ENSDARG00000111983	sb:cb470
chr5	68789507	68790082	5.68455	5.26143e-05	ENSDARG00000014722	her1
chr14	30492672	30493712	5.68213	1.33498e-31	ENSDARG00000086070	fgf20b
chr2	26557222	26563978	5.66008	5.59099e-05	ENSDARG00000068580	glis1a
chr20	75274	76299	5.65504	5.50737e-70	ENSDARG00000077489	lrfn2b
chr8	16257219	16257544	5.64984	2.54319e-08	ENSDARG00000039412	dmrta2
chr1	31699141	31699955	5.64973	0	ENSDARG00000029751	wbp1lb
chr12	16522471	16522846	5.64917	5.80854e-05	ENSDARG00000099854	HTR7
chr6	29102941	29103691	5.63882	4.7108e-44	ENSDARG00000061362	dipk1ab
chr2	53909461	53909811	5.63525	2.75228e-08	ENSDARG00000110877	FO834855
chr20	43398422	43398897	5.61959	6.3581e-05	ENSDARG00000041550	pimr138
chr7	29016670	29017245	5.61884	6.5509e-05	ENSDARG00000061149	nrn1lb
chr4	71108214	71108589	5.61487	6.44177e-05	ENSDARG00000101087	si:dkeyp-80d11
chr4	34443649	34444149	5.61039	3.09825e-08	ENSDARG00000105063	si:ch211-64i20
chr10	566286	566607	5.60715	6.58086e-05	ENSDARG00000109233	bmp10l
chr1	57278294	57278669	5.60526	6.56212e-05	ENSDARG00000026383	si:dkey-27j5
chr5	23776679	23777254	5.60269	6.60912e-05	ENSDARG00000091944	si:ch211-287c22
chr13	49727407	49766715	5.57463	0	ENSDARG00000023627	ggps1
chr20	27707765	27708490	5.56835	1.70746e-14	ENSDARG00000042383	zbtb25
chr20	22739791	22742882	5.56833	0	ENSDARG00000043328	fip1l1a
chr9	22902864	22906235	5.5617	3.65299e-274	ENSDARG00000018627	arl5a
chr6	40089742	40090692	5.55214	0	ENSDARG00000019613	ip6k2b
chr4	77202007	77202582	5.55081	4.33096e-08	ENSDARG00000095717	si:dkey-172k15
chr3	7041437	7041760	5.54544	7.86561e-05	ENSDARG00000105074	BX000701
chr17	26984918	26985437	5.5342	1.12393e-23	ENSDARG00000089553	si:dkey-221l4
chr2	30885956	30886567	5.52518	2.63285e-14	ENSDARG00000006894	oprk1
chr1	30854968	30855368	5.51752	8.94056e-05	ENSDARG00000096527	BX548015
chr4	63825154	63825471	5.50838	8.95605e-05	ENSDARG00000098087	si:dkey-30f3
chr22	2107016	2107607	5.50655	7.20733e-36	ENSDARG00000103954	znf1153
chr24	41142235	41143256	5.50454	3.82179e-48	ENSDARG00000102312	scn5lab
chr6	13698812	13699887	5.4985	5.46698e-97	ENSDARG00000078037	chpfb
chr10	25822605	25823180	5.4972	8.9712e-05	ENSDARG00000043850	ftr54
chr20	47994740	47995465	5.49389	7.49967e-54	ENSDARG00000073933	gareml
chr15	23524546	23526647	5.49034	1.06307e-38	ENSDARG00000096575	si:dkey-182i3
chr2	6804773	6805623	5.48315	1.05967e-44	ENSDARG00000075352	brinp3b
chr11	6417449	6420771	5.47748	9.96033e-05	ENSDARG00000115939	FO681393
chr13	32148924	32150443	5.44814	7.97448e-275	ENSDARG00000014091	osr1
chr2	29717785	29732879	5.43742	8.143e-08	ENSDARG00000076896	si:dkey-188g12
chr16	17234539	17235164	5.42878	0	ENSDARG00000043304	nop2
chr18	15187487	15188054	5.42851	7.1285e-32	ENSDARG00000093269	si:ch73-62b13
chr5	15667873	15739401	5.42757	1.18621e-61	ENSDARG00000086327	srrm4
chr6	36469450	36469975	5.42114	9.97308e-08	ENSDARG00000044326	BX950188
chr14	38795517	38802970	5.41014	0	ENSDARG00000100564	sil1
chr9	19305152	19305677	5.4093	0.000115749	ENSDARG00000109862	htr1fa
chr19	42231215	42235954	5.40602	0	ENSDARG00000070150	jtb
chr17	12439965	12440740	5.40448	0	ENSDARG00000026166	emilin1b
chr16	25823354	25823829	5.39864	0.000119087	ENSDARG00000070317	irge4
chr6	40449383	40451840	5.3976	6.76636e-64	ENSDARG00000098407	BX936393
chr25	27210971	27237323	5.39159	1.0906e-13	ENSDARG00000076508	grm8b
chr23	21459786	21460186	5.39019	0.000121798	ENSDARG00000070770	her4
chr7	2807622	2808397	5.38825	1.07014e-07	ENSDARG00000100155	si:ch211-217i17
chr23	36111134	36191224	5.38419	0	ENSDARG00000093797	BX005254
chr11	17596978	17647354	5.37422	3.06052e-31	ENSDARG00000062471	tafa4b
chr18	20488474	20489924	5.37016	5.89194e-194	ENSDARG00000069271	kbtbd4
chr22	1323513	1327031	5.36898	0	ENSDARG00000101044	si:ch73-138e16
chr3	3685620	3685995	5.3653	0.000131398	ENSDARG00000078178	art4
chr17	29797875	29798350	5.36147	5.53627e-280	ENSDARG00000004861	esrrga
chr8	17044377	17044714	5.35546	1.92405e-62	ENSDARG00000032761	pde4d
chr4	77013805	77014220	5.34134	0.00013999	ENSDARG00000095013	si:dkey-240n22
chr4	77626529	77627179	5.34044	4.59983e-25	ENSDARG00000092759	si:dkey-61p9
chr15	32699519	32700369	5.33809	3.06744e-19	ENSDARG00000102017	trpc4b
chr10	10636361	10677814	5.33788	1.56183e-82	ENSDARG00000073914	fam163ba
chr20	22734079	22740675	5.3349	0	ENSDARG00000043323	lnx1
chr3	5647771	5648321	5.33296	4.58357e-19	ENSDARG00000017720	si:ch211-106h11
chr2	27076050	27094653	5.33231	1.52064e-30	ENSDARG00000023542	cdh7a
chr9	52539343	52539704	5.32676	1.91875e-10	ENSDARG00000056439	march4
chr19	3539700	3574060	5.31945	5.91949e-99	ENSDARG00000071205	tmem170b
chr19	6892645	6893020	5.31699	0.000150804	ENSDARG00000099070	FP074867
chr4	69575256	69575681	5.3125	0.000152588	ENSDARG00000103247	znf993
chr25	7591892	7598851	5.30977	2.58618e-13	ENSDARG00000029232	FO704779
chr23	32150893	32154451	5.30635	0	ENSDARG00000000796	nr4a1
chr19	23002298	23002883	5.29433	2.26821e-10	ENSDARG00000005510	gdf6b
chr25	26809967	26810842	5.29211	1.83897e-07	ENSDARG00000045644	ca12
chr11	40467617	40468267	5.27978	3.55753e-13	ENSDARG00000102160	si:dkeyp-61b2
chr7	20771753	20772378	5.274	1.99427e-07	ENSDARG00000056007	cyb5d1
chr19	15571289	15617852	5.27091	2.93831e-38	ENSDARG00000024619	foxo6b
chr10	21565581	21566231	5.269	2.79925e-10	ENSDARG00000097170	pcdh1a4
chr22	591808	592358	5.26479	6.92625e-16	ENSDARG00000046007	tmcc2
chr6	542868	543693	5.26136	1.26481e-18	ENSDARG00000096307	cacna1ib
chr13	13580641	13581133	5.2599	3.12985e-10	ENSDARG00000069715	foxi2
chr22	16497669	16499144	5.25309	0	ENSDARG00000009881	ier5
chr7	5535477	5536102	5.24702	1.30207e-18	ENSDARG00000092823	si:dkeyp-67a8
chr18	14233552	14246798	5.24429	1.07607e-258	ENSDARG00000104732	mlycd
chr12	29350722	29351797	5.23573	4.01734e-137	ENSDARG00000089766	nrg3b
chr11	1944728	1947945	5.23419	1.63854e-249	ENSDARG00000059370	nr1d4b
chr2	28049570	28057433	5.22774	0	ENSDARG00000014522	cdh6
chr22	2364984	2368622	5.22125	3.87946e-62	ENSDARG00000095704	si:dkey-4c15
chr25	16045233	16045683	5.21722	4.2026e-10	ENSDARG00000051925	cyb5r2
chr11	37268367	37273962	5.21597	0	ENSDARG00000099902	il17rc
chr4	52360357	52380783	5.21506	2.73793e-07	ENSDARG00000116023	CR318589
chr23	19288016	19434199	5.21464	2.00843e-26	ENSDARG00000090787	klhdc8b
chr9	27731265	27734078	5.20698	5.48064e-43	ENSDARG00000000747	lcmt2
chr7	19892711	19894086	5.20549	1.14339e-64	ENSDARG00000077986	TMEM151A
chr9	19118767	19133001	5.20542	4.58083e-86	ENSDARG00000068681	crfb1
chr1	37372918	37375783	5.20136	1.39923e-45	ENSDARG00000074501	tnip2
chr3	34977427	34981620	5.20023	1.52518e-15	ENSDARG00000009568	ca10b
chr23	39958540	39958965	5.19283	3.09216e-07	ENSDARG00000054847	xcr1a
chr19	12802507	12803407	5.19139	1.5211e-53	ENSDARG00000031348	mc5ra
chr12	43662979	43663804	5.19139	3.1144e-07	ENSDARG00000104566	foxi1
chr9	27733333	27736615	5.18804	1.14627e-42	ENSDARG00000041171	crygs2
chr4	41555766	41556316	5.18468	3.21989e-07	ENSDARG00000101916	si:dkeyp-44d3
chr5	43603956	43608271	5.1829	0	ENSDARG00000032482	si:dkey-40c11
chr3	45343781	45344856	5.18178	4.65006e-56	ENSDARG00000069961	il21r
chr2	1903258	1903633	5.18158	0.000219047	ENSDARG00000075899	ADGRL2
chr22	29312227	29316512	5.18061	0	ENSDARG00000086778	pdgfba
chr2	24165566	24168670	5.18	5.48071e-29	ENSDARG00000029881	kcnh2a
chr10	22197078	22248776	5.17643	2.93619e-61	ENSDARG00000043907	fgf11b
chr2	49746164	49746564	5.1623	0.000236154	ENSDARG00000110173	BX323861
chr5	57722287	57722937	5.15938	3.69062e-07	ENSDARG00000088260	gig2p
chr1	20733376	20739024	5.15915	3.68462e-274	ENSDARG00000037429	tll1
chr4	43606819	43607044	5.1572	0.000233097	ENSDARG00000068161	si:dkey-16p6
chr11	14064530	14064905	5.15595	0.000243566	ENSDARG00000098667	grin3bb
chr4	53290606	53291006	5.15401	0.000234999	ENSDARG00000102595	si:dkey-250k10
chr4	32783404	32783867	5.15148	5.59332e-18	ENSDARG00000088245	si:dkey-16p6
chr6	23010416	23018423	5.14781	2.7813e-116	ENSDARG00000074933	polg2
chr2	3814322	3818340	5.14594	0	ENSDARG00000013847	egfra
chr4	31536123	31686791	5.13846	4.13889e-07	ENSDARG00000103229	si:dkey-265e15
chr11	12913055	12913480	5.1383	0.000247603	ENSDARG00000058416	si:dkey-11m19
chr5	25072893	25075179	5.13762	3.02655e-179	ENSDARG00000002264	mrpl41
chr23	3777654	3777979	5.13611	8.72091e-10	ENSDARG00000116584	opn7b
chr15	11908756	11909081	5.13542	0.000260716	ENSDARG00000102912	gpr184
chr19	14114160	14126170	5.13045	1.23412e-136	ENSDARG00000101878	kdf1b
chr4	73817165	73818265	5.12876	5.61569e-76	ENSDARG00000092608	si:dkey-262g12
chr10	32264856	32265481	5.12704	1.67359e-149	ENSDARG00000023815	uvrag
chr12	18820635	18871993	5.12532	0.000259311	ENSDARG00000088204	shisa8b
chr17	4227253	4231532	5.12088	2.5178e-203	ENSDARG00000013409	bmp2a
chr3	44002299	44008311	5.11615	2.59027e-83	ENSDARG00000116052	il4r
chr25	8755989	8756714	5.10479	1.09045e-194	ENSDARG00000070971	furinb
chr18	26800060	26800435	5.10414	2.95953e-88	ENSDARG00000060885	znf592
chr22	9929240	9933091	5.10286	1.09338e-09	ENSDARG00000074820	si:dkey-253d23
chr11	36244323	36249902	5.09863	9.0605e-239	ENSDARG00000003632	zgc:172270
chr17	7380549	7381199	5.0958	5.2255e-07	ENSDARG00000098320	grm1b
chr2	29116498	29116892	5.09421	1.16362e-09	ENSDARG00000078226	cdh12a
chr1	56468335	56468601	5.09313	0.000277487	ENSDARG00000074069	zgc:171452
chr15	2674109	2674484	5.08545	0.000290815	ENSDARG00000097494	CR382327
chr8	25036718	25040604	5.08267	1.28436e-195	ENSDARG00000061314	ngrn
chr9	525775	528664	5.0807	0	ENSDARG00000078172	CU984600
chr18	25783445	25784170	5.07523	3.13362e-205	ENSDARG00000074414	sema4ba
chr3	25503441	25508801	5.07216	5.55866e-33	ENSDARG00000022525	mchr1b
chr1	9626276	9626901	5.06983	5.24203e-51	ENSDARG00000104203	ugt5b5
chr3	32870309	32871184	5.06979	5.99262e-69	ENSDARG00000053260	zgc:113090
chr13	256116	256516	5.06888	0.000298771	ENSDARG00000070053	foxg1d
chr16	14064396	14067960	5.06454	1.08762e-81	ENSDARG00000062429	trim109
chr25	29393881	29403271	5.06194	9.26318e-110	ENSDARG00000097642	CU469568
chr1	14305935	14306835	5.05878	7.71347e-263	ENSDARG00000056797	ppp2r2ca
chr1	50794668	50795093	5.05737	1.60448e-09	ENSDARG00000100792	zgc:154142
chr17	30835075	30835850	5.03891	1.22038e-42	ENSDARG00000042784	gdf7
chr16	37947516	37948741	5.03809	2.22184e-88	ENSDARG00000095533	si:ch211-198c19
chr15	21521802	21522177	5.03675	9.6391e-20	ENSDARG00000097580	BX663519
chr13	40772961	40773586	5.03503	1.27414e-14	ENSDARG00000006350	nkx1.2la
chr6	48271091	48271687	5.03358	3.50937e-45	ENSDARG00000005050	wnt2ba
chr10	36155493	36156658	5.03073	3.18823e-98	ENSDARG00000054575	waif2
chr13	35386841	35388016	5.02836	0	ENSDARG00000013168	jag1b
chr4	71907022	71907397	5.02238	0.000335406	ENSDARG00000099711	si:dkey-29j8
chr3	24275821	24289644	5.0219	1.4917e-67	ENSDARG00000038139	pdgfbb
chr14	36765811	36769653	5.00876	0	ENSDARG00000089767	rnf130
chr12	48972914	48973164	5.00856	0.000351986	ENSDARG00000099406	lrit1b
chr20	41838268	41839418	5.00505	4.32624e-42	ENSDARG00000013528	mcm9
chr18	41648811	41650648	5.00397	0	ENSDARG00000014673	fzd9b
chr15	11953505	11954280	5.00035	8.49427e-07	ENSDARG00000099953	PRLHR
chr19	11508959	11509759	4.99516	2.31324e-14	ENSDARG00000035961	kcng2
chr1	36695058	36702355	4.99065	0	ENSDARG00000011876	ednraa
chr19	4046939	4047224	4.98783	2.51467e-09	ENSDARG00000099509	btr23
chr14	11978043	11982203	4.9851	0	ENSDARG00000071868	znf711
chr4	64008828	64009243	4.98379	2.55077e-34	ENSDARG00000117113	zgc:173607
chr19	28261276	28261876	4.98155	9.69984e-07	ENSDARG00000036051	irx4b
chr15	3090786	3094494	4.98138	6.59981e-116	ENSDARG00000103359	slitrk5a
chr3	29843431	29845175	4.98041	8.38157e-247	ENSDARG00000032565	cacng2a
chr24	14623830	14636074	4.97568	0	ENSDARG00000092995	BX294113
chr2	3630306	3631556	4.97345	3.32863e-108	ENSDARG00000058876	mmp16b
chr7	36967635	36968885	4.97209	0	ENSDARG00000073957	tox3
chr6	21657107	21657857	4.97191	2.76891e-14	ENSDARG00000026084	si:dkey-43k4
chr6	52637682	52643424	4.96941	1.90619e-73	ENSDARG00000002760	gdf5
chr16	35405522	35405887	4.96931	2.60462e-56	ENSDARG00000101170	rab42b
chr4	41057891	41058266	4.96778	0.00038909	ENSDARG00000102062	si:dkeyp-82h4
chr3	34180884	34182587	4.96485	3.04677e-284	ENSDARG00000037909	timm29
chr4	76101406	76101781	4.95264	0.000403762	ENSDARG00000101653	zgc:110171
chr5	37040852	37041327	4.94735	3.43335e-09	ENSDARG00000035339	ftr99
chr14	28379681	28385559	4.94559	3e-308	ENSDARG00000034871	mid2
chr4	73741388	73742363	4.9417	3.63436e-36	ENSDARG00000105816	BX855614
chr6	7059998	7060898	4.93814	5.74344e-41	ENSDARG00000058815	ihhb
chr17	16906522	16913527	4.93633	0	ENSDARG00000043746	nrxn3a
chr15	5073668	5074343	4.93195	4.44866e-14	ENSDARG00000063475	abcg1
chr4	70421505	70421880	4.93169	3.82921e-09	ENSDARG00000099466	si:dkey-190j3
chr5	23284639	23285964	4.93102	6.7784e-232	ENSDARG00000062376	nlgn3b
chr15	31770112	31772657	4.93036	3.86464e-09	ENSDARG00000019660	rxfp2b
chr6	140120	140770	4.92571	4.9353e-57	ENSDARG00000052192	s1pr5b
chr3	29602091	29602479	4.9228	7.09148e-19	ENSDARG00000014477	sstr3
chr1	42776552	42779075	4.92255	0	ENSDARG00000052713	lrrtm1
chr9	40941884	40943109	4.92053	5.04745e-31	ENSDARG00000069133	mstnb
chr7	2241257	2241732	4.92038	1.29364e-06	ENSDARG00000078093	zgc:172065
chr4	62545505	62546155	4.91753	1.01987e-23	ENSDARG00000110878	si:dkey-28k24
chr7	3392798	3393123	4.91642	0.000463464	ENSDARG00000105375	si:ch211-285c6
chr10	21908992	21909642	4.91633	2.07544e-16	ENSDARG00000057479	hrh2b
chr19	45983646	45985989	4.91446	9.32435e-48	ENSDARG00000098980	si:ch211-153f2
chr14	12333176	12333551	4.91263	0.000459232	ENSDARG00000058064	cx31
chr24	2348413	2352293	4.9081	0	ENSDARG00000063701	rreb1a
chr16	35535426	35537491	4.90775	0	ENSDARG00000101009	cited4b
chr9	781519	782019	4.90662	1.42398e-06	ENSDARG00000014321	en1a
chr4	29918304	29919475	4.90566	2.05572e-40	ENSDARG00000110852	znf1111
chr7	23903158	23903508	4.90193	0.000463571	ENSDARG00000105547	CR388231
chr16	28861341	28863920	4.90184	8.51792e-57	ENSDARG00000070428	si:dkey-222b8
chr7	21941481	21942531	4.89669	2.99878e-294	ENSDARG00000077329	nlgn2a
chr24	15645001	15647837	4.89366	0	ENSDARG00000077151	cbln2b
chr11	24645814	24658242	4.8932	1.49138e-06	ENSDARG00000031463	syt6b
chr4	47877495	47877920	4.89045	5.49396e-09	ENSDARG00000098928	si:ch211-196h24
chr22	1703853	1704653	4.89011	7.48645e-14	ENSDARG00000100882	znf1154
chr4	43544745	43545120	4.88939	0.000477804	ENSDARG00000114935	si:dkeyp-53e4
chr19	8336082	8336982	4.88853	3.34685e-85	ENSDARG00000014675	efna3a
chr10	40626933	40627833	4.88498	2.14375e-11	ENSDARG00000076269	zgc:172131
chr9	22663310	22663685	4.88435	0.000483644	ENSDARG00000069758	si:dkey-189g17
chr7	61217620	61218237	4.88364	2.37179e-127	ENSDARG00000079584	zgc:194930
chr5	57673140	57674565	4.88344	0	ENSDARG00000052413	crfb12
chr2	6475591	6478500	4.88073	5.72863e-59	ENSDARG00000017653	rgs13
chr5	69993365	69995654	4.87991	0.000496847	ENSDARG00000094605	si:ch211-154e10
chr21	7921716	7922516	4.87815	5.33292e-196	ENSDARG00000077540	f2rl1
chr2	29712746	29727072	4.87796	3.71805e-16	ENSDARG00000093205	AL845362
chr19	1606334	1619449	4.87635	1.39928e-98	ENSDARG00000063215	lrrc3b
chr4	31294661	31295211	4.87631	2.61877e-11	ENSDARG00000098143	si:dkey-57l19
chr15	38157486	38157911	4.8742	3.73548e-16	ENSDARG00000089404	si:dkey-24p1
chr21	32091465	32094880	4.87303	9.15762e-103	ENSDARG00000089078	si:ch211-160j14
chr23	19670134	19673765	4.87251	0	ENSDARG00000023703	kctd6b
chr19	20644521	20645531	4.87139	1.79585e-63	ENSDARG00000062640	kcnh8
chr3	58795810	58798718	4.8671	9.25088e-108	ENSDARG00000059567	si:ch73-281f12
chr4	62190967	62191342	4.86537	0.000514462	ENSDARG00000103527	si:dkeyp-35e5
chr12	25950833	25953954	4.86208	0	ENSDARG00000105045	bmpr1ab
chr5	16151943	16152843	4.86164	0	ENSDARG00000062579	kremen1
chr4	12229980	12231330	4.85987	0	ENSDARG00000006747	tmem178b
chr6	170064	171239	4.8562	2.67439e-51	ENSDARG00000110178	CABZ01066694
chr14	3571705	3573455	4.8552	4.20487e-126	ENSDARG00000105109	FP102783
chr4	5473210	5473668	4.84747	0.000536942	ENSDARG00000045837	si:dkey-14d8
chr9	30392232	30392607	4.84562	0.000539313	ENSDARG00000079703	si:dkey-18p12
chr7	13748686	13749986	4.83452	1.60813e-55	ENSDARG00000076449	kbtbd13
chr20	29436600	29437225	4.82766	1.77506e-13	ENSDARG00000011975	fmn1
chr8	31941999	31943374	4.82222	8.95114e-30	ENSDARG00000093745	htr1aa
chr3	6204183	6211778	4.81256	1.11966e-75	ENSDARG00000104099	FP236513
chr22	7628948	7632184	4.80791	0.000600343	ENSDARG00000104640	BX511034
chr17	23311476	23313383	4.80325	7.32497e-208	ENSDARG00000071005	ppp1r3ca
chr4	70098925	70270062	4.79998	0.000601059	ENSDARG00000104619	si:ch211-171l17
chr8	32801817	32804880	4.79533	5.34343e-218	ENSDARG00000078550	zgc:194839
chr4	43296214	43296689	4.7953	5.04668e-11	ENSDARG00000096000	si:dkey-29j8
chr11	27625400	27649604	4.7913	4.38772e-77	ENSDARG00000105338	CR931782
chr18	50538401	50547739	4.78986	2.47063e-281	ENSDARG00000100342	zgc:158464
chr24	19707608	19711469	4.78901	0	ENSDARG00000038429	csrnp1b
chr22	2664236	2668776	4.78485	1.74903e-72	ENSDARG00000071833	znf1162
chr1	38850829	38853527	4.7832	8.30767e-59	ENSDARG00000069640	vegfc
chr14	21922652	21923277	4.77691	7.76801e-18	ENSDARG00000037408	tbc1d10c
chr12	18381981	18388593	4.77602	0	ENSDARG00000009217	tom1l2
chr4	14975584	14977700	4.77351	0	ENSDARG00000002952	smo
chr5	64658402	64658777	4.77325	0.000664126	ENSDARG00000117298	AL929048
chr5	45003143	45003863	4.76956	1.28968e-08	ENSDARG00000035290	dmrt3a
chr1	23416894	23417619	4.76944	1.29072e-08	ENSDARG00000054680	chrna9
chr16	46434503	46435028	4.76167	1.71464e-33	ENSDARG00000089889	rpz6
chr13	7370218	7370318	4.76124	0.000715406	ENSDARG00000061714	si:dkey-45k15
chr17	31159042	31164212	4.7602	1.86491e-60	ENSDARG00000038235	pkdccb
chr2	304721	306196	4.75783	1.04871e-26	ENSDARG00000089940	znf1008
chr21	2342855	2343330	4.75655	1.40699e-08	ENSDARG00000103237	si:ch73-299h12
chr8	27361686	27515264	4.75272	2.56066e-176	ENSDARG00000020292	si:ch211-254n4
chr22	1441051	1441490	4.752	1.21538e-17	ENSDARG00000098664	si:dkeyp-53d3
chr14	5995875	5997175	4.75143	2.01302e-71	ENSDARG00000067507	kctd8
chr17	22687169	22688094	4.74919	1.67711e-238	ENSDARG00000097706	birc6-as2
chr2	26155794	26156784	4.74503	2.22675e-44	ENSDARG00000005364	grin3ba
chr3	8173069	8173319	4.74111	0.000702265	ENSDARG00000100364	FO907110
chr16	5788344	5789294	4.73837	2.53967e-292	ENSDARG00000041304	trak1a
chr7	65939547	65940441	4.73754	2.62784e-137	ENSDARG00000112859	RASSF10
chr5	56920374	56924747	4.73601	9.5934e-84	ENSDARG00000021380	ppm1db
chr25	21277477	21280472	4.73449	5.018e-146	ENSDARG00000021589	tmem60
chr11	17500740	17512996	4.73252	1.46106e-81	ENSDARG00000088837	BX571952
chr23	5756441	5758955	4.73129	4.51495e-126	ENSDARG00000037804	phlda3
chr22	26239423	26244740	4.72943	8.72761e-82	ENSDARG00000041533	ccdc130
chr4	45443066	45444598	4.72888	0.000722563	ENSDARG00000109749	si:ch211-162i8
chr22	33191634	33193984	4.72832	0	ENSDARG00000016153	dag1
chr20	32756762	32758605	4.7266	0	ENSDARG00000018921	lratd1
chr25	35502851	35503401	4.72583	4.57503e-242	ENSDARG00000039949	fibina
chr4	43908746	43909096	4.72519	0.000728794	ENSDARG00000111465	znf1104
chr19	6964937	6966287	4.72429	8.20984e-275	ENSDARG00000001015	znf384l
chr5	62288840	62290215	4.72265	2.20242e-197	ENSDARG00000098537	spata22
chr23	31117588	31118363	4.72193	4.49096e-220	ENSDARG00000036930	tbx18
chr23	21775435	21797149	4.72164	2.83778e-37	ENSDARG00000075147	lrrc38a
chr4	33740110	33740435	4.7201	0.000737471	ENSDARG00000090461	si:ch211-197f20
chr22	2676243	2676618	4.71962	5.8461e-13	ENSDARG00000100883	CU896630
chr24	34112955	34115514	4.71949	3.59129e-06	ENSDARG00000098665	CT583690
chr17	15112986	15113961	4.71647	0	ENSDARG00000075759	samd4a
chr1	45375761	45377411	4.71572	7.25964e-77	ENSDARG00000030376	grin2bb
chr20	6078512	6079212	4.71488	3.59783e-06	ENSDARG00000037195	tshr
chr4	6423040	6432177	4.71409	3.12815e-203	ENSDARG00000005453	foxp2
chr20	27114873	27116932	4.7139	4.4591e-239	ENSDARG00000003069	btbd7
chr17	40215204	40222911	4.71149	9.39913e-123	ENSDARG00000106248	BX548062
chr6	69394	69904	4.71009	4.38603e-15	ENSDARG00000059582	sowahcb
chr25	11304797	11305822	4.70926	0	ENSDARG00000079994	akap13
chr19	10892614	10893314	4.70779	0	ENSDARG00000100396	pip5k1aa
chr20	21469809	21474912	4.70768	4e-308	ENSDARG00000021389	jag2b
chr20	18330010	18330250	4.70433	0.000796252	ENSDARG00000086825	znf521
chr9	17423940	17425881	4.70208	9.71156e-57	ENSDARG00000078001	kbtbd7
chr11	26568491	26569502	4.70134	0	ENSDARG00000007494	st3gal8
chr7	56679414	56680639	4.69772	2.60665e-204	ENSDARG00000073723	zgc:194679
chr4	2098210	2099581	4.6971	5.75376e-199	ENSDARG00000045873	frs2a
chr14	43530029	43575259	4.69649	8.21368e-13	ENSDARG00000097860	CR376776
chr6	19344748	19347974	4.69388	7.83944e-111	ENSDARG00000105276	grb2a
chr2	33969211	33970198	4.68964	0	ENSDARG00000055026	ptch2
chr3	23495272	23496147	4.68924	6.71467e-26	ENSDARG00000033160	nr1d1
chr2	10056099	10061487	4.68887	3.20504e-223	ENSDARG00000063018	fam78ba
chr11	37010735	37011510	4.68723	9.81684e-13	ENSDARG00000105511	BX248521
chr24	8721750	8725058	4.68112	0	ENSDARG00000059279	tfap2a
chr11	18707730	18708048	4.68106	0.00082249	ENSDARG00000096939	CU207354
chr8	32851440	32876956	4.67974	2.07693e-21	ENSDARG00000078152	si:dkey-56i24
chr5	64407895	64408695	4.67967	3.97369e-84	ENSDARG00000105544	si:ch1073-363c19
chr8	36060992	36061917	4.67939	1.79739e-21	ENSDARG00000102759	TMEM132D
chr4	68595521	68597310	4.67919	4.21726e-06	ENSDARG00000098189	si:dkey-16p6
chr17	33338160	33338885	4.67841	4.19083e-17	ENSDARG00000043141	si:ch211-132f19
chr14	12110034	12110459	4.67444	4.30687e-06	ENSDARG00000037507	kctd12b
chr9	23356773	23358323	4.67021	0	ENSDARG00000032708	arl4cb
chr4	76450305	76450630	4.66708	2.67713e-08	ENSDARG00000100164	si:dkey-16p6
chr3	38624735	38625560	4.66606	2.48509e-107	ENSDARG00000006849	asic2
chr7	51468271	51469496	4.66474	0	ENSDARG00000089066	nhsl2
chr5	5325943	5394468	4.66224	6.25907e-83	ENSDARG00000089262	pbx3a
chr4	56090841	56091441	4.66175	1.77702e-10	ENSDARG00000101351	si:dkey-16p6
chr9	53277305	53277722	4.66092	5.65114e-17	ENSDARG00000008540	sox21b
chr6	40451269	40452991	4.65754	2.99193e-113	ENSDARG00000070617	vhl
chr4	17326205	17326717	4.65734	1.4188e-25	ENSDARG00000094132	igf1
chr3	40491	41141	4.65681	2.60334e-51	ENSDARG00000104985	zgc:110249
chr16	39167244	39167494	4.65376	0.000894068	ENSDARG00000060112	sybu
chr9	53535418	53535918	4.65141	2.23371e-23	ENSDARG00000074153	slitrk5b
chr8	17154082	17157074	4.65091	3.38194e-272	ENSDARG00000021288	mier3b
chr16	27600638	27601313	4.64879	2.0238e-10	ENSDARG00000094881	si:ch211-197h24
chr18	44053051	44057106	4.64605	0	ENSDARG00000061328	cdon
chr8	32516284	32577824	4.64548	9.72606e-15	ENSDARG00000054186	ncs1b
chr16	7315343	7316243	4.64533	4.90127e-19	ENSDARG00000100486	foxo6a
chr15	23526672	23526822	4.64401	0.000895402	ENSDARG00000096575	si:dkey-182i3
chr3	18413460	18413660	4.64375	0.000895935	ENSDARG00000116493	GAA
chr24	14013081	14014231	4.64295	0	ENSDARG00000014259	eya1
chr5	9823753	9824853	4.64288	0	ENSDARG00000099411	zgc:158343
chr2	7749393	7757063	4.6428	2.84122e-267	ENSDARG00000004396	b3gnt5b
chr17	8176047	8179152	4.6412	6.14712e-34	ENSDARG00000088546	myct1b
chr1	38417530	38428187	4.64017	7.44555e-102	ENSDARG00000011066	glra3
chr4	36133036	36133861	4.63984	3.31826e-08	ENSDARG00000101623	znf1109
chr5	66701214	66702479	4.63974	0	ENSDARG00000079248	mn1b
chr4	72348617	72349242	4.63915	5.97722e-53	ENSDARG00000091841	si:cabz01071909
chr14	23811807	23812725	4.63856	3.37639e-40	ENSDARG00000004648	kctd16a
chr12	32179285	32179535	4.63833	0.000948015	ENSDARG00000105527	SMIM36
chr5	20613515	20613840	4.63784	0.000908116	ENSDARG00000109654	cmklrl2
chr4	56393162	56477249	4.63762	9.05353e-32	ENSDARG00000098585	si:ch211-237a4
chr24	41916152	41917794	4.6375	7.6918e-89	ENSDARG00000101172	TMEM200C
chr22	3214163	3214538	4.63739	4.6568e-78	ENSDARG00000104938	ftsj3
chr4	73188018	73188243	4.63286	0.000918484	ENSDARG00000104120	LO018260
chr5	15186822	15215528	4.62997	1.40528e-132	ENSDARG00000097046	CR936518
chr21	22589576	22590051	4.62874	1.24953e-14	ENSDARG00000069767	nectin1a
chr1	22771929	22775544	4.62827	3.50714e-225	ENSDARG00000061143	tapt1b
chr7	29163761	29169235	4.62721	1.15323e-33	ENSDARG00000054196	slc38a8b
chr4	37245950	37246475	4.62682	6.12321e-38	ENSDARG00000100896	znf973
chr20	48168808	48172556	4.6252	2.22983e-58	ENSDARG00000067927	EVA1A
chr2	57954938	57955688	4.62258	3.9437e-08	ENSDARG00000074846	si:dkeyp-68b7
chr1	10486292	10487642	4.62228	2.78056e-46	ENSDARG00000070504	trpc5a
chr21	15319514	15323994	4.62178	5.63854e-06	ENSDARG00000095592	si:dkey-11o15
chr3	46043405	46043830	4.61975	1.4012e-14	ENSDARG00000052642	shisa9b
chr8	24788498	24791060	4.61929	0	ENSDARG00000073847	rbm15
chr7	53413467	53433402	4.61892	0	ENSDARG00000104530	znf609b
chr21	17984450	18013087	4.6186	2.84531e-27	ENSDARG00000092632	CR812470
chr5	8251834	8252134	4.61836	5.72339e-06	ENSDARG00000101556	si:ch1073-475a24
chr15	8424710	8426960	4.61725	0	ENSDARG00000015876	npas1
chr3	32607904	32608654	4.61235	2.22974e-12	ENSDARG00000088283	si:ch73-248e21
chr23	15047118	15053339	4.61217	0	ENSDARG00000078145	si:ch211-218g4
chr13	24371814	24373064	4.61142	6e-297	ENSDARG00000019709	rhoua
chr20	40757665	40760208	4.61068	1.90319e-33	ENSDARG00000069411	cx34
chr23	26797034	26804836	4.61013	9.99468e-107	ENSDARG00000027797	adcy6b
chr14	33557500	33565997	4.60985	0	ENSDARG00000060515	zdhhc9
chr1	8988147	8988497	4.60774	5.99465e-06	ENSDARG00000037758	tlr2
chr3	6600293	6608251	4.60598	5.0365e-25	ENSDARG00000102856	si:ch73-59f11
chr14	1719491	1749518	4.60517	2.39734e-33	ENSDARG00000079469	trpc7b
chr16	11554885	11555934	4.60454	1.63106e-87	ENSDARG00000101449	grik5
chr25	32315318	32316193	4.60392	3.32666e-52	ENSDARG00000075725	cep152
chr5	41484385	41484985	4.60145	0	ENSDARG00000092979	pias2
chr4	61720406	61720972	4.60135	3.15446e-10	ENSDARG00000104006	znf1082
chr14	46023368	46023868	4.60101	6.29881e-06	ENSDARG00000059944	c1qtnf2
chr14	44589410	44591385	4.60066	1.10914e-118	ENSDARG00000074535	lingo2a
chr7	50476877	50478665	4.59817	4.84679e-187	ENSDARG00000052118	adamtsl5
chr21	2269345	2273161	4.59735	3.95085e-54	ENSDARG00000101790	si:ch73-299h12
chr4	30428467	30429442	4.59612	1.31521e-43	ENSDARG00000098876	si:dkey-199m13
chr12	22617121	22617896	4.59525	1.78783e-16	ENSDARG00000096739	si:dkey-219e21
chr8	9222683	9226158	4.59447	9e-305	ENSDARG00000007172	plxna3
chr1	12936633	12937083	4.59268	6.82637e-06	ENSDARG00000098668	BX323031
chr9	28233621	28234444	4.59184	5.50735e-171	ENSDARG00000025420	fzd5
chr14	17443462	17447639	4.59117	0	ENSDARG00000032617	fgfrl1a
chr19	40716974	40717799	4.58836	3.69e-33	ENSDARG00000028845	calcr
chr6	12001336	12002935	4.58664	3.46415e-177	ENSDARG00000057782	baz2ba
chr19	26672957	26673855	4.58531	4.71433e-227	ENSDARG00000016811	ints3
chr11	18144584	18144959	4.58456	0.00107014	ENSDARG00000117514	LO018315
chr21	29227723	29247942	4.58399	5.38472e-80	ENSDARG00000011317	adra1ba
chr4	69888327	69899962	4.58305	1.357e-20	ENSDARG00000102884	si:ch211-145h19
chr9	18040444	18043298	4.58106	4.46292e-68	ENSDARG00000068141	tnfsf11
chr23	17656835	17658756	4.58024	0.00108054	ENSDARG00000095857	CR407550
chr14	43555214	43572764	4.58024	1.00143e-24	ENSDARG00000041173	adra1bb
chr10	13038465	13064110	4.57963	6.71982e-290	ENSDARG00000099840	lpar1
chr1	36438041	36439366	4.57707	4.89306e-68	ENSDARG00000069737	pou4f2
chr8	17398478	17404350	4.57683	0	ENSDARG00000042151	skia
chr6	4541148	4542423	4.57491	1.07703e-94	ENSDARG00000005559	pou4f1
chr17	11709952	11715353	4.5692	0	ENSDARG00000013343	kif26ba
chr19	4811426	4811776	4.56734	0.00108713	ENSDARG00000079310	st3gal1l
chr19	8144555	8315484	4.56659	1.25903e-89	ENSDARG00000014675	efna3a
chr4	107286	107961	4.56352	2.85624e-194	ENSDARG00000102474	dusp16
chr18	41772773	41773073	4.56325	0.00109715	ENSDARG00000067730	trpc6b
chr16	2847564	2850282	4.56293	6.04556e-41	ENSDARG00000058943	cdcp1a
chr22	1514450	1515020	4.56236	4.76151e-47	ENSDARG00000098898	si:ch211-255f4
chr2	19280828	19281928	4.56174	0	ENSDARG00000101903	zfyve9a
chr4	70245807	70245957	4.56162	0.00110119	ENSDARG00000102616	si:dkey-3h2
chr8	49478025	49478425	4.56141	8.00057e-06	ENSDARG00000068124	opn7d
chr16	42471870	42472987	4.56137	6.4251e-41	ENSDARG00000103484	pkdc
chr17	19832100	19834400	4.56064	7.70443e-133	ENSDARG00000071091	chrm3a
chr9	9679250	9680300	4.55604	4.64145e-53	ENSDARG00000086215	gpr156
chr17	45731864	45734372	4.55535	0	ENSDARG00000052928	arf6b
chr4	55068184	55068609	4.55468	2.98416e-16	ENSDARG00000101469	si:dkey-56m15
chr22	2805025	2806799	4.5534	6.01364e-08	ENSDARG00000093562	si:dkey-20i20
chr14	974527	974727	4.55271	0.00117924	ENSDARG00000077606	arsia
chr14	30109610	30110810	4.55241	3.67995e-14	ENSDARG00000055852	mtnr1ab
chr15	44204366	44204841	4.55202	6.06671e-08	ENSDARG00000114883	CU655961
chr21	19648836	19682790	4.55118	0	ENSDARG00000030932	fgf10a
chr6	6394688	6395263	4.54982	2.04578e-26	ENSDARG00000063257	si:ch211-194e18
chr6	52363094	52372493	4.54971	0	ENSDARG00000018896	mmp24
chr3	13915449	13915624	4.54853	0.00122627	ENSDARG00000099695	si:dkey-61n16
chr5	23019942	23020606	4.54833	1.40566e-202	ENSDARG00000035540	brwd3
chr24	6513842	6514967	4.54782	2.07574e-267	ENSDARG00000104295	arhgap21a
chr4	37979598	37979848	4.54658	0.00113888	ENSDARG00000112648	si:dkeyp-82b4
chr4	58067012	58067762	4.54279	4.15023e-14	ENSDARG00000104697	si:dkey-57k17
chr4	55632116	55632466	4.54278	0.00114859	ENSDARG00000099670	znf1074
chr13	10233419	10235556	4.5422	1.628e-115	ENSDARG00000058004	six2a
chr6	30852969	30853994	4.54019	0	ENSDARG00000032868	pde4ba
chr9	33119071	33121544	4.53846	0.00115974	ENSDARG00000094518	si:ch211-125e6
chr25	34976100	34976400	4.53789	0.0011612	ENSDARG00000097374	si:dkey-108k21
chr6	415402	419212	4.53777	1.94186e-34	ENSDARG00000104188	fam83fb
chr4	39742868	39744350	4.53775	2.19753e-32	ENSDARG00000108525	CR749167
chr19	4828250	4828863	4.53731	2.8177e-221	ENSDARG00000075567	fbxl20
chr12	9510476	9516846	4.53709	5.64478e-10	ENSDARG00000071733	si:ch211-207i20
chr15	17098525	17098825	4.53699	0.00116353	ENSDARG00000069744	mos
chr4	49552615	49552890	4.53696	0.00116361	ENSDARG00000114577	si:dkey-159n16
chr6	6669368	6671804	4.53571	5.43548e-119	ENSDARG00000096411	si:dkey-261j15
chr21	7157291	7158191	4.53454	2.09815e-46	ENSDARG00000117093	dipk1b
chr7	9945066	9959279	4.53378	0	ENSDARG00000078541	cers3a
chr8	22433731	22434006	4.53076	0.00120661	ENSDARG00000095193	si:dkey-23c22
chr2	27377687	27379012	4.52859	0	ENSDARG00000061450	tesk2
chr6	12036950	12041656	4.52833	1.20106e-193	ENSDARG00000077073	tanc1a
chr8	43815820	43820027	4.52727	4.12163e-110	ENSDARG00000053344	adgrd1
chr12	3740604	3740929	4.52487	2.31798e-180	ENSDARG00000074564	tlcd3bb
chr6	31590750	31591975	4.52465	0	ENSDARG00000061590	cachd1
chr4	64283881	64284331	4.52355	8.55074e-08	ENSDARG00000102873	CT956002
chr8	25368033	25368608	4.52317	5.97174e-36	ENSDARG00000075307	kcnq2a
chr13	35747932	35748676	4.51973	3.18646e-54	ENSDARG00000098526	gpr75
chr20	49940817	49960247	4.51883	0	ENSDARG00000026811	extl3
chr23	36605194	36605837	4.51751	3.93266e-96	ENSDARG00000090833	igfbp6b
chr14	12110559	12111284	4.51689	7.73325e-08	ENSDARG00000037507	kctd12b
chr3	48869016	48869632	4.51414	1.36949e-73	ENSDARG00000099149	hs3st3b1a
chr19	47565239	47565947	4.51346	0	ENSDARG00000078069	rrm2
chr2	49453174	49454124	4.51176	0	ENSDARG00000017780	rorcb
chr13	46299459	46304076	4.5117	0	ENSDARG00000058115	fgfr2
chr2	21375466	21375591	4.51157	0.00125902	ENSDARG00000062116	ctdsplb
chr5	821951	822249	4.50894	3.37389e-58	ENSDARG00000111123	BX537263
chr5	28816842	28817060	4.50765	0.00126998	ENSDARG00000091800	zgc:174260
chr21	30996075	31006888	4.50686	0	ENSDARG00000044597	ncbp3
chr25	29401520	29402895	4.50466	1.6859e-81	ENSDARG00000093640	ugt5a2
chr20	34845671	34859466	4.50425	1.95009e-238	ENSDARG00000024537	emilin1a
chr17	6225412	6233188	4.50264	6.69059e-18	ENSDARG00000088631	BX000363
chr19	11429262	11429812	4.49782	1.04859e-05	ENSDARG00000075984	hsbp1l1
chr6	121310	121410	4.49736	0.00141956	ENSDARG00000094176	cdkn2d
chr2	4403064	4408811	4.49669	0	ENSDARG00000099677	bambib
chr11	19096980	19097330	4.49461	0.00130705	ENSDARG00000070666	rhol
chr4	69419926	69420442	4.49398	8.59993e-10	ENSDARG00000103497	si:dkey-246j6
chr4	25062939	25064510	4.49279	1.21955e-267	ENSDARG00000016526	gata3
chr7	30260933	30265026	4.49276	0	ENSDARG00000076104	sema4bb
chr13	9755612	9760883	4.49242	1.10786e-193	ENSDARG00000076595	sema4ga
chr4	10974374	10979716	4.4924	8.29175e-16	ENSDARG00000045753	tmtc2a
chr4	34753893	34754193	4.49145	0.00131619	ENSDARG00000103992	si:ch211-237a4
chr20	28251874	28254426	4.49119	2.26701e-191	ENSDARG00000070425	dll4
chr1	16930155	16930355	4.48996	1.1418e-05	ENSDARG00000117129	BX928751
chr13	5490550	5512261	4.48841	0	ENSDARG00000012078	meis1b
chr19	14059348	14061987	4.48758	0	ENSDARG00000099609	tpbga
chr5	54768076	54770271	4.48472	0	ENSDARG00000038524	pik3r1
chr23	17782507	17783044	4.48456	4.61211e-71	ENSDARG00000097211	CR381647
chr11	26572589	26577200	4.48378	0	ENSDARG00000007494	st3gal8
chr14	47783570	47794929	4.48274	0	ENSDARG00000005482	rapgef2
chr20	29442301	29442676	4.48225	0.00134313	ENSDARG00000011975	fmn1
chr16	10987583	10988383	4.48202	2.82888e-212	ENSDARG00000019658	pou2f2a
chr20	34766182	34767357	4.48137	1.73319e-37	ENSDARG00000088828	paqr8
chr9	42653187	42656953	4.48061	0	ENSDARG00000031678	col5a2a
chr6	338434	341192	4.48014	0	ENSDARG00000052182	rbfox2
chr23	19582398	19583673	4.47722	3.17977e-139	ENSDARG00000090963	atp6ap1lb
chr12	34564503	34565666	4.47562	0	ENSDARG00000080009	bahcc1b
chr4	37981048	37981373	4.47429	0.00136683	ENSDARG00000112648	si:dkeyp-82b4
chr25	29393631	29395156	4.47279	1.33089e-72	ENSDARG00000094923	CU469568
chr20	36797611	36799946	4.47181	6.6728e-205	ENSDARG00000016122	ptrhd1
chr6	10140553	10141303	4.47059	5.37859e-90	ENSDARG00000079700	b3galt1a
chr3	3719257	3719382	4.47048	0.00137831	ENSDARG00000089602	si:dkey-217f16
chr7	50844114	50844964	4.46965	1.33456e-19	ENSDARG00000012499	per1b
chr17	26692403	26692620	4.46543	0.00139367	ENSDARG00000061207	ttc7b
chr20	10287060	10287760	4.46338	1.10715e-09	ENSDARG00000043664	si:dkey-63b1
chr9	25833349	25837303	4.46183	0	ENSDARG00000062338	zeb2a
chr20	6079237	6079923	4.45897	1.24881e-11	ENSDARG00000037195	tshr
chr25	35097161	35098836	4.45807	3.40984e-68	ENSDARG00000092846	zgc:162611
chr22	18822396	18824801	4.45722	3.11849e-110	ENSDARG00000071325	cbarpb
chr3	52108918	52110193	4.45576	1.77574e-137	ENSDARG00000074362	zgc:165582
chr21	15839750	15841167	4.45463	3.76378e-190	ENSDARG00000044755	si:dkeyp-87d8
chr4	57281280	57281405	4.45353	0.00143045	ENSDARG00000092197	LO018289
chr4	71383819	71384225	4.45232	0.00143425	ENSDARG00000104650	BX936384
chr8	16616072	16621745	4.45175	0	ENSDARG00000069298	osbpl9
chr1	40177019	40177594	4.448	1.34217e-09	ENSDARG00000095065	si:ch211-113e8
chr22	27705511	27705836	4.44781	0.00148481	ENSDARG00000105175	CR547131
chr18	17605776	17608792	4.44723	0	ENSDARG00000024314	herpud1
chr14	9717677	9718002	4.44636	1.30189e-05	ENSDARG00000037553	il1rapl2
chr15	12386120	12386795	4.44617	3.82182e-25	ENSDARG00000100383	il10ra
chr12	24607022	24636965	4.44281	0	ENSDARG00000061647	nrxn1a
chr8	3426896	3427571	4.43938	1.68234e-13	ENSDARG00000100247	CU929199
chr22	2452252	2452452	4.43875	0.00147739	ENSDARG00000073821	znf1177
chr11	12929375	12929930	4.43864	1.31412e-05	ENSDARG00000058416	si:dkey-11m19
chr6	34213995	34214545	4.43852	1.31478e-05	ENSDARG00000070013	dmrt2b
chr24	7329517	7330156	4.43422	2.41225e-17	ENSDARG00000013933	XRCC2
chr19	2229161	2230957	4.43342	6.4051e-96	ENSDARG00000030402	twist1a
chr13	32454486	32456704	4.42976	4.55776e-205	ENSDARG00000039299	rdh14a
chr20	30033302	30083519	4.42814	0	ENSDARG00000096489	BX248324
chr22	20314729	20320528	4.42676	0	ENSDARG00000099999	tcf3b
chr12	34891853	34892823	4.42566	7.87271e-178	ENSDARG00000022918	tbcc
chr7	38456425	38457750	4.42451	7.19405e-50	ENSDARG00000060092	zgc:165481
chr16	28511566	28512860	4.42397	0	ENSDARG00000078717	itga8
chr19	36114845	36120319	4.42359	1.17044e-179	ENSDARG00000001559	csmd2
chr24	40821123	40821248	4.42323	0.00156616	ENSDARG00000101096	cebp1
chr5	10766085	10946254	4.42095	4.29063e-86	ENSDARG00000090035	rtn4r
chr4	60432212	60439202	4.42013	2.12471e-13	ENSDARG00000104416	si:dkey-16p6
chr16	25809405	25811929	4.42	2.76547e-53	ENSDARG00000086847	irgq1
chr20	11103088	11104488	4.41963	0	ENSDARG00000079355	flrt2
chr3	35406394	35408194	4.41905	0	ENSDARG00000037919	rbbp6
chr6	36130479	36131979	4.41397	8.02145e-213	ENSDARG00000061051	brinp3a
chr3	56565299	56569878	4.41313	3.25313e-150	ENSDARG00000100331	SMIM10
chr21	40871351	40874628	4.41256	5.0963e-51	ENSDARG00000069017	elnb
chr6	52025429	52030817	4.41205	1.3935e-87	ENSDARG00000076787	angpt4
chr3	3722982	3723182	4.41139	0.00160679	ENSDARG00000089602	si:dkey-217f16
chr22	26696002	26697252	4.40645	0	ENSDARG00000100869	adcy9
chr25	37135019	37135944	4.40626	5.39991e-40	ENSDARG00000090108	si:ch1073-174d20
chr7	49799194	49800744	4.40625	1.21246e-134	ENSDARG00000035873	fjx1
chr15	34074089	34074979	4.40555	0	ENSDARG00000099918	arl4aa
chr7	7640950	7642100	4.40546	0	ENSDARG00000003269	clcn3
chr1	53475073	53475748	4.40393	3.81155e-72	ENSDARG00000052376	b3gnt2a
chr22	1262238	1267301	4.40387	1.67997e-05	ENSDARG00000102371	CU570769
chr3	9638701	9640126	4.40284	0	ENSDARG00000112452	crebbpb
chr23	30889818	30890843	4.40124	2.03315e-77	ENSDARG00000036952	zgc:198371
chr18	22275176	22283398	4.40108	0	ENSDARG00000062178	ripor1
chr12	17043528	17043628	4.40053	0.00169169	ENSDARG00000045190	ch25h
chr14	26381008	26385108	4.40033	7.23641e-175	ENSDARG00000021899	b4galt7
chr13	18762793	18764183	4.39766	2.61122e-11	ENSDARG00000076974	pdzd7a
chr9	30100997	30102772	4.39734	0	ENSDARG00000077403	col8a1a
chr6	204221	205291	4.3971	0	ENSDARG00000036619	mgat3b
chr3	62432900	62445803	4.39705	1.43856e-54	ENSDARG00000097714	FP017215
chr15	20139030	20150093	4.39423	0	ENSDARG00000030782	exoc3l2b
chr21	21804249	21807800	4.3919	2.72487e-109	ENSDARG00000058327	neu3
chr4	71467135	71467560	4.38925	1.65083e-05	ENSDARG00000100006	si:ch211-76m11
chr2	15942458	15943558	4.38777	1.12724e-22	ENSDARG00000073713	vav3b
chr6	39812474	39830053	4.38624	4.24639e-32	ENSDARG00000055317	c1ql4b
chr22	24389309	24460134	4.38616	9.27631e-184	ENSDARG00000103026	p3h2
chr18	20722346	20722810	4.3851	3.54506e-30	ENSDARG00000041107	cftr
chr19	3376429	3380075	4.38475	3.09042e-118	ENSDARG00000036912	edn1
chr18	14529428	14530628	4.38473	8.12136e-64	ENSDARG00000062967	kcng4a
chr16	51370705	51371855	4.38385	1.04879e-239	ENSDARG00000062517	si:ch211-107n13
chr15	28973058	28973708	4.38279	1.59897e-22	ENSDARG00000025478	gipr
chr20	2607844	2609269	4.38268	4.17345e-260	ENSDARG00000032571	il20ra
chr5	17753238	17753961	4.38174	2.84851e-265	ENSDARG00000058232	fbrsl1
chr20	30033077	30035077	4.38093	0	ENSDARG00000095743	sox11b
chr15	41909330	41909630	4.38086	0.00171596	ENSDARG00000096545	si:ch211-191a16
chr4	10574821	10580839	4.3795	8.33201e-258	ENSDARG00000032389	tspan12
chr16	40992610	41004536	4.37808	3.85519e-13	ENSDARG00000070092	KCNV1
chr12	46595582	46598223	4.37788	1.41327e-20	ENSDARG00000076079	ush1gb
chr5	32182029	32182728	4.37757	2.48989e-41	ENSDARG00000094052	taok3b
chr24	21990963	21991588	4.37667	3.83141e-13	ENSDARG00000092476	si:rp71-1f1
chr5	44792928	44795103	4.37405	0	ENSDARG00000060093	dapk1
chr23	44013956	44014281	4.37312	0.0018528	ENSDARG00000117337	CABZ01071874
chr1	28036184	28046825	4.37091	0	ENSDARG00000031632	chst10
chr15	21842637	21847060	4.37042	1.68226e-50	ENSDARG00000056835	laynb
chr4	51597386	51597986	4.36913	3.47197e-11	ENSDARG00000100311	si:dkey-165e24
chr4	20610606	20610981	4.36878	2.06371e-05	ENSDARG00000114678	BX248410
chr24	38814733	38815683	4.36655	7.71747e-71	ENSDARG00000043066	nog2
chr15	43982087	43983512	4.36346	0	ENSDARG00000099936	nlrc3l
chr12	33351155	33353088	4.36213	0	ENSDARG00000045051	slc16a3
chr21	22635703	22662564	4.3619	6.08664e-15	ENSDARG00000089088	BX510940
chr4	58067912	58068412	4.35967	2.34041e-07	ENSDARG00000104697	si:dkey-57k17
chr1	12227679	12227854	4.3594	0.00179671	ENSDARG00000032808	tdrd7a
chr4	61904476	61904576	4.35891	0.00179859	ENSDARG00000100329	znf1056
chr14	29757886	29759336	4.35828	7.07881e-246	ENSDARG00000037122	TENM2
chr1	53911833	53914856	4.35703	8.91381e-154	ENSDARG00000025808	taf5l
chr25	20388632	20390032	4.35672	1.04313e-55	ENSDARG00000074560	CHST8
chr8	24757064	24779395	4.35593	0	ENSDARG00000042807	slc16a4
chr21	14892049	14904880	4.3551	1.34451e-40	ENSDARG00000078915	mmp17a
chr12	2650806	2651276	4.35506	7.17717e-15	ENSDARG00000059173	gdf2
chr8	26586483	26587666	4.35458	0	ENSDARG00000011672	sema3b
chr25	20002931	20003528	4.35399	2.33648e-46	ENSDARG00000004577	zgc:194665
chr25	29946116	29987888	4.35373	4.47021e-35	ENSDARG00000045608	tafa5b
chr2	41906603	41920632	4.35292	5.25792e-131	ENSDARG00000024365	crlf1a
chr11	40311392	40311742	4.35292	1.96307e-05	ENSDARG00000101201	si:dkey-207b20
chr3	10310689	10312164	4.35237	1.4414e-125	ENSDARG00000058819	nog1
chr18	1145895	1154328	4.35224	0.0018244	ENSDARG00000069781	rec114
chr16	13600092	13600717	4.35006	7.93062e-26	ENSDARG00000057652	dbpb
chr8	35759396	35760696	4.34877	9.32557e-41	ENSDARG00000075277	TMEM132C
chr7	53532217	53533442	4.34835	0	ENSDARG00000104530	znf609b
chr11	38872516	38875591	4.34834	1.14806e-29	ENSDARG00000023609	AL845324
chr11	3847716	3848616	4.34717	7.30883e-96	ENSDARG00000059327	gata2a
chr11	39909675	39923084	4.34595	0	ENSDARG00000007824	camta1b
chr18	43896152	43897052	4.3459	6.90477e-196	ENSDARG00000055054	bcl9l
chr24	38726736	38727936	4.34351	0	ENSDARG00000076748	ntn2
chr19	41033782	41034224	4.3427	4.67104e-189	ENSDARG00000023900	casd1
chr3	9417433	9418908	4.34266	6.84392e-37	ENSDARG00000109742	gpr139
chr6	50695380	50695955	4.34208	8.50338e-174	ENSDARG00000052279	osgn1
chr7	22709471	22710121	4.34126	8.24173e-26	ENSDARG00000090052	si:dkey-165a24
chr3	44541321	44753325	4.34044	1.4111e-78	ENSDARG00000052648	hs3st4
chr14	22704467	22708777	4.34036	9.84504e-61	ENSDARG00000074582	gfra4b
chr1	55247769	55248294	4.33878	2.5901e-07	ENSDARG00000068255	nanos3
chr6	49811830	49816378	4.33649	0	ENSDARG00000043094	gnas
chr6	38722495	38725954	4.33502	2.36686e-228	ENSDARG00000061039	atp10a
chr10	8656416	8657684	4.33483	1.40715e-58	ENSDARG00000089307	pmaip1
chr22	812847	813422	4.3347	8.48885e-152	ENSDARG00000071555	zgc:153675
chr17	15374880	15382704	4.33453	7.66089e-24	ENSDARG00000002635	zgc:85722
chr7	29281204	29281904	4.33441	3.98768e-33	ENSDARG00000061096	dapk2a
chr10	8037012	8037637	4.33413	2.73834e-31	ENSDARG00000003157	nfkbil1
chr15	32286895	32287970	4.33285	4.47033e-290	ENSDARG00000086261	fhdc4
chr4	38518735	38519035	4.33256	0.00190256	ENSDARG00000113527	si:ch211-209n20
chr16	32559820	32561670	4.33206	3.17352e-240	ENSDARG00000076262	pou3f2b
chr8	51573123	51576912	4.33186	7.22128e-86	ENSDARG00000041350	ankrd39
chr25	11804932	11815368	4.33173	1.41118e-283	ENSDARG00000077228	ntrk3a
chr20	45893197	45899149	4.33162	0	ENSDARG00000041430	bmp2b
chr2	57974425	57974650	4.33098	0.00196171	ENSDARG00000074846	si:dkeyp-68b7
chr6	24661716	24661841	4.33096	0.00190902	ENSDARG00000102025	znf644b
chr7	52382397	52382584	4.33089	0.00190932	ENSDARG00000087191	wdr93
chr24	19383547	19388372	4.33048	0.00191098	ENSDARG00000095034	C24H8orf34
chr2	47510946	47513643	4.32891	0	ENSDARG00000014674	acsl3b
chr11	12860759	12864352	4.3284	6.96512e-186	ENSDARG00000027403	zgpat
chr23	9356476	9356676	4.32719	0.00211944	ENSDARG00000100234	BX511246
chr4	40059190	40059426	4.32502	2.88277e-07	ENSDARG00000105161	si:ch211-238e22
chr3	5349298	5349898	4.32429	2.31057e-18	ENSDARG00000058958	trim35-7
chr22	8721140	8723107	4.32401	2.32682e-05	ENSDARG00000116618	si:ch73-27e22
chr23	20721962	20724884	4.32246	0.00199735	ENSDARG00000056961	ccdc30
chr22	15571764	15572589	4.32192	7.13267e-33	ENSDARG00000042908	hsh2d
chr15	30127470	30135180	4.32175	0	ENSDARG00000069066	nufip2
chr21	27636287	27636587	4.32067	1.56749e-56	ENSDARG00000061454	nrxn2a
chr23	4929441	4930141	4.31918	3.93448e-76	ENSDARG00000058961	ngfa
chr15	17281423	17282523	4.31879	4.89927e-87	ENSDARG00000041586	dhx40
chr15	10002952	10004677	4.31696	0	ENSDARG00000105088	tenm4
chr1	26011628	26011728	4.31673	0.00216609	ENSDARG00000037256	si:ch211-145b13
chr2	30555480	30561295	4.31606	5.5516e-210	ENSDARG00000003779	ctnnd2b
chr3	18556693	18562914	4.31564	2.17413e-204	ENSDARG00000099441	cbx4
chr9	7358748	7367278	4.31561	2.08712e-208	ENSDARG00000058733	ihha
chr1	11736794	11737594	4.31536	5.91127e-11	ENSDARG00000077198	chst12b
chr19	26622752	26627946	4.31364	1.61799e-238	ENSDARG00000031751	npr1a
chr12	21549144	21550044	4.31187	2.29565e-43	ENSDARG00000052644	ca10a
chr16	40338583	40340275	4.3109	3.5921e-47	ENSDARG00000097565	BX072576
chr9	42728268	42728788	4.31069	4.43883e-136	ENSDARG00000010962	fkbp7
chr13	39656634	39703049	4.31012	1.12217e-68	ENSDARG00000074415	zgc:171482
chr18	7111904	7112404	4.31001	3.15372e-07	ENSDARG00000100256	si:dkey-88e18
chr2	7601995	7604915	4.30949	1.43105e-57	ENSDARG00000112870	CABZ01021599
chr21	2149975	2150288	4.30791	0.00205956	ENSDARG00000101184	BX510922
chr20	39459445	39459820	4.30656	2.56998e-05	ENSDARG00000096794	BX119915
chr7	18657607	18658857	4.30496	8.10957e-201	ENSDARG00000077419	nectin4a
chr21	12079877	12086128	4.30406	4.25911e-63	ENSDARG00000070045	celf4
chr6	40995844	41008259	4.30032	9.38922e-117	ENSDARG00000053939	tgfa
chr16	29521735	29522985	4.30003	8.88412e-131	ENSDARG00000040253	onecutl
chr22	5520613	5526293	4.29994	3.84186e-45	ENSDARG00000103696	CABZ01064968
chr10	31020556	31021831	4.29941	9.53938e-185	ENSDARG00000055349	pknox2
chr10	39306542	39307817	4.29839	7.32283e-65	ENSDARG00000002666	kcnj1b
chr24	15277215	15278775	4.29637	0	ENSDARG00000058565	socs6a
chr10	25573421	25575036	4.29561	0	ENSDARG00000078430	tiam1a
chr13	19326496	19327646	4.29541	4.84955e-100	ENSDARG00000039701	emx2
chr22	11436696	11438601	4.29472	0	ENSDARG00000019302	mid1ip1b
chr5	394687	396015	4.29376	6.01971e-36	ENSDARG00000104090	june
chr8	24801590	24802480	4.29207	0.00212928	ENSDARG00000111246	BX324132
chr21	2280949	2284549	4.29117	2.17015e-41	ENSDARG00000104605	si:ch73-299h12
chr3	36230631	36232648	4.29097	1.53932e-64	ENSDARG00000089260	dus1l
chr17	599408	604869	4.29019	2.48143e-219	ENSDARG00000101676	KLHL28
chr23	13313797	13332863	4.28815	2.37363e-66	ENSDARG00000094377	samd10b
chr12	28072884	28073561	4.2881	1.21863e-42	ENSDARG00000089913	cacna1g
chr16	39125588	39131467	4.28746	7.66645e-280	ENSDARG00000053479	gdf6a
chr7	73087417	73088717	4.28356	1e-303	-	NA
chr11	12929980	12930480	4.28298	2.67312e-05	ENSDARG00000058416	si:dkey-11m19
chr3	25055975	25060115	4.2828	1.08396e-28	ENSDARG00000097379	CR936416
chr23	3293	9339	4.28276	6e-295	ENSDARG00000019646	twist3
chr11	16332175	16335865	4.28233	0	ENSDARG00000075625	lrig1
chr14	35567320	35590024	4.28185	0	ENSDARG00000077588	pdgfc
chr17	40313004	40397752	4.28083	2.76872e-05	ENSDARG00000106248	BX548062
chr5	16581182	16581482	4.27886	6.02373e-09	ENSDARG00000095272	htr7c
chr8	28257218	28269008	4.27785	2.9258e-101	ENSDARG00000073900	inka2
chr14	2337972	2367745	4.27573	4.07132e-07	ENSDARG00000077023	pcdhb
chr23	32310363	32311788	4.27558	0	ENSDARG00000036831	rnf41
chr20	20927826	20930089	4.27458	0	ENSDARG00000032369	btbd6b
chr3	34262954	34265304	4.27448	0	ENSDARG00000076847	tnrc6c1
chr5	26265052	26265902	4.27269	0	ENSDARG00000061688	arvcfb
chr3	20658202	20659177	4.26883	0	ENSDARG00000100519	spop
chr13	31390775	31392850	4.26777	4.58989e-182	ENSDARG00000074588	METTL18
chr24	36812639	36813664	4.26381	8.20004e-127	ENSDARG00000079656	fam171a2b
chr20	19077361	19078311	4.26172	1.43241e-105	ENSDARG00000030125	sox7
chr8	30655865	30662139	4.2617	0	ENSDARG00000006719	specc1la
chr3	9737489	9738985	4.25665	2.40491e-91	ENSDARG00000103847	CR339059
chr22	10054385	10055654	4.2541	1.15733e-10	ENSDARG00000087046	si:ch211-222k6
chr18	23187252	23189880	4.25277	0.00231167	ENSDARG00000093393	AL953894
chr7	19818017	19825745	4.25092	4.9737e-77	ENSDARG00000010940	BX957278
chr7	42537478	42545534	4.2507	4.0592e-222	ENSDARG00000001999	adamts18
chr22	35120794	35124655	4.24913	0	ENSDARG00000053918	srfa
chr5	32129481	32129881	4.24885	3.14597e-05	ENSDARG00000092315	BX004981
chr16	10367971	10369296	4.24863	0	ENSDARG00000058248	si:dkeyp-77h1
chr24	30053650	30054792	4.24824	4.2225e-35	ENSDARG00000078755	plppr4b
chr23	36178103	36184063	4.24769	1.58521e-186	ENSDARG00000070337	hoxc1a
chr21	43999698	44001023	4.24746	1.2037e-38	ENSDARG00000117075	arsib
chr5	15214638	15215483	4.2473	1.39714e-223	ENSDARG00000031891	tbx1
chr17	48683768	48684768	4.24706	8.64863e-140	ENSDARG00000023587	kcnk5a
chr22	1332541	1333266	4.2467	7.53946e-09	ENSDARG00000099890	CU207221
chr4	53193237	53193612	4.2462	0.00234348	ENSDARG00000102635	znf1037
chr25	36153680	36156030	4.24485	5.61322e-23	ENSDARG00000074070	irx5b
chr4	44853169	44853594	4.24355	3.21301e-05	ENSDARG00000086296	znf1137
chr1	15200410	15201885	4.24315	0	ENSDARG00000078898	pcdh7a
chr10	3323687	3332318	4.24225	0	ENSDARG00000010145	tor4aa
chr24	16965218	16969182	4.23851	0	ENSDARG00000001930	klhl15
chr12	34276251	34277465	4.23759	0	ENSDARG00000026611	socs3b
chr23	37851879	37854622	4.23735	2.82662e-12	ENSDARG00000091015	CR381544
chr23	31380606	31384498	4.23727	7.62781e-37	ENSDARG00000076153	lca5
chr25	21750385	21758833	4.23681	3.67156e-146	ENSDARG00000062168	tmem168b
chr23	5086466	5086691	4.23661	0.00255552	ENSDARG00000089434	etv7
chr2	10607024	10611166	4.23503	8.6142e-283	ENSDARG00000005590	mtf2
chr4	70842084	70842459	4.23425	3.3339e-05	ENSDARG00000101756	im:7141269
chr4	37702500	37707865	4.23416	0.00240283	ENSDARG00000113769	znf1139
chr13	29481434	29481959	4.23304	9.08276e-09	ENSDARG00000004643	cdhr1a
chr4	59283700	59284050	4.23207	0.00241331	ENSDARG00000077697	si:dkey-105i14
chr1	44564851	44565801	4.23189	1.10573e-235	ENSDARG00000016263	zdhhc5a
chr1	9145682	9145896	4.23161	3.36903e-05	ENSDARG00000058464	rasd3
chr24	6113406	6118349	4.23079	5.57852e-270	ENSDARG00000096932	si:ch211-37e10
chr22	2629215	2629415	4.23073	0.00258645	ENSDARG00000092849	si:ch73-92e7
chr22	7455198	7455323	4.2303	0.00242215	ENSDARG00000071636	BX511034
chr4	75631235	75631785	4.23011	3.49913e-40	ENSDARG00000090392	si:dkey-71l4
chr20	9421447	9427997	4.23006	3.07714e-283	ENSDARG00000002467	rdh14b
chr16	20309845	20312146	4.23002	0	ENSDARG00000095615	si:dkeyp-86h10
chr11	12090665	12090940	4.22992	0.0024241	ENSDARG00000102310	si:ch211-156l18
chr4	31248639	31302462	4.22941	0.00250168	ENSDARG00000100479	si:dkey-43f9
chr7	29041464	29042314	4.22766	5.84842e-57	ENSDARG00000036055	thap11
chr16	22783053	22787416	4.22712	0	ENSDARG00000075437	shc1
chr2	42149733	42152128	4.22694	1.71605e-272	ENSDARG00000008858	cyp7b1
chr3	44048906	44049970	4.22646	9.793e-137	ENSDARG00000102583	il4r
chr6	2156186	2156286	4.22643	0.0025171	ENSDARG00000098837	tgm5l
chr22	28648254	28649579	4.22636	8.072e-52	ENSDARG00000003533	col8a1b
chr5	9236345	9236895	4.22579	4.82394e-14	ENSDARG00000094737	si:ch211-12e13
chr7	20657166	20665339	4.22508	4.43207e-190	ENSDARG00000069376	tnfsf12
chr1	54687718	54694012	4.22504	5.52166e-195	ENSDARG00000077721	knop1
chr4	75579205	75579530	4.22423	0.00245285	ENSDARG00000103197	si:ch211-227e10
chr8	42907474	42907824	4.22362	3.00673e-19	ENSDARG00000034229	kcnip3a
chr6	18563828	18563928	4.22358	0.00245611	ENSDARG00000101126	atad5b
chr7	37851110	37863250	4.22336	4.0057e-79	ENSDARG00000105555	BX663605
chr19	19489637	19491862	4.22335	0	ENSDARG00000100791	tril
chr13	44818446	44819246	4.2226	2.74402e-57	ENSDARG00000005010	si:dkeyp-2e4
chr4	49712502	49712602	4.2223	0.00246267	ENSDARG00000088000	znf1057
chr14	52414734	52417632	4.22182	1.23589e-41	ENSDARG00000102934	noa1
chr9	25198248	25255482	4.22069	9.56247e-16	ENSDARG00000057029	htr2aa
chr6	1773104	1773204	4.2206	0.00254748	ENSDARG00000101906	zgc:113442
chr12	1009480	1009580	4.2206	0.00254748	ENSDARG00000037359	si:ch1073-272o11
chr8	53639624	53640024	4.21991	3.52882e-05	ENSDARG00000098742	lrtm1
chr25	30173517	30173617	4.2199	0.00247489	ENSDARG00000096922	CR376745
chr14	41600989	41604441	4.21959	0	ENSDARG00000052556	fgfrl1b
chr1	24870660	24876792	4.21952	0	ENSDARG00000060994	fbxw7
chr7	33435022	33441900	4.21951	0	ENSDARG00000068981	glceb
chr11	28619159	28619359	4.21934	0.00247778	ENSDARG00000044802	aadacl4
chr14	30912062	30915447	4.21925	0	ENSDARG00000055792	foxo4
chr2	7923963	7937126	4.21814	0	ENSDARG00000031548	ephb3a
chr25	11004375	11004770	4.2175	0.00256373	ENSDARG00000051713	mhc1lga
chr20	26947824	26961127	4.21732	0	ENSDARG00000042322	si:dkey-177p2
chr4	68733297	68733522	4.21644	0.002663	ENSDARG00000096142	CR388378
chr9	54160661	54160761	4.21598	0.00249506	ENSDARG00000104832	CU914164
chr7	48291061	48294177	4.21525	3.59452e-05	ENSDARG00000059815	oaz2b
chr16	33774376	33786761	4.21505	4.52401e-26	ENSDARG00000104340	rspo1
chr4	37577676	37577926	4.21501	0.0025001	ENSDARG00000098958	znf1100
chr25	20359080	20376339	4.2119	0	ENSDARG00000045893	kctd15a
chr19	31593452	31593952	4.21077	4.28529e-139	ENSDARG00000061752	ripor2
chr20	22435929	22442794	4.20953	0	ENSDARG00000070494	pdgfra
chr4	35239619	35240819	4.20818	3.63101e-55	ENSDARG00000101459	si:dkey-279j5
chr25	17824863	17825513	4.20749	9.69842e-33	ENSDARG00000100889	galnt18a
chr20	19793669	19818713	4.20592	1.37661e-32	ENSDARG00000057025	chrna2b
chr20	19964853	19965903	4.2033	4.4128e-82	ENSDARG00000043220	kcnh5a
chr19	6215354	6217479	4.20212	0	ENSDARG00000036816	pou2f2a
chr19	24886511	24888451	4.20173	0	ENSDARG00000016623	si:ch211-195b13
chr16	29456473	29458548	4.20051	7.57602e-198	ENSDARG00000078527	lingo4b
chr4	42152810	42161149	4.19881	1.53688e-27	ENSDARG00000103689	znf1148
chr4	22757139	22761603	4.19436	3e-297	ENSDARG00000021590	magi2a
chr4	4273384	4273509	4.19244	0.00269892	ENSDARG00000101363	ano2b
chr4	73564726	73565876	4.19148	1.65215e-27	ENSDARG00000098389	znf1015
chr18	21101834	21103209	4.1914	8.92985e-197	ENSDARG00000069328	si:dkey-12e7
chr12	33831514	33832439	4.19037	7.00331e-31	ENSDARG00000088143	sema4gb
chr14	8435740	8436740	4.18758	1.10821e-86	ENSDARG00000086585	nrg2b
chr10	43761479	43762754	4.18733	0	ENSDARG00000036028	arrdc3b
chr19	7293145	7295926	4.184	1.22869e-47	ENSDARG00000008946	ccdc127b
chr6	3378849	3405490	4.18258	4e-307	ENSDARG00000015374	st3gal3a
chr16	34173048	34174098	4.18213	1.7077e-20	ENSDARG00000037159	oprd1b
chr3	19354604	19355200	4.18186	8.27448e-58	ENSDARG00000075380	kri1
chr22	10214993	10220405	4.18123	6.25952e-275	ENSDARG00000043095	kctd6a
chr8	3405661	3407364	4.18022	6.51413e-51	ENSDARG00000102554	zgc:112433
chr13	34765140	34779956	4.17898	0	ENSDARG00000020541	ism1
chr15	22046931	22051036	4.178	1.44518e-25	ENSDARG00000056926	drd2a
chr2	3497827	3497977	4.17786	0.00278045	ENSDARG00000073896	cx47
chr20	15857040	15866309	4.17672	3.12897e-175	ENSDARG00000008573	fam20b
chr19	14573997	14588408	4.17641	0	ENSDARG00000011797	tent5bb
chr13	29506659	29507500	4.17557	4.31824e-05	ENSDARG00000093614	CT025909
chr23	39718544	39727347	4.1751	2.86286e-111	ENSDARG00000078924	tmco4
chr4	42420970	42422649	4.17502	7.52879e-07	ENSDARG00000098515	si:dkey-16p6
chr21	43461330	43462230	4.17472	0	ENSDARG00000044327	tmem185
chr12	41101128	41113966	4.17401	1.34475e-30	ENSDARG00000102769	CDH18
chr16	20928144	20929183	4.17325	4.19698e-91	ENSDARG00000023031	hoxa2b
chr6	15651976	15653026	4.17227	0	ENSDARG00000028027	trim63a
chr11	221293	221393	4.17111	0.00291972	ENSDARG00000101413	dusp7
chr6	12465201	12466237	4.17106	1.12644e-60	ENSDARG00000044532	nr4a2b
chr7	39715711	39715961	4.17105	0.00281933	ENSDARG00000105512	BX908792
chr6	25314136	25318757	4.1699	0	ENSDARG00000101293	PKN2
chr17	23650568	23656125	4.16836	0	ENSDARG00000071018	ptena
chr7	33120166	33120466	4.16462	9.01939e-07	ENSDARG00000060169	mns1
chr3	41958457	41960082	4.16444	0	ENSDARG00000034473	ttyh3a
chr15	17603487	17608249	4.16392	1.10668e-95	ENSDARG00000033544	adamts15b
chr4	55061198	55062112	4.1636	4.52471e-05	ENSDARG00000101469	si:dkey-56m15
chr3	41731857	41732947	4.1632	3.01316e-172	ENSDARG00000028786	chst12a
chr3	53218087	53223956	4.16307	0	ENSDARG00000078904	brd4
chr7	24003645	24004295	4.16024	1.19466e-18	ENSDARG00000105607	si:dkey-183c6
chr7	24191017	24192702	4.15917	4.60355e-05	ENSDARG00000027907	si:ch211-216p19
chr5	14529100	14530625	4.15851	1.21633e-278	ENSDARG00000079611	sema4c
chr4	30884186	30885061	4.15837	1.13853e-18	ENSDARG00000101374	si:dkey-11n14
chr3	58985312	58985687	4.15782	4.62775e-05	ENSDARG00000101356	CABZ01044156
chr2	17185844	17186219	4.1577	4.76759e-05	ENSDARG00000079907	ptger4c
chr18	17155729	17156129	4.15732	4.63686e-05	ENSDARG00000093901	trhr2
chr14	31176951	31218683	4.15696	9.98763e-64	ENSDARG00000032199	gpc3
chr4	6646045	6647170	4.15653	3.61828e-183	ENSDARG00000068701	gpr85
chr3	33420613	33420713	4.15616	0.00290596	ENSDARG00000053455	ccdc103
chr16	11215950	11222421	4.15542	0	ENSDARG00000055502	cicb
chr3	55630647	55639883	4.15526	0	ENSDARG00000100149	axin2
chr21	2359865	2360465	4.15524	2.49287e-45	ENSDARG00000104488	si:ch73-299h12
chr7	56652283	56655765	4.15266	1.49076e-13	ENSDARG00000051892	kcng4b
chr18	40383159	40387861	4.15153	0	ENSDARG00000011533	sema6dl
chr24	39533351	39534126	4.15106	5.27435e-123	ENSDARG00000011493	dcun1d3
chr18	5225640	5227417	4.15036	9.34254e-67	ENSDARG00000024771	slc24a5
chr24	39990794	39991094	4.14971	0.0029443	ENSDARG00000030778	BX323854
chr24	36721340	36727922	4.14839	0	ENSDARG00000061672	si:ch73-334d15
chr16	7792644	7793457	4.14838	0	ENSDARG00000075593	trim71
chr23	9013375	9014750	4.14816	1.06422e-66	ENSDARG00000026333	xkr7
chr4	28333649	28335184	4.14521	0	ENSDARG00000069185	celsr1a
chr14	24042759	24043259	4.14473	3.97828e-10	ENSDARG00000071640	drd1a
chr10	10606838	10607113	4.14442	0.00297598	ENSDARG00000069446	dbh
chr23	30064863	30071661	4.1443	4.6915e-279	ENSDARG00000077428	camta1a
chr5	21100405	21141083	4.14262	7.42387e-70	ENSDARG00000035578	hs3st1l2
chr23	35489936	35491086	4.14198	5.78149e-83	ENSDARG00000096989	fam110c
chr2	52469853	52475488	4.14147	0	ENSDARG00000053326	gna11b
chr9	9596228	9671244	4.14143	0	ENSDARG00000017803	gsk3ba
chr23	45586581	45586956	4.13873	5.29555e-05	ENSDARG00000076310	si:ch73-290k24
chr1	31793898	31798286	4.13686	4.11854e-99	ENSDARG00000078733	cnnm2b
chr20	34702609	34709486	4.13545	1.26809e-36	ENSDARG00000042000	si:ch211-63o20
chr7	31925407	31926457	4.13403	2.18359e-74	ENSDARG00000018817	bdnf
chr24	21842762	21843312	4.133	2.0599e-08	ENSDARG00000116575	CR352265
chr6	13390288	13395717	4.13073	2.13632e-275	ENSDARG00000075041	fmnl2b
chr5	27530971	27538745	4.12987	0	ENSDARG00000035521	sfrp1a
chr25	5098061	5119120	4.12914	1.52622e-108	ENSDARG00000067710	shisal1b
chr17	10296750	10299672	4.12827	0.00307481	ENSDARG00000104125	ttc6
chr1	57928486	57929545	4.12784	0.00307748	ENSDARG00000092358	BX469930
chr11	1581299	1581799	4.12751	4.40659e-10	ENSDARG00000097592	si:dkey-40c23
chr22	26520898	26521698	4.12748	2.01151e-13	ENSDARG00000061432	zgc:194330
chr4	71862896	71863571	4.12744	2.14765e-08	ENSDARG00000102156	si:dkey-264f17
chr14	30352733	30357349	4.12723	1e-303	ENSDARG00000071562	mtus1a
chr16	33062569	33063144	4.12709	4.1766e-61	ENSDARG00000019962	dop1a
chr21	13311009	13311384	4.1266	5.46826e-25	ENSDARG00000058488	adora2ab
chr15	836658	841886	4.12652	2.16251e-08	ENSDARG00000079035	zgc:174573
chr23	36145313	36148687	4.12591	0	ENSDARG00000070339	hoxc3a
chr19	9603086	9603911	4.12518	1.13159e-111	ENSDARG00000070952	fam131ba
chr14	30224308	30226732	4.12434	9.4937e-71	ENSDARG00000019063	fat1b
chr22	1683472	1687170	4.12391	3.61716e-33	ENSDARG00000099618	si:dkey-1b17
chr1	51107183	51108183	4.12337	4.36181e-33	ENSDARG00000030289	jag1a
chr11	31024492	31026317	4.12293	0	ENSDARG00000006923	cacna1ab
chr6	30684695	30687732	4.12256	3.3832e-95	ENSDARG00000044404	pars2
chr4	4940526	4940701	4.12162	0.00311632	ENSDARG00000101565	CU468917
chr18	7184419	7184544	4.12098	0.00312037	ENSDARG00000077231	vwf
chr3	1228431	1228731	4.12071	0.00312206	ENSDARG00000074266	si:ch1073-314i13
chr18	48807472	48809497	4.12019	0	ENSDARG00000103679	bmp16
chr15	20011889	20024205	4.11976	8.78171e-110	ENSDARG00000020946	auts2b
chr5	38088593	38089293	4.11917	5.78884e-77	ENSDARG00000060330	si:ch211-284e13
chr11	29910934	29916605	4.11859	5.54505e-05	ENSDARG00000056624	vegfd
chr18	5526732	5527139	4.11798	5.73469e-05	ENSDARG00000092903	C18H15orf48
chr2	20604924	20606000	4.11774	1.51396e-16	ENSDARG00000021480	olfml2bb
chr9	21034654	21036204	4.11676	3.66169e-293	ENSDARG00000002582	tbx15
chr5	71253255	71254730	4.11662	0	ENSDARG00000078302	brinp1
chr13	1404923	1408706	4.11603	3.53762e-135	ENSDARG00000035005	bag2
chr4	65082077	65082652	4.11529	1.12069e-06	ENSDARG00000101528	si:ch211-194h1
chr21	38313802	38314852	4.11522	2.21191e-31	ENSDARG00000044375	zgc:158291
chr3	7463242	7463392	4.11498	0.0031583	ENSDARG00000115857	znf1001
chr24	38558113	38558213	4.11363	0.00327718	ENSDARG00000090106	slc17a7b
chr24	38073222	38079233	4.11326	9.7175e-49	ENSDARG00000071454	crp1
chr3	33065862	33067414	4.11311	0	ENSDARG00000034893	rarab
chr23	42626808	42639817	4.11088	1.80184e-52	ENSDARG00000117411	CT997819
chr20	22335510	22338248	4.11072	0	ENSDARG00000043317	kita
chr5	35506376	35506826	4.10966	5.5133e-10	ENSDARG00000086523	ch25hl3
chr7	37861771	37865730	4.1093	0	ENSDARG00000060071	tent4b
chr10	159089	159589	4.10902	9.27363e-26	ENSDARG00000058988	KCNJ15
chr4	41598005	41602979	4.10861	6.0169e-15	ENSDARG00000113626	znf976
chr7	2247243	2248393	4.10836	7.45229e-136	ENSDARG00000076146	zgc:172075
chr17	27176417	27177617	4.10829	8.46127e-72	ENSDARG00000100722	si:ch211-160f23
chr12	33470929	33474029	4.10796	0	ENSDARG00000024184	narf
chr3	48480228	48489802	4.10793	0	ENSDARG00000101914	metrnla
chr10	41969427	41971048	4.10729	4.0149e-107	ENSDARG00000054389	rhof
chr1	50392715	50393190	4.10691	9.78383e-33	ENSDARG00000076420	dkk2
chr22	354290	354390	4.10679	0.00332224	ENSDARG00000090145	tmem240b
chr4	42199716	42199866	4.10587	0.00321671	ENSDARG00000098390	si:ch211-76m11
chr8	36087285	36110640	4.10551	6.01499e-05	ENSDARG00000102759	TMEM132D
chr11	5965167	5966267	4.10241	1.42724e-145	ENSDARG00000077229	ano8b
chr10	15122575	15127144	4.10161	0.00324439	ENSDARG00000044276	spp1
chr12	15534062	15534862	4.10139	2.98174e-13	ENSDARG00000026840	arhgap23b
chr15	17651200	17652300	4.1003	7.4618e-41	ENSDARG00000058252	adamts15b
chr17	34185081	34185456	4.09929	6.37161e-05	ENSDARG00000089076	gphna
chr4	62887027	62887227	4.09888	0.0032622	ENSDARG00000100460	si:dkey-217g21
chr24	42102203	42102628	4.09818	1.3643e-19	ENSDARG00000024277	pigm
chr20	31748423	31753847	4.09774	4.0116e-113	ENSDARG00000002656	stxbp5a
chr7	18549668	18550568	4.09772	4.59949e-39	ENSDARG00000078801	msantd1
chr4	35209074	35209524	4.09757	1.70431e-16	ENSDARG00000095275	si:dkey-269p2
chr4	8640706	8663117	4.09583	0	ENSDARG00000102464	wnt5b
chr21	14939553	15046065	4.0955	3.85324e-34	ENSDARG00000078915	mmp17a
chr6	13277496	13305582	4.09537	3.36693e-26	ENSDARG00000062217	kcnj3b
chr4	67588095	67588245	4.09406	0.0032939	ENSDARG00000113519	BX088712
chr22	6226187	6228802	4.09306	6.11538e-05	ENSDARG00000093862	si:ch211-274k16
chr7	38649135	38649360	4.09279	0.00330232	ENSDARG00000105652	BX957297
chr2	20956840	20957362	4.09202	8.42763e-142	ENSDARG00000024546	pla2g4aa
chr4	65282495	65282620	4.0913	0.00331215	ENSDARG00000094175	znf1027
chr5	15992654	16126906	4.09076	0	ENSDARG00000062573	znrf3
chr6	33949304	33949829	4.09075	1.3263e-06	ENSDARG00000039222	mpl
chr23	6851748	6851848	4.09075	0.00331582	ENSDARG00000095864	ftr59
chr15	23627617	23641106	4.0904	0	ENSDARG00000024966	MARK4
chr25	827152	997966	4.09019	0	ENSDARG00000103388	znf609a
chr10	22051953	22054095	4.08969	3.46584e-13	ENSDARG00000017615	tlx3b
chr3	24996929	24998404	4.08967	0	ENSDARG00000061108	ep300b
chr1	59064860	59065089	4.08964	0.0033232	ENSDARG00000110574	CABZ01080042
chr16	6634318	6635143	4.0896	1.11451e-19	ENSDARG00000079613	sall3a
chr3	25237398	25238998	4.0895	0	ENSDARG00000038069	mgat3a
chr4	40003365	40003615	4.08949	0.00332424	ENSDARG00000104850	si:ch211-215p11
chr24	16694334	16706976	4.08905	0	ENSDARG00000058821	sema5a
chr12	26711214	26725925	4.08736	3.23492e-286	ENSDARG00000026482	arhgap12b
chr4	37784046	37800670	4.08657	7.03306e-10	ENSDARG00000104704	si:ch211-271g18
chr2	37544950	37547922	4.08611	0	ENSDARG00000011948	insra
chr9	28724764	28819350	4.08449	1.56138e-94	ENSDARG00000093211	CT573148
chr24	35390480	35392066	4.08346	0	ENSDARG00000040046	snai2
chr11	25678422	25679222	4.08329	1.49145e-38	ENSDARG00000025671	grm6b
chr7	18122121	18123021	4.08286	9.04648e-95	ENSDARG00000087452	peli3
chr14	33516939	33518489	4.08157	0	ENSDARG00000036335	c1galt1c1
chr23	40452331	40452806	4.08142	3.98735e-08	ENSDARG00000075455	soga3b
chr4	52966771	52967037	4.08084	6.60764e-05	ENSDARG00000101292	si:dkey-201g16
chr17	19017393	19018593	4.0808	9.54407e-79	ENSDARG00000097299	flrt2
chr19	30410616	30412152	4.08039	0	ENSDARG00000032651	ppp1r10
chr4	30209189	30222751	4.07987	9.15316e-55	ENSDARG00000089582	si:dkey-265e15
chr9	22707342	22748015	4.07973	0	ENSDARG00000012942	itgb5
chr20	51238970	51239945	4.07892	1.12062e-258	ENSDARG00000007886	slc35b2
chr22	24646641	24664776	4.07824	0	ENSDARG00000101814	lpar3
chr13	28500501	28501701	4.07802	3.98921e-118	ENSDARG00000098152	CR925797
chr5	48673058	48673983	4.0752	6.69696e-215	ENSDARG00000024687	polr3g
chr24	24461565	24463340	4.07406	8.7346e-193	ENSDARG00000058039	bhlhe22
chr13	38087933	38088458	4.07323	3.31203e-08	ENSDARG00000106564	CT027676
chr1	56553899	56556091	4.073	1.07294e-14	ENSDARG00000116928	CABZ01059408
chr2	32016752	32018371	4.07298	0	ENSDARG00000007241	mycb
chr9	11227901	11228626	4.07228	1.11003e-38	ENSDARG00000025162	asic4a
chr4	57352029	57352654	4.06899	3.06953e-24	ENSDARG00000104124	znf1069
chr8	16407958	16411771	4.06835	8.80259e-42	ENSDARG00000057610	cdkn2c
chr19	10415483	10416708	4.06797	4.64515e-56	ENSDARG00000020455	si:ch211-171h4
chr17	455872	456458	4.06764	1.21969e-34	ENSDARG00000098586	zgc:194887
chr16	17450781	17466902	4.06699	8.21722e-273	ENSDARG00000070575	fam131bb
chr4	76847461	76849294	4.06671	4.22074e-67	ENSDARG00000105743	CABZ01015815
chr18	20255240	20257502	4.06667	0	ENSDARG00000002787	tle3a
chr25	29912926	29913926	4.06656	8.99299e-61	ENSDARG00000045608	tafa5b
chr7	27451468	27452643	4.06635	0	ENSDARG00000015536	sox6
chr7	20419949	20434188	4.0663	0	ENSDARG00000036420	si:dkey-33c9
chr18	3031771	3032296	4.06627	1.52122e-06	ENSDARG00000098597	CU570791
chr10	25268113	25268813	4.06536	8.29486e-10	ENSDARG00000004445	grm5a
chr16	42008639	42009164	4.06533	1.57727e-68	ENSDARG00000053868	etv2
chr9	5041959	5042683	4.06478	3.95977e-27	ENSDARG00000017007	nr4a2a
chr19	18145016	18147016	4.06474	0	ENSDARG00000019810	nfe2l3
chr1	52264130	52264605	4.06393	3.37926e-30	ENSDARG00000059948	si:dkey-121b10
chr23	12102606	12106839	4.06366	1.25591e-41	ENSDARG00000086669	edn3b
chr20	50238452	50239202	4.06366	1.1411e-33	ENSDARG00000090499	tmem121ab
chr16	38818863	38825075	4.06129	3.41215e-109	ENSDARG00000076546	trhra
chr6	50452728	50454833	4.05921	0	ENSDARG00000077473	mych
chr2	31511663	31519658	4.05703	1.76919e-06	ENSDARG00000055565	cacnb2b
chr12	42186710	42196191	4.05691	1.74973e-33	ENSDARG00000109963	TCERG1L
chr17	33688219	33688669	4.05686	1.43815e-14	ENSDARG00000091366	si:dkey-84k17
chr24	5784263	5786613	4.05665	3.29663e-161	ENSDARG00000058585	chst2b
chr22	25843379	25844754	4.05645	0	ENSDARG00000099266	vasna
chr20	26539796	26541171	4.05591	0	ENSDARG00000029290	stx11b
chr15	11679758	11681258	4.05457	1.68117e-113	ENSDARG00000100467	fkrp
chr14	35406814	35408264	4.05164	4.23786e-107	ENSDARG00000036235	zbtb3
chr4	70334529	70334849	4.05147	7.38505e-05	ENSDARG00000101272	si:dkey-29j8
chr7	22915584	22921726	4.05145	0	ENSDARG00000004196	tnfsf10l
chr1	40814275	40818873	4.05129	0	ENSDARG00000075521	cpz
chr11	14004235	14015503	4.05106	1.50284e-47	ENSDARG00000098667	grin3bb
chr5	25727453	25729848	4.05036	1.18358e-277	ENSDARG00000035570	C5H9orf85
chr22	1138071	1143610	4.05005	0.00371805	ENSDARG00000100747	si:ch211-103a14
chr6	15526768	15529921	4.04825	3.38681e-146	ENSDARG00000095170	lrrfip1b
chr2	41539428	41543006	4.04778	0	ENSDARG00000014986	acvr1l
chr25	34862374	34870885	4.04529	1.65298e-176	ENSDARG00000061357	chst6
chr4	4397502	4398127	4.04511	6.36637e-179	ENSDARG00000059043	ntf3
chr16	32257097	32270091	4.04451	5.72681e-41	ENSDARG00000003576	klhl32
chr16	45796601	45797201	4.04405	5.75219e-24	ENSDARG00000004586	ntrk1
chr25	36488163	36488713	4.04391	7.48198e-71	ENSDARG00000031138	irx3b
chr5	57814164	57814589	4.04284	2.88412e-22	ENSDARG00000079618	sik2a
chr17	24064200	24079832	4.04216	0	ENSDARG00000091902	b3gnt2b
chr3	31093554	31096975	4.04103	1.5215e-73	ENSDARG00000096689	si:dkey-66i24
chr6	52082151	52086648	4.04034	3.65792e-91	ENSDARG00000059523	rims4
chr4	26026432	26035740	4.04011	0	ENSDARG00000089861	usp44
chr3	20985069	20989226	4.03959	0	ENSDARG00000078640	fam117aa
chr24	29352363	29353513	4.03698	4.50268e-108	ENSDARG00000069706	prmt6
chr4	4966338	4966538	4.03672	8.70265e-05	ENSDARG00000097044	CU468915
chr4	49969198	49969748	4.03623	5.21371e-16	ENSDARG00000091561	si:dkey-156k2
chr23	42836124	42843780	4.03567	4.78662e-279	ENSDARG00000060849	dlgap4a
chr4	9786950	9787950	4.03545	1.26183e-242	ENSDARG00000063008	si:dkeyp-27e10
chr4	69911255	69912755	4.03497	8.28915e-66	ENSDARG00000101327	znf1076
chr3	7654654	7655304	4.03392	8.38235e-153	ENSDARG00000104773	junbb
chr2	47644040	47648084	4.03333	0	ENSDARG00000038967	cul3a
chr18	45257471	45261236	4.0313	0	ENSDARG00000017058	large2
chr24	20941359	20946117	4.03107	0	ENSDARG00000016360	kpna1
chr2	22970564	22971339	4.0306	2.23247e-42	ENSDARG00000031709	mllt1b
chr18	48864366	48917890	4.02983	0	ENSDARG00000078458	ppp1r37
chr11	35050306	35056607	4.02958	0	ENSDARG00000070360	inka1a
chr5	69856352	69857152	4.02958	2.99993e-64	ENSDARG00000039501	ugt2a6
chr8	11993149	12070469	4.02876	2.58901e-42	ENSDARG00000077367	ntng2a
chr1	54834168	54834568	4.02813	8.06365e-05	ENSDARG00000094782	si:ch211-196h16
chr4	62534434	62534809	4.02754	8.08136e-05	ENSDARG00000110878	si:dkey-28k24
chr3	36972297	37022569	4.02754	3.67645e-253	ENSDARG00000070174	PLEKHH3
chr4	17793012	17822624	4.02738	7.32687e-72	ENSDARG00000097601	CT868708
chr7	34964347	34965647	4.02708	1.68664e-79	ENSDARG00000060411	ddx28
chr7	51768667	51769242	4.02642	4.81415e-08	ENSDARG00000037491	bmp15
chr21	22985077	22986277	4.02512	1e-306	ENSDARG00000069441	lpar6b
chr3	1044544	1044919	4.02451	8.17384e-05	ENSDARG00000020738	zgc:153921
chr1	25732964	25733389	4.02429	8.18079e-05	ENSDARG00000094763	npy2r
chr4	69264592	69265480	4.02399	8.18992e-05	ENSDARG00000098220	si:ch211-209j12
chr6	8093277	8093852	4.02352	9.56058e-16	ENSDARG00000090793	si:ch211-207j7
chr8	22698595	22739757	4.02299	5.11735e-25	ENSDARG00000102125	iqsec2a
chr14	45911067	45928512	4.02298	2.35867e-232	ENSDARG00000075597	flrt1b
chr25	15045468	15049641	4.02258	8.23341e-05	ENSDARG00000103379	pax6a
chr6	6540364	6541514	4.02257	0	ENSDARG00000063153	bcl11ab
chr12	5090853	5095772	4.02198	6.2321e-240	ENSDARG00000103588	prrt2
chr2	14724959	14725146	4.02143	3.03784e-25	ENSDARG00000081431	CR388189
chr11	30535942	30536842	4.02068	2.14559e-99	ENSDARG00000013422	slc8a1a
chr3	25546921	25547921	4.02032	7.04735e-118	ENSDARG00000088072	usp43b
chr21	36774716	36784195	4.01878	1.76969e-37	ENSDARG00000089800	prr7
chr15	37013469	37016553	4.0174	7.16023e-253	ENSDARG00000104665	kirrel3l
chr6	43251372	43253988	4.016	0	ENSDARG00000074599	frmd4ba
chr5	54337147	54339738	4.0154	3.88406e-268	ENSDARG00000100773	zmynd19
chr4	70095570	70095945	4.01509	2.08404e-06	ENSDARG00000104619	si:ch211-171l17
chr1	38130990	38131915	4.0145	2.44683e-71	ENSDARG00000040048	GALNTL6
chr4	47134867	47136689	4.01418	0.00398957	ENSDARG00000114645	BX942815
chr10	1722124	1722774	4.01391	1.47374e-55	ENSDARG00000078245	gal3st1b
chr24	37854001	37871329	4.01365	0	ENSDARG00000045273	tmem204
chr1	58605674	58606490	4.01305	2.87022e-14	ENSDARG00000104904	si:ch73-221f6
chr8	46656169	46663501	4.0128	5.68268e-51	ENSDARG00000087601	gpr153
chr5	31419796	31432719	4.01279	1.2149e-216	ENSDARG00000035452	camkk1a
chr11	21261155	21267486	4.01276	0	ENSDARG00000070600	dyrk3
chr5	40296550	40297000	4.01185	2.20363e-20	ENSDARG00000067714	hspb3
chr9	339950	340294	4.01121	4.95403e-25	ENSDARG00000098235	actr5
chr1	26651086	26654025	4.01051	0	ENSDARG00000005210	coro2a
chr4	75690970	75691545	4.00961	4.42121e-25	ENSDARG00000104956	si:dkey-165o8
chr20	48104573	48105263	4.00919	8.27094e-78	ENSDARG00000103017	xkr5a
chr7	68214934	68216334	4.00765	0	ENSDARG00000103057	zfhx3
chr7	39738554	39741949	4.00428	3.31548e-170	ENSDARG00000003769	tada2b
chr15	41990226	42039032	4.0035	2.66196e-114	ENSDARG00000010767	epha4l
chr23	4088742	4091000	4.00299	7.72046e-209	ENSDARG00000076299	FQ323119
chr23	5010013	5032584	4.00153	0	ENSDARG00000102064	kcna2b
chr11	12011009	12011902	4.00091	1.53423e-55	ENSDARG00000077018	socs7
chr5	28818336	28818611	3.99887	0.00411077	ENSDARG00000091800	zgc:174260
chr11	36037075	36037575	3.99879	1.11097e-15	ENSDARG00000074836	setmar
chr5	43121392	43121508	3.99829	0.00411544	ENSDARG00000116155	CU462817
chr5	27483312	27487739	3.99762	0	ENSDARG00000044074	loxl2b
chr19	15508841	15510166	3.9973	2.25395e-189	ENSDARG00000056509	pdik1l
chr21	36985208	36986158	3.99724	4.38281e-282	ENSDARG00000054307	zgc:77151
chr7	48871817	48876440	3.99688	0	ENSDARG00000018643	igf2a
chr22	18726925	18749313	3.99661	0	ENSDARG00000018524	midn
chr17	38724522	38725534	3.99658	4.75104e-11	ENSDARG00000053711	GPR68
chr20	31309713	31313108	3.99626	2.4041e-199	ENSDARG00000006044	usta
chr10	8630174	8631361	3.99616	5.47271e-151	ENSDARG00000036670	aplnrb
chr23	15853910	15854010	3.99595	0.0041343	ENSDARG00000006838	eef1a2
chr11	30348272	30351905	3.9959	9.49452e-51	ENSDARG00000027131	tmem169a
chr10	21560679	21561929	3.9937	3.40519e-17	ENSDARG00000103602	pcdh1a3
chr16	40707537	40841234	3.9923	1.83037e-132	ENSDARG00000102445	si:dkey-22o22
chr13	37528496	37528896	3.99196	7.31469e-08	ENSDARG00000092456	BX284635
chr6	40349030	40352147	3.99112	0.00417337	ENSDARG00000053728	ttll3
chr8	33924281	34060815	3.99108	0	ENSDARG00000013615	pbx3b
chr25	29381886	29383361	3.99073	7.06801e-63	ENSDARG00000097397	ugt5a4
chr4	14895505	14896430	3.99072	1.81283e-91	ENSDARG00000045595	si:dkey-14k9
chr17	14458192	14458667	3.98812	2.35026e-09	ENSDARG00000028586	gpr135
chr1	47408269	47410194	3.98811	0	ENSDARG00000036687	bcl9
chr17	21616969	21617344	3.98749	0.00010437	ENSDARG00000074389	gpr26
chr17	27408092	27415149	3.98748	0	ENSDARG00000014498	ythdf2
chr21	19916805	19919839	3.98598	3.91155e-264	ENSDARG00000044691	ppp1r3b
chr15	40282014	40286196	3.98586	2.26721e-141	ENSDARG00000079502	gal3st2
chr13	28618085	28632204	3.98511	3.91278e-109	ENSDARG00000061195	cnnm2a
chr14	4183829	4184702	3.98485	1.83334e-134	ENSDARG00000040463	slc25a51b
chr19	19782662	19783624	3.9844	2.77242e-206	ENSDARG00000098798	CR382300
chr2	33664386	33697809	3.98393	0.00011573	ENSDARG00000110121	si:dkey-31m5
chr21	30540464	30540964	3.9823	3.50241e-32	ENSDARG00000019312	rab39ba
chr1	35111110	35111660	3.98217	2.38017e-09	ENSDARG00000105033	BX897691
chr9	920232	920982	3.98189	1.22468e-24	ENSDARG00000059305	tmem37
chr14	2549487	2550512	3.98146	1.07415e-283	ENSDARG00000104806	fbxw11a
chr20	13360655	13361030	3.98094	0.000102861	ENSDARG00000043466	kcnk3a
chr22	10903609	10903984	3.98066	0.00425923	ENSDARG00000117807	BX908744
chr11	2685411	2688787	3.97953	3.60027e-109	ENSDARG00000038414	b3galt6
chr4	2349334	2350209	3.97841	1.10353e-158	ENSDARG00000099129	phlda1
chr14	49206423	49211221	3.97764	0	ENSDARG00000060016	nsd1a
chr18	5781243	5781922	3.977	2.39786e-09	ENSDARG00000086756	RGS9BP
chr4	71536450	71536700	3.97638	0.00429482	ENSDARG00000099381	si:dkey-27n6
chr1	56525358	56525983	3.9761	7.37992e-08	ENSDARG00000088906	CABZ01059403
chr15	844051	844151	3.97393	0.00431528	ENSDARG00000079035	zgc:174573
chr4	77870486	77880294	3.97374	0.000101995	ENSDARG00000100654	si:dkey-207m2
chr19	15851875	15855332	3.97349	0	ENSDARG00000035990	cited4a
chr2	36691770	36695144	3.97237	1.39637e-69	ENSDARG00000079515	ptx3b
chr5	37720851	37730183	3.97236	0	ENSDARG00000053959	cdc42ep2
chr4	44758698	44758898	3.97121	0.00433814	ENSDARG00000090192	si:dkey-16p6
chr18	19648849	19699061	3.96946	0	ENSDARG00000031763	smad6b
chr19	40347594	40347943	3.96763	7.22254e-155	ENSDARG00000013863	fam133b
chr18	48486155	48487305	3.96754	0	ENSDARG00000054632	fli1a
chr5	58416334	58417409	3.96751	2.38657e-66	ENSDARG00000099091	CU929418
chr15	35891823	35926346	3.96597	0	ENSDARG00000054087	irs1
chr1	10776323	10776423	3.96557	0.00438584	ENSDARG00000012297	cnga3b
chr18	7372716	7374332	3.9653	8.39106e-68	ENSDARG00000058492	si:dkey-30c15
chr12	10599728	10609774	3.96513	1.94321e-45	ENSDARG00000079371	lrrc3ca
chr3	3548474	3548849	3.96318	0.000114088	ENSDARG00000079269	CR589947
chr7	8336604	8336979	3.96318	0.000114088	ENSDARG00000099026	si:dkey-185m8
chr11	29682983	29685371	3.96308	5.97451e-20	ENSDARG00000056541	nr0b1
chr10	38427796	38427921	3.96304	0.0044074	ENSDARG00000078647	samsn1b
chr22	9361811	9361986	3.96178	0.0044182	ENSDARG00000079986	BX927329
chr4	62028301	62029201	3.96155	2.82179e-27	ENSDARG00000101682	CT990567
chr17	44463229	44474768	3.96132	0	ENSDARG00000079686	naa30
chr4	77083269	77083694	3.96131	0.000106781	ENSDARG00000102480	BX005417
chr23	30781506	30785336	3.96122	2.40114e-09	ENSDARG00000074030	myt1a
chr15	3928744	3928844	3.96055	0.00442874	ENSDARG00000112337	mindy4b
chr21	38659301	38717392	3.96051	1.0998e-223	ENSDARG00000044381	siah2l
chr25	19956723	19958273	3.96039	0	ENSDARG00000062942	kcna1a
chr17	19748388	19749179	3.95997	1.23585e-88	ENSDARG00000056057	grem2a
chr9	34938315	34940650	3.95972	0	ENSDARG00000040838	dcun1d2a
chr21	43647997	43648297	3.95947	0.00443806	ENSDARG00000094392	si:dkey-229d11
chr2	43388572	43389247	3.9594	2.54192e-144	ENSDARG00000010583	pard3ab
chr21	18997552	19013223	3.95731	8.01522e-148	ENSDARG00000057556	rpl17
chr3	15817643	15822554	3.95726	0	ENSDARG00000038281	natd1
chr10	42905765	42906162	3.95687	0.0044604	ENSDARG00000054534	ACOT12
chr14	18670071	18672542	3.95641	1.22067e-250	ENSDARG00000079781	slitrk4
chr17	5756671	5756771	3.95623	0.00446592	ENSDARG00000075206	si:dkey-100n19
chr22	8552762	8553791	3.95612	2.96932e-06	ENSDARG00000090107	zmp:0000000984
chr4	76471284	76474716	3.95609	7.12879e-160	ENSDARG00000077205	zgc:153116
chr4	77229327	77229602	3.95606	0.000108865	ENSDARG00000097215	si:dkey-172k15
chr16	29368395	29368495	3.95606	0.00446743	ENSDARG00000102266	isg20l2
chr8	25950821	25951421	3.956	2.51524e-09	ENSDARG00000042616	sema3h
chr15	18130108	18143490	3.95579	2.73547e-45	ENSDARG00000025302	dixdc1a
chr6	15210268	15243505	3.95505	5.96082e-200	ENSDARG00000043361	nck2b
chr2	16543014	16543114	3.95479	0.00447839	ENSDARG00000020602	grk7a
chr4	49871992	49872819	3.95479	0.00447839	ENSDARG00000090160	zgc:173709
chr15	29950782	29951470	3.95419	0.00448356	ENSDARG00000097247	BX322555
chr4	1592882	1593127	3.9535	0.000109895	ENSDARG00000095920	AL929171
chr1	58186736	58187186	3.9526	3.0265e-06	ENSDARG00000093177	si:ch211-15j1
chr4	71907647	71907747	3.95257	0.00449769	ENSDARG00000099711	si:dkey-29j8
chr13	25412820	25413020	3.95207	0.004502	ENSDARG00000077021	calhm1
chr4	71509396	71509771	3.95205	0.000110485	ENSDARG00000101828	si:dkey-16p6
chr1	58047243	58047793	3.95203	8.76787e-08	ENSDARG00000052037	trim35-1
chr5	30208466	30209066	3.9519	4.3533e-122	ENSDARG00000029124	adamts15a
chr24	42101021	42101596	3.95165	2.32565e-35	ENSDARG00000099702	ahrra
chr15	41949934	41951157	3.95161	2.96072e-137	ENSDARG00000010767	epha4l
chr9	27381317	27385166	3.95052	2.78347e-24	ENSDARG00000043566	nepro
chr4	51160977	51172475	3.95048	8.71024e-23	ENSDARG00000116625	znf1141
chr10	13306109	13315854	3.95021	0	ENSDARG00000026736	il11ra
chr1	44390569	44394490	3.94993	2.12486e-73	ENSDARG00000069116	timm10
chr16	45981046	45982657	3.94934	0	ENSDARG00000017220	otud7b
chr13	30033035	30034485	3.94929	5.48649e-63	ENSDARG00000033967	trmt2b
chr3	40484775	40486423	3.94726	0	ENSDARG00000077052	tnrc18
chr12	36267760	36268723	3.9457	9.73771e-29	ENSDARG00000045039	kcnj16
chr5	20112593	20113068	3.94547	3.25202e-06	ENSDARG00000086374	isg15
chr5	56508041	56510649	3.94458	1.48993e-260	ENSDARG00000018025	tbx2a
chr20	37798661	37799386	3.94345	1.08416e-87	ENSDARG00000007823	atf3
chr7	72272917	72277289	3.94328	0	ENSDARG00000104669	slc35c1
chr8	43056477	43056975	3.94323	1.03205e-19	ENSDARG00000026229	prnpa
chr7	54084115	54088496	3.94185	0	ENSDARG00000102855	neo1a
chr4	69826185	69826935	3.94032	9.85646e-11	ENSDARG00000099090	znf1087
chr20	36675082	36677089	3.94031	0	ENSDARG00000042864	rpl7l1
chr6	35675808	35677508	3.94003	2.25818e-164	ENSDARG00000076351	brinp3a
chr22	29732408	29759780	3.93884	0	ENSDARG00000092881	BX649294
chr22	20573861	20575661	3.93768	1.5123e-150	ENSDARG00000061970	lingo3a
chr3	42126811	42129060	3.93655	1.42532e-28	ENSDARG00000075368	mrm2
chr6	38511663	38513038	3.93647	2.20152e-62	ENSDARG00000023771	gabrb3
chr8	22495527	22499940	3.93562	4.31291e-72	ENSDARG00000089901	si:ch211-261n11
chr7	23492169	23493144	3.9356	1.12072e-53	ENSDARG00000018228	htr2cl1
chr4	13905846	13921196	3.93507	0	ENSDARG00000015966	yaf2
chr11	1935892	1956057	3.93476	6.59601e-81	ENSDARG00000096842	CT573157
chr17	15416283	15417208	3.93475	1.25721e-53	ENSDARG00000071192	cx40
chr3	20206138	20224742	3.93296	0	ENSDARG00000088708	ngfra
chr2	8113098	8114608	3.93186	2.73579e-251	ENSDARG00000075007	chst2a
chr15	34428307	34442204	3.93096	3.99054e-49	ENSDARG00000040911	meox2a
chr6	58479833	58496493	3.93017	2.55828e-230	ENSDARG00000091130	kcnq2b
chr22	9904252	9904752	3.92991	1.13688e-07	ENSDARG00000094427	si:dkey-253d23
chr16	20896228	20897836	3.92937	3.90818e-188	ENSDARG00000036254	hoxa13b
chr17	11372830	11377108	3.92892	3.62427e-152	ENSDARG00000043865	timm9
chr24	28410962	28412937	3.92689	6.26177e-182	ENSDARG00000071491	nrros
chr7	69158753	69170521	3.92583	0	ENSDARG00000103422	usp10
chr13	8827849	8829392	3.92488	2.73693e-56	ENSDARG00000087558	si:ch73-105b23
chr22	17538722	17540915	3.92425	0	ENSDARG00000061735	hnrnpm
chr21	17984871	17985371	3.92403	1.13062e-10	ENSDARG00000097313	CR812470
chr4	34881800	34882304	3.92329	1.13942e-10	ENSDARG00000114783	znf985
chr17	36519202	36528518	3.92303	3.66873e-06	ENSDARG00000013266	colec11
chr18	21861628	21873711	3.92252	0	ENSDARG00000062266	edc4
chr23	22496763	22523279	3.92228	0	ENSDARG00000056515	spsb1
chr6	29477057	29477982	3.92139	2.63048e-50	ENSDARG00000022518	pex5la
chr12	9257456	9257956	3.92023	9.34639e-52	ENSDARG00000018418	pth3r
chr7	3463099	3465320	3.92002	1.86709e-16	ENSDARG00000105464	si:ch211-285c6
chr9	21269854	21271204	3.91885	3.07811e-85	ENSDARG00000112751	BX511129
chr17	19019293	19022795	3.91808	1.87064e-54	ENSDARG00000097299	flrt2
chr18	38755847	38760263	3.9172	1.92118e-84	ENSDARG00000007982	onecut1
chr20	39493152	39494127	3.91521	0.000130813	ENSDARG00000068994	pimr129
chr8	22761853	22762628	3.9149	6.90574e-83	ENSDARG00000025108	magixa
chr25	9678420	9805269	3.91478	8.57331e-278	ENSDARG00000113411	lrrc4ca
chr13	27951687	28009574	3.91403	2.21302e-122	ENSDARG00000030733	b3gat2
chr14	2367795	2368170	3.91323	4.15564e-06	ENSDARG00000077023	pcdhb
chr16	29031223	29035946	3.91277	1.2723e-10	ENSDARG00000094396	CR848841
chr2	43915313	43918874	3.91216	2.43887e-70	ENSDARG00000003244	gbp3
chr14	2189449	2262178	3.91069	3.91922e-06	ENSDARG00000090348	pcdh2ab5
chr7	12427764	12463979	3.90923	1.1846e-78	ENSDARG00000027903	adamtsl3
chr3	46043880	46044255	3.90897	0.000144741	ENSDARG00000052642	shisa9b
chr20	20484901	20492155	3.90831	4.41549e-270	ENSDARG00000031983	six4b
chr6	58663112	58663662	3.90814	1.42971e-07	ENSDARG00000019516	sp7
chr11	27545085	27545714	3.90797	1.23281e-97	ENSDARG00000007407	barx1
chr8	18555518	18562979	3.90788	1.34252e-231	ENSDARG00000062063	tab3
chr12	26750873	26759012	3.9077	0	ENSDARG00000013207	zeb1b
chr18	790563	791638	3.90639	8.45279e-37	ENSDARG00000112256	rpp25b
chr1	8130274	8134975	3.90606	0	ENSDARG00000062929	si:dkeyp-9d4
chr15	855356	856131	3.90439	1.43602e-10	ENSDARG00000097481	si:dkey-77f5
chr4	31692910	31694639	3.90353	4.07173e-06	ENSDARG00000103229	si:dkey-265e15
chr22	18952689	18984510	3.90326	4.1781e-65	ENSDARG00000061665	hcn2b
chr16	6634105	6634918	3.9031	1.40763e-10	ENSDARG00000097428	BX470242
chr12	22450922	22454685	3.90286	1.14091e-235	ENSDARG00000078127	neurl4
chr7	31396611	31398844	3.90281	4.8657e-12	ENSDARG00000079336	strc1
chr9	20781113	20784047	3.90197	0	ENSDARG00000010437	tent5c
chr15	2182102	2183835	3.90162	9.76686e-50	ENSDARG00000075713	shox2
chr6	32700058	32701233	3.90099	0	ENSDARG00000044155	mafaa
chr1	14408439	14416401	3.90095	0	ENSDARG00000022690	chic2
chr16	4907689	4913963	3.89931	9.40236e-146	ENSDARG00000116442	TENT5A
chr5	57715026	57715401	3.8986	0.000150224	ENSDARG00000022340	ufc1
chr24	26936222	26937372	3.89851	0	ENSDARG00000057241	tnfsf10
chr7	26142015	26143565	3.89677	0	ENSDARG00000086222	nat16
chr20	32473583	32484621	3.89624	2.40336e-279	ENSDARG00000069808	ostm1
chr4	71165214	71165589	3.89597	0.000140259	ENSDARG00000100464	si:dkey-193i10
chr2	23066690	23078199	3.89595	0	ENSDARG00000005458	csnk1g2a
chr22	10704237	10706873	3.89469	3.92605e-71	ENSDARG00000058367	abhd14a
chr3	4730470	4731120	3.89468	1.96003e-13	ENSDARG00000111833	CABZ01046996
chr6	57634359	57635453	3.89432	1.28894e-155	ENSDARG00000074337	cbfa2t2
chr2	24154050	24157663	3.8943	5.98626e-12	ENSDARG00000029881	kcnh2a
chr7	58275462	58286694	3.89338	1.30285e-23	ENSDARG00000004051	CR354540
chr20	45408105	45423498	3.89335	0	ENSDARG00000068179	trib2
chr3	34915875	34917041	3.89008	1.63229e-122	ENSDARG00000037917	itga3a
chr4	74008276	74009151	3.88986	1.9284e-26	ENSDARG00000088367	si:cabz01069013
chr9	25383457	25387278	3.8893	0	ENSDARG00000011188	acvr2aa
chr15	32392785	32393224	3.88878	0.000143949	ENSDARG00000079290	si:ch211-162k9
chr9	123592	123992	3.88862	1.86279e-07	ENSDARG00000102336	SLC5A7
chr23	42464611	42466916	3.88817	4.83308e-45	ENSDARG00000104811	cyp2aa2
chr3	26814249	26814949	3.8877	5.23409e-58	ENSDARG00000038095	socs1a
chr11	30103405	30103905	3.88762	4.75896e-06	ENSDARG00000103205	si:ch211-161f7
chr23	21119641	21120166	3.88715	1.98438e-10	ENSDARG00000079199	megf6a
chr1	51459566	51474974	3.887	1.11796e-40	ENSDARG00000052435	spred2a
chr23	40477219	40480582	3.88533	0	ENSDARG00000094460	CR354556
chr20	53466099	53467524	3.88515	2.75098e-209	ENSDARG00000075016	apobb
chr25	17559498	17565310	3.88339	0	ENSDARG00000051962	mmp15a
chr18	35430607	35435308	3.88208	0	ENSDARG00000067741	itpkcb
chr3	30369764	30373257	3.88181	0	ENSDARG00000004597	lrrc4ba
chr1	6924694	6925407	3.88175	8.43915e-38	ENSDARG00000063207	erbb4a
chr8	30680803	30682153	3.88143	1.65182e-63	ENSDARG00000033706	adora2aa
chr24	28426074	28437419	3.8789	2.93765e-241	ENSDARG00000071492	fbxo45
chr24	21684563	21686706	3.87866	6.0076e-42	ENSDARG00000002779	pdx1
chr4	70052912	70053287	3.87865	0.000149302	ENSDARG00000101388	si:ch211-171l17
chr15	8335899	8379280	3.87849	3.15271e-257	ENSDARG00000062562	egln2
chr25	7718966	7722108	3.87843	1.29489e-242	ENSDARG00000021378	phf21ab
chr3	49759227	49768266	3.87818	0	ENSDARG00000104022	gcgra
chr5	32361735	32363210	3.8774	2.24103e-188	ENSDARG00000067984	gas1b
chr10	25726718	25728739	3.87721	5.90155e-268	ENSDARG00000002394	ugt5d1
chr8	21671443	21672293	3.87502	6.84387e-90	ENSDARG00000038655	ajap1
chr21	2219723	2221968	3.87458	6.58917e-69	ENSDARG00000103196	zgc:113343
chr5	22633187	22665847	3.87449	1.29384e-71	ENSDARG00000035609	mtnr1c
chr15	1099975	1103684	3.87429	1.01448e-264	ENSDARG00000077497	igsf10
chr1	54885845	54889022	3.87426	2.42899e-30	ENSDARG00000069264	si:ch211-196h16
chr15	18983811	18988118	3.8705	1.12742e-75	ENSDARG00000042677	cadm1b
chr9	51147729	51161487	3.87019	2.27572e-10	ENSDARG00000018553	ifih1
chr15	27703408	27704608	3.86902	0	ENSDARG00000014018	lhx1a
chr6	42055148	42065476	3.86844	5.40356e-36	ENSDARG00000004150	grm2a
chr14	497694	498569	3.86841	3.27142e-173	ENSDARG00000103985	spry1
chr11	21408971	21419283	3.86822	0	ENSDARG00000032161	srgap2
chr16	7376470	7376970	3.86718	5.90364e-43	ENSDARG00000041237	med18
chr6	47094238	47246948	3.86617	1.58985e-149	ENSDARG00000040156	grm4
chr21	15913127	15916674	3.86503	6.03431e-164	ENSDARG00000057936	lhx5
chr4	76465063	76465632	3.8645	6.18859e-09	ENSDARG00000089142	zgc:113119
chr6	42914036	42915311	3.86427	3.67557e-291	ENSDARG00000011163	sema3fa
chr10	21576986	21577486	3.86405	1.86906e-07	ENSDARG00000104598	pcdh1a6
chr20	15937152	15947258	3.86395	2e-298	ENSDARG00000026519	ralgps2
chr6	51579598	51583667	3.86388	0	ENSDARG00000017244	chd6
chr1	27198112	27209210	3.86348	0	ENSDARG00000069989	bnc2
chr16	46996481	46997501	3.86335	3.06756e-31	ENSDARG00000090496	thsd7ab
chr22	25991129	25997668	3.86262	1.14178e-14	ENSDARG00000110069	pdgfaa
chr12	11151471	11157233	3.86181	1.26085e-179	ENSDARG00000056783	raraa
chr4	77064869	77065808	3.86083	2.47218e-20	ENSDARG00000096001	si:dkey-240n22
chr17	32365940	32367615	3.86008	0	ENSDARG00000013794	klf11b
chr19	35390799	35400810	3.85847	9.08973e-70	ENSDARG00000060926	rnf19b
chr15	34562196	34567176	3.85791	1.27517e-145	ENSDARG00000068892	sostdc1a
chr12	14920562	14921337	3.85627	1.77647e-24	ENSDARG00000016854	neurod2
chr2	33193788	33216732	3.85617	0	ENSDARG00000060929	rnf220a
chr13	32575776	32577226	3.85606	6.62808e-191	ENSDARG00000006891	kcns3a
chr4	9555279	9557438	3.85519	1.10647e-67	ENSDARG00000063054	shank3b
chr11	3971715	3972533	3.85508	9.43778e-176	ENSDARG00000040157	glt8d1
chr1	58179063	58179706	3.85471	9.29286e-12	ENSDARG00000096412	si:ch211-15j1
chr4	17821389	17823416	3.85434	1.17138e-80	ENSDARG00000016886	dnajb9b
chr3	19813247	19814819	3.85394	8.56428e-57	ENSDARG00000099809	BX572620
chr23	39331263	39332363	3.85248	4.52136e-23	ENSDARG00000099038	kcng1
chr23	35960276	35963735	3.85159	0	ENSDARG00000034117	rarga
chr12	8483987	8485187	3.85141	2.80811e-34	ENSDARG00000042826	egr2b
chr22	23456305	23479569	3.85092	3.23466e-163	ENSDARG00000101868	dennd1b
chr4	75526443	75527193	3.85033	9.78165e-36	ENSDARG00000104916	si:dkey-71l4
chr12	36671127	36740060	3.84973	5.34374e-82	ENSDARG00000060253	si:ch211-216b21
chr17	24479879	24480654	3.84821	3.79981e-237	ENSDARG00000044083	peli1b
chr11	45464864	45465264	3.84779	4.79105e-37	ENSDARG00000100503	sos1
chr5	56125378	56125703	3.8474	0.00017317	ENSDARG00000059658	mrm1
chr22	569850	574138	3.84676	2.33614e-208	ENSDARG00000000229	usp49
chr10	26753660	26757486	3.84668	1.07485e-215	ENSDARG00000029493	f9b
chr4	65083002	65083527	3.84604	2.04215e-07	ENSDARG00000101528	si:ch211-194h1
chr16	4196931	4200568	3.84534	8.87226e-33	ENSDARG00000013478	rrp15
chr21	30260301	30269664	3.84353	1.54716e-271	ENSDARG00000045127	FAM53C
chr17	15638918	15639993	3.84302	7.71584e-90	ENSDARG00000016460	fut9a
chr10	17987287	17987987	3.84292	2.22863e-254	ENSDARG00000069377	si:dkey-242g16
chr15	23260028	23265061	3.84116	3e-299	ENSDARG00000009958	cbl
chr16	10731616	10732591	3.84115	2.88265e-110	ENSDARG00000091385	zgc:165409
chr17	33482008	33485089	3.84106	1.63529e-235	ENSDARG00000077618	rin3
chr1	5437389	5450311	3.84048	1.05012e-46	ENSDARG00000016706	atic
chr9	31090098	31090573	3.83971	6.1199e-06	ENSDARG00000062009	gpr18
chr5	20590321	20590795	3.83947	1.07925e-25	ENSDARG00000090890	cmklr1
chr22	533968	535393	3.83907	1.7602e-269	ENSDARG00000063661	nuak2
chr11	22593034	22593309	3.83846	0.000216037	ENSDARG00000009438	myog
chr11	25782720	25789251	3.83788	6.16397e-262	ENSDARG00000008034	skib
chr7	38250032	38256546	3.83733	1.19151e-32	ENSDARG00000036066	si:dkey-78a14
chr5	26102762	26103587	3.83679	1.05853e-68	ENSDARG00000094488	BX510923
chr13	42124565	42143628	3.8367	0	ENSDARG00000052783	cdc42ep3
chr1	34258293	34259343	3.83506	1.02327e-120	ENSDARG00000074860	slc5a7a
chr16	45686616	45687616	3.83492	2.18096e-67	ENSDARG00000069765	syngap1b
chr4	25941525	25946970	3.83317	2.69785e-121	ENSDARG00000075215	vezt
chr15	27707771	27710575	3.83265	5.78181e-225	ENSDARG00000014018	lhx1a
chr10	4289718	4316015	3.83092	9.82186e-124	ENSDARG00000075802	grin3a
chr9	3388947	3389920	3.83024	7.27232e-06	ENSDARG00000013125	dlx1a
chr21	4219196	4219783	3.82991	3.7266e-244	ENSDARG00000015971	rapgef1b
chr13	14116863	14181984	3.82953	7e-305	ENSDARG00000062164	atrn
chr6	27337555	27338180	3.82948	3.33188e-10	ENSDARG00000078211	espnla
chr5	5796899	5803448	3.82858	0	ENSDARG00000078362	zmp:0000000846
chr22	26085342	26094463	3.82844	2.79882e-35	ENSDARG00000109371	pdgfaa
chr9	53707939	53719380	3.82811	2.46781e-39	ENSDARG00000102185	PCDH8
chr20	19213336	19244000	3.82773	2.40088e-07	ENSDARG00000043396	fndc4a
chr17	32661526	32662301	3.82742	9.11386e-23	ENSDARG00000055123	kcnk2a
chr21	21448995	21451160	3.82718	1.86482e-152	ENSDARG00000006604	nectin3b
chr4	70311438	70311913	3.82699	1.32514e-18	ENSDARG00000100743	si:dkey-190j3
chr14	213366	214266	3.82665	7.73868e-128	ENSDARG00000037639	nkx3-2
chr7	33176891	33182635	3.82658	1.25834e-214	ENSDARG00000036086	itga11a
chr5	22873192	22876765	3.82657	4.16407e-159	ENSDARG00000075491	si:ch211-26b3
chr2	19103796	19105021	3.82646	2.82763e-35	ENSDARG00000104930	TMEM275
chr18	6079057	6080957	3.82602	0	ENSDARG00000073944	si:ch73-386h18
chr16	25560308	25561551	3.82597	3.16311e-294	ENSDARG00000060862	atxn1b
chr20	24819917	24831013	3.82591	6.32631e-224	ENSDARG00000004635	epha7
chr20	193257	194132	3.82578	5.5155e-20	ENSDARG00000071042	cx28
chr1	9710645	9712295	3.82437	2.45225e-79	ENSDARG00000074372	elfn1b
chr15	15998398	16002390	3.82405	0	ENSDARG00000006615	hnf1ba
chr22	8385418	8388652	3.82318	1.25178e-29	ENSDARG00000111515	CABZ01061498
chr17	23663394	23674495	3.82294	0	ENSDARG00000071018	ptena
chr9	20523286	20524092	3.82279	1.52521e-15	ENSDARG00000078643	vtcn1
chr14	8269916	8271541	3.82207	0	ENSDARG00000099614	purab
chr21	2235946	2237497	3.82191	3.76228e-35	ENSDARG00000099009	si:dkey-50i6
chr14	11961545	11963270	3.82174	5.23594e-168	ENSDARG00000074865	frmpd3
chr9	30780809	30783891	3.82172	2.26475e-211	ENSDARG00000032197	klf12b
chr11	35196611	35202794	3.8193	4.99239e-35	ENSDARG00000004871	mst1rb
chr23	30767309	30767980	3.81809	5.33282e-42	ENSDARG00000074030	myt1a
chr14	4047214	4047489	3.8178	9.59292e-06	ENSDARG00000040469	enpp6
chr4	51026303	51031480	3.81748	4.04537e-10	ENSDARG00000114894	znf1026
chr19	4064796	4066487	3.81733	6.47224e-13	ENSDARG00000105241	btr26
chr2	24559226	24561351	3.81701	1.27618e-262	ENSDARG00000105102	crsp7
chr6	36119270	36119845	3.81672	1.15927e-15	ENSDARG00000097518	BX537110
chr20	2241659	2241954	3.81618	1.04189e-08	ENSDARG00000031540	tmem200a
chr8	23720585	23724257	3.81389	0	ENSDARG00000009473	ppardb
chr6	9268856	9271147	3.8137	1.49454e-55	ENSDARG00000098734	ccdc14
chr9	11665246	11670706	3.81302	0	ENSDARG00000015889	zc3h15
chr7	67730372	67731767	3.81254	7.04899e-06	ENSDARG00000099896	CR388184
chr12	19792855	19793455	3.81248	7.6253e-20	ENSDARG00000045145	shisa9a
chr25	32518577	32524969	3.81161	8.48341e-147	ENSDARG00000097670	BX005048
chr4	10890918	10904655	3.81161	2.25293e-33	ENSDARG00000045750	syt10
chr8	41328988	41342918	3.8113	1.56705e-206	ENSDARG00000005648	olfml2a
chr17	22538798	22541998	3.81101	6.004e-102	ENSDARG00000062289	edaradd
chr12	36971951	37002691	3.81079	0	ENSDARG00000086645	hs3st3b1b
chr10	35537973	35539423	3.80716	3.94627e-178	ENSDARG00000103071	si:ch211-244c8
chr18	27081133	27085646	3.80701	2.16387e-101	ENSDARG00000068128	ppp1r15b
chr2	2290147	2296778	3.80583	2.03807e-44	ENSDARG00000020957	pth1r
chr24	7910308	7935809	3.80537	5.01635e-178	ENSDARG00000015686	bmp6
chr17	31400583	31401558	3.80526	3.51447e-167	ENSDARG00000042861	ltk
chr4	45627407	45628862	3.8045	7.34876e-06	ENSDARG00000114893	znf1038
chr2	368882	369657	3.80405	4.46938e-10	ENSDARG00000087839	si:dkey-33c14
chr17	31205063	31210498	3.80328	9.64589e-50	ENSDARG00000060992	rpusd2
chr16	50434667	50796176	3.80327	6.22772e-136	ENSDARG00000022176	IGLON5
chr4	75666562	75667037	3.80304	1.79939e-22	ENSDARG00000103314	si:dkey-84h14
chr6	14951499	14953274	3.80303	6.81903e-201	ENSDARG00000095896	pou3f3b
chr9	10156669	10165625	3.80276	5.67717e-58	ENSDARG00000095022	thsd7ba
chr4	38475676	38476301	3.80244	7.4277e-06	ENSDARG00000101977	si:ch211-209n20
chr22	31465990	31466540	3.80231	3.97566e-14	ENSDARG00000027618	grip2b
chr9	458750	459175	3.8023	4.71692e-10	ENSDARG00000099799	si:dkey-11f4
chr22	1756769	1757459	3.80226	7.64378e-13	ENSDARG00000112141	znf1169
chr2	7046796	7056866	3.80181	0	ENSDARG00000029671	xpr1b
chr7	5327310	5329429	3.80111	0	ENSDARG00000027397	vangl2
chr4	60899139	60900924	3.80026	4.64398e-10	ENSDARG00000093803	si:dkey-196n19
chr11	20820962	20826753	3.79999	1.09125e-151	ENSDARG00000015002	cdh4
chr2	46411078	46489869	3.79876	1.69444e-103	ENSDARG00000109215	FQ377603
chr17	22500563	22501888	3.79746	0	ENSDARG00000043406	slc8a1b
chr3	61367469	61383949	3.79727	1.73997e-129	ENSDARG00000088331	znf1028
chr13	28635411	28635936	3.79694	5.37241e-10	ENSDARG00000039399	nt5c2a
chr12	19967748	19974669	3.79692	7.96466e-100	ENSDARG00000014161	ercc4
chr25	18575504	18576229	3.79643	0	ENSDARG00000103747	cav1
chr17	51786421	51789748	3.79613	1.46157e-45	ENSDARG00000086027	si:ch211-168d23
chr19	24388600	24389700	3.79586	5.54424e-177	ENSDARG00000062352	sema4ab
chr15	32192694	32194839	3.79531	4.64445e-254	ENSDARG00000070025	dchs1a
chr2	24861277	24863807	3.79433	9.73004e-150	ENSDARG00000013221	pde4ca
chr20	15552681	15554606	3.79385	0	ENSDARG00000043531	jun
chr18	31226687	31227537	3.79249	1.56378e-30	ENSDARG00000020237	mc1r
chr6	7414414	7415339	3.79178	4.76775e-33	ENSDARG00000031664	sox21a
chr1	29954689	29955014	3.79133	1.65601e-08	ENSDARG00000055839	march4l
chr7	14995898	14996623	3.79069	7.92517e-17	ENSDARG00000098326	CU280645
chr11	44723018	44726288	3.79048	0	ENSDARG00000098635	irf2bp2b
chr8	16597138	16602513	3.7904	2.89271e-106	ENSDARG00000079308	tor3a
chr14	45963342	45967572	3.79018	0.000220391	ENSDARG00000029609	macrod1
chr7	9508902	9511027	3.78981	1e-300	ENSDARG00000079027	chsy1
chr1	39776030	39777680	3.78976	0	ENSDARG00000005479	tenm3
chr12	47543831	47544381	3.78943	1.49787e-39	ENSDARG00000103092	grem2b
chr12	6542788	6543863	3.78813	3.33818e-49	ENSDARG00000071772	si:ch211-253p2
chr4	64471941	64472316	3.78786	1.03409e-12	ENSDARG00000104887	znf1105
chr5	56507131	56508203	3.78668	2.1868e-187	ENSDARG00000097120	AL935115
chr21	14279019	14310118	3.78588	2.29819e-172	ENSDARG00000007912	si:ch211-196i2
chr14	14724449	14728126	3.78486	0	ENSDARG00000105243	ogt
chr2	40067807	40069884	3.78468	1.64063e-292	ENSDARG00000054454	epha4a
chr17	31805774	31809544	3.78456	4.80094e-235	ENSDARG00000098907	abraxas2
chr9	45148516	45149116	3.78443	6.33803e-10	ENSDARG00000100065	CU467837
chr22	7701970	7702867	3.78327	3.50616e-07	ENSDARG00000013022	si:ch211-59h6
chr10	25830161	25830786	3.78262	1.36014e-23	ENSDARG00000070507	trpc4a
chr22	2250926	2251297	3.78211	3.40034e-07	ENSDARG00000092088	si:dkey-4c15
chr6	18438348	18439792	3.7816	1.88591e-23	ENSDARG00000103207	rab11fip4b
chr16	29698564	29713726	3.78125	7.04909e-142	ENSDARG00000046148	tnfaip8l2b
chr16	8052906	8054931	3.78118	0	ENSDARG00000070832	snrka
chr25	3844581	3851168	3.78033	2.8629e-57	ENSDARG00000053636	cracr2b
chr4	33559664	33560939	3.78019	2.87002e-65	ENSDARG00000091013	si:dkey-84h14
chr22	9060898	9065279	3.78013	0.000228245	ENSDARG00000074546	si:ch211-213a13
chr8	31465221	31466021	3.77967	0	ENSDARG00000054771	ghra
chr3	27058460	27059310	3.77857	5.70307e-72	ENSDARG00000089698	atf7ip2
chr17	42565997	42568351	3.77814	9.11794e-56	ENSDARG00000003411	foxa2
chr4	69196016	69197437	3.77678	6.94031e-33	ENSDARG00000115655	znf1078
chr9	27860331	27861356	3.77624	2.054e-74	ENSDARG00000056923	dbr1
chr20	2460888	2479450	3.7762	6.14576e-162	ENSDARG00000043843	akap7
chr14	24080126	24080901	3.77618	1.8675e-43	ENSDARG00000104651	msx2a
chr12	807865	808440	3.77471	1.53471e-08	ENSDARG00000059139	wfikkn2b
chr15	40051217	40051792	3.77458	3.8713e-07	ENSDARG00000043447	gpr55a
chr23	20902694	20936845	3.77426	4.02348e-153	ENSDARG00000070818	pax7b
chr5	31590463	31591000	3.77423	1.17036e-170	ENSDARG00000035471	si:dkey-220k22
chr3	4420506	4420881	3.7741	0.000233087	ENSDARG00000078832	si:dkey-73p2
chr8	50176048	50180226	3.77405	2.38195e-169	ENSDARG00000038422	entpd4
chr13	17468860	17471044	3.77378	0	ENSDARG00000018492	znf503
chr17	7124058	7218285	3.77264	1.29107e-51	ENSDARG00000110032	SAMD5
chr5	40272847	40291452	3.77229	0	ENSDARG00000067713	snx18a
chr2	36941503	36941988	3.77205	3.01815e-46	ENSDARG00000013576	gadd45bb
chr22	13462034	13466051	3.77196	1.61941e-138	ENSDARG00000075189	cntnap5b
chr22	2650451	2659371	3.77174	4.81202e-46	ENSDARG00000116814	CU570894
chr4	59766048	59766648	3.7717	5.39578e-61	ENSDARG00000086615	CR846087
chr21	7982651	7983076	3.77109	9.06003e-06	ENSDARG00000077638	F2R
chr11	7640699	7670732	3.77053	1.63567e-285	ENSDARG00000069356	adgrl2a
chr2	37868079	37872442	3.76987	4.20097e-270	ENSDARG00000023303	zgc:66427
chr17	14731314	14734806	3.76736	3.50783e-86	ENSDARG00000057681	si:ch211-266o15
chr14	21052503	21053003	3.76727	0	ENSDARG00000104028	si:dkey-74k8
chr9	23804225	23807023	3.7671	8.60123e-129	ENSDARG00000006422	esyt3
chr17	17861730	17902509	3.76683	0	ENSDARG00000089691	ism2a
chr12	27243158	27245756	3.76679	0	ENSDARG00000045074	arl4d
chr13	31619960	31621922	3.76603	1.04334e-60	ENSDARG00000039304	six1a
chr7	24081303	24087755	3.76467	1.54633e-253	ENSDARG00000026842	acin1b
chr4	18453701	18455395	3.76446	2.58897e-99	ENSDARG00000045555	sco2
chr16	25231962	25233412	3.7637	5.49378e-99	ENSDARG00000040280	zgc:110182
chr18	49247234	49247479	3.76327	0.000252576	ENSDARG00000060927	si:ch211-136a13
chr13	32993985	32994610	3.76323	2.19317e-08	ENSDARG00000027285	kcnf1b
chr7	29267368	29271738	3.76301	0	ENSDARG00000077901	herc1
chr3	40407426	40442217	3.76232	0	ENSDARG00000077052	tnrc18
chr19	14951251	14951751	3.76223	3.18528e-11	ENSDARG00000041660	oprd1a
chr22	7771055	7771355	3.76198	0.000243107	ENSDARG00000040640	si:ch73-44m9
chr25	32516040	32519415	3.76195	2e-304	ENSDARG00000061587	ctdspl2a
chr9	6660693	6661618	3.76071	7.75959e-18	ENSDARG00000042032	pou3f3a
chr16	13602817	13603292	3.76061	7.4378e-10	ENSDARG00000057652	dbpb
chr11	27487508	27495696	3.76019	0	ENSDARG00000044827	wnt7aa
chr21	20630326	20633770	3.7599	0	ENSDARG00000089790	efna5a
chr9	2591967	2593167	3.75898	2.50884e-226	ENSDARG00000099374	sp9
chr14	24298424	24302441	3.75895	9.71608e-148	ENSDARG00000056647	klhl3
chr6	60112274	60121996	3.75811	0	ENSDARG00000009505	prelid3b
chr11	39167845	39168845	3.75754	8.47791e-66	ENSDARG00000071208	wnt4
chr18	49126734	49127059	3.757	0.000247344	ENSDARG00000098044	BX663503
chr15	686106	687006	3.75668	6.30727e-22	ENSDARG00000097281	zgc:174574
chr7	31332117	31336235	3.75656	6.62366e-34	ENSDARG00000053380	fam189a1
chr2	26207405	26208955	3.75552	2.70072e-192	ENSDARG00000010144	plppr3a
chr15	920297	923072	3.75523	3.24246e-31	ENSDARG00000098027	si:dkey-77f5
chr20	52404477	52415539	3.75421	3.45182e-98	ENSDARG00000100007	arhgap39
chr16	25593513	25597852	3.75367	1.7716e-213	ENSDARG00000004308	fam8a1b
chr9	53536118	53536668	3.75345	3.52672e-11	ENSDARG00000074153	slitrk5b
chr19	9081231	9086459	3.75298	0	ENSDARG00000070981	ash1l
chr2	24404890	24407389	3.75286	2.146e-52	ENSDARG00000061800	si:dkey-208k22
chr3	50951202	50954459	3.75267	3.06904e-204	ENSDARG00000101457	cdc42ep4a
chr4	35888329	35888954	3.75264	3.75239e-15	ENSDARG00000103348	si:dkey-176f19
chr14	18667396	18669921	3.75249	1.81423e-282	ENSDARG00000079781	slitrk4
chr19	31956533	31962261	3.75249	1.02083e-186	ENSDARG00000061718	znf704
chr9	14367569	14369269	3.75239	0	ENSDARG00000038446	nrp2b
chr6	53041179	53048213	3.75213	8.72111e-145	ENSDARG00000070404	inka1b
chr18	16387744	16388694	3.75204	2.37174e-89	ENSDARG00000041791	mgat4c
chr8	38026682	38028057	3.75187	0	ENSDARG00000076994	adgra2
chr1	11606009	11606334	3.75164	0.000251975	ENSDARG00000092200	si:dkey-26i13
chr16	30737025	30738121	3.7515	1.96726e-230	ENSDARG00000004672	ptk2ab
chr25	27549068	27550609	3.75111	8.79951e-105	ENSDARG00000051823	hyal4
chr11	33677180	33695833	3.75088	2.93618e-24	ENSDARG00000061497	thsd7bb
chr12	28770112	28770812	3.75083	2.76546e-41	ENSDARG00000004473	tbx21
chr5	69417461	69417861	3.75009	4.38259e-07	ENSDARG00000099542	FQ311924
chr22	12086657	12090251	3.74978	0	ENSDARG00000071506	mgat5
chr3	35633247	35634172	3.74903	6.00436e-269	ENSDARG00000046107	caskin1
chr6	39190401	39197828	3.74766	0	ENSDARG00000055561	c1galt1b
chr14	32961867	32962492	3.74631	2.06344e-16	ENSDARG00000036292	cdx4
chr4	43260187	43260637	3.74562	1.03163e-05	ENSDARG00000090947	si:dkey-29j8
chr15	17147001	17151328	3.74507	3.93865e-127	ENSDARG00000069742	cul5a
chr25	24618041	24686166	3.74496	1.12631e-63	ENSDARG00000062000	abtb2b
chr4	28191462	28195550	3.74484	0	ENSDARG00000069185	celsr1a
chr11	40431628	40432978	3.74401	1.34217e-66	ENSDARG00000070165	tnfrsf1b
chr12	45225165	45225465	3.74339	1.31685e-45	ENSDARG00000077098	trim65
chr9	52492863	52493238	3.7433	0.000270536	ENSDARG00000056439	march4
chr18	29953870	29955391	3.74289	1.01572e-138	ENSDARG00000068601	atmin
chr4	18453646	18454771	3.74192	8.77564e-107	ENSDARG00000033757	ncaph2
chr13	24519513	24520938	3.74182	0	ENSDARG00000055530	sertad2b
chr15	28537864	28538514	3.74149	1.79985e-45	ENSDARG00000014652	ankrd13b
chr18	7348863	7352678	3.74095	0.000272729	ENSDARG00000030078	glipr1b
chr2	31891334	31894092	3.73873	1.12166e-166	ENSDARG00000007663	amph
chr18	37285014	37286189	3.73829	0	ENSDARG00000068401	yap1
chr25	21056839	21057539	3.7374	1.00779e-17	ENSDARG00000116374	chrm2b
chr22	33915538	33916620	3.73739	1.0493e-83	ENSDARG00000114852	CR974456
chr8	16424721	16464130	3.73646	0	ENSDARG00000040635	rnf11b
chr19	29314382	29320896	3.73607	2.45645e-235	ENSDARG00000005625	maco1a
chr13	17755640	17766614	3.73585	0	ENSDARG00000062489	march8
chr18	49245009	49246134	3.73581	1.47234e-63	ENSDARG00000060927	si:ch211-136a13
chr7	18416395	18416745	3.73572	0.000266214	ENSDARG00000067925	sstr1b
chr19	42682227	42682947	3.73529	1.51351e-119	ENSDARG00000012135	fbxl2
chr4	40432666	40432941	3.73509	0.000266794	ENSDARG00000095777	si:ch211-218h8
chr20	31497236	31743817	3.73472	1.68958e-84	ENSDARG00000007179	sash1a
chr4	77735261	77745013	3.73428	3.45192e-49	ENSDARG00000099384	si:dkey-238k10
chr4	14450457	14451201	3.7331	0	ENSDARG00000003811	plxnb2a
chr19	33139638	33140403	3.73174	1.22591e-26	ENSDARG00000032859	lratd2
chr2	24030243	24031685	3.73162	6.0289e-164	ENSDARG00000073756	slc12a7a
chr23	20507910	20511523	3.73114	0	ENSDARG00000037517	slc35c2
chr18	41820038	41820313	3.73071	0.000270847	ENSDARG00000035966	pgr
chr11	14160479	14161975	3.7307	5.58719e-62	ENSDARG00000028552	plppr3b
chr15	26679133	26683659	3.73016	1.29078e-172	ENSDARG00000055255	pitpnm3
chr22	1900242	1901692	3.72847	2.02001e-29	ENSDARG00000102606	znf1158
chr14	2533899	2534874	3.72798	1.12836e-18	ENSDARG00000088048	fgf18a
chr12	5708399	5711804	3.72791	0	ENSDARG00000014626	dlx3b
chr3	46636524	46637474	3.7269	3.76927e-69	ENSDARG00000090120	si:dkey-248g21
chr1	5606459	5607309	3.72624	0	ENSDARG00000096546	nrp2a
chr2	27388769	27391476	3.72597	6.24495e-19	ENSDARG00000093833	si:ch73-382f3
chr10	22165559	22166634	3.7246	6.4281e-19	ENSDARG00000043907	fgf11b
chr15	34886479	34887979	3.72458	0	ENSDARG00000068851	rnf183
chr20	37912865	37913690	3.72432	1.73747e-280	ENSDARG00000007774	vash2
chr22	8508801	8509151	3.72416	0.00028886	ENSDARG00000077263	si:ch73-27e22
chr24	38082470	38082820	3.72413	0.00027705	ENSDARG00000056462	crp2
chr14	15065169	15068558	3.72374	3.11839e-121	ENSDARG00000099427	nkx1.2lb
chr23	24941298	24943920	3.72357	8.27858e-36	ENSDARG00000039263	zbtb48
chr14	8248653	8249328	3.72352	4.75429e-125	ENSDARG00000063036	psd2
chr8	2536279	2543315	3.72175	7.19886e-89	ENSDARG00000092360	si:ch211-51h9
chr12	32416107	32417562	3.72162	4.14689e-63	ENSDARG00000053526	enpp7
chr21	20950375	20950725	3.72134	0.000279721	ENSDARG00000057098	htr1ab
chr19	48069292	48069778	3.72131	3.79768e-16	ENSDARG00000087529	zgc:85936
chr4	62440982	62441357	3.72074	0.000280296	ENSDARG00000116692	si:ch211-79g12
chr19	13421408	13426599	3.71989	9.52947e-97	ENSDARG00000104274	tmem200b
chr3	9475574	9475774	3.7198	0.000307204	ENSDARG00000117280	FO904885
chr15	41063347	41064007	3.71974	7.17854e-24	ENSDARG00000053833	mtnr1ba
chr23	14731370	14731892	3.71854	1.29583e-109	ENSDARG00000077762	si:rp71-79p20
chr3	40256607	40258945	3.71847	1.06995e-159	ENSDARG00000052818	smcr8a
chr4	18432181	18436883	3.71832	0	ENSDARG00000045557	socs2
chr24	3059747	3060772	3.71803	2.75411e-126	ENSDARG00000012671	inhbaa
chr4	29039729	29040554	3.7177	3.03364e-08	ENSDARG00000023036	si:dkey-23a23
chr3	61078181	61079431	3.71753	3.75816e-20	ENSDARG00000074669	cacng4b
chr1	33216242	33216617	3.71752	0.000283412	ENSDARG00000094318	BX322647
chr4	77270429	77271979	3.71752	3.22216e-77	ENSDARG00000105784	LO018029
chr8	28448266	28449616	3.71735	0	ENSDARG00000042725	cebpb
chr20	23022984	23023659	3.71687	1.59179e-74	ENSDARG00000015611	rasl11b
chr9	26123541	26124841	3.7166	0	ENSDARG00000020164	efnb2a
chr19	17260336	17275899	3.71615	3.69081e-172	ENSDARG00000056450	MANEAL
chr6	30630044	30658036	3.71546	8.46756e-147	ENSDARG00000115301	lurap1
chr6	20766522	20768564	3.71453	0	ENSDARG00000078842	tns1a
chr17	38263917	38264617	3.71366	2.75396e-08	ENSDARG00000019835	nkx2
chr4	73310058	73311580	3.71265	1.26703e-05	ENSDARG00000105781	zgc:171727
chr15	21782155	21784457	3.71207	0	ENSDARG00000062315	sik2b
chr10	22812014	22813170	3.71146	2.56404e-21	ENSDARG00000056885	per1a
chr2	16488371	16488660	3.71099	0.000302132	ENSDARG00000079364	CR377211
chr19	28787117	28789409	3.7105	0	ENSDARG00000004588	sox4a
chr17	11327163	11329488	3.71044	0	ENSDARG00000004297	irf2bpl
chr2	49593004	49603678	3.71043	0	ENSDARG00000052997	sema4e
chr20	23431484	23432234	3.70992	1.19077e-94	ENSDARG00000009131	slc10a4
chr2	11069054	11069704	3.70934	7.87569e-68	ENSDARG00000058218	fam151a
chr7	28821334	28836724	3.70922	2.43625e-250	ENSDARG00000003872	ccdc102a
chr11	27645748	27649397	3.70902	5.83407e-182	ENSDARG00000018691	phf2
chr21	16172930	16175561	3.70866	2.66435e-201	ENSDARG00000004451	tnfrsfa
chr22	1519198	1524675	3.70845	2.76317e-08	ENSDARG00000103477	si:ch211-255f4
chr22	7168102	7168527	3.70829	1.29506e-05	ENSDARG00000101866	asic1b
chr4	30460541	30460765	3.70821	0.000319499	ENSDARG00000103471	si:dkey-199m13
chr6	59427847	59429247	3.70812	1.29136e-152	ENSDARG00000101244	gli1
chr16	29391249	29396867	3.70805	3.88112e-151	ENSDARG00000040249	tlr18
chr22	19640333	19646419	3.70751	0	ENSDARG00000034013	rgmd
chr20	52195524	52196124	3.70705	8.00567e-109	ENSDARG00000009134	hlx1
chr3	62297072	62297372	3.70638	1.30756e-05	ENSDARG00000115456	zgc:173575
chr1	14659611	14660280	3.70624	2.5902e-21	ENSDARG00000039063	CR847936
chr13	29128059	29128684	3.70549	1.32246e-95	ENSDARG00000033327	unc5b
chr18	16314590	16315340	3.70534	7.12447e-60	ENSDARG00000074721	rassf9
chr13	28500672	28501872	3.70499	3.96839e-117	ENSDARG00000003399	fgf8a
chr3	23752574	23754824	3.70437	0	ENSDARG00000000175	hoxb2a
chr15	1033242	1036631	3.70434	1.03232e-81	ENSDARG00000087331	si:dkey-77f5
chr9	21570093	21570566	3.70414	1.97083e-26	ENSDARG00000006299	arhgef7a
chr9	21354286	21357841	3.70304	2.58315e-254	ENSDARG00000010281	xpo4
chr21	21368816	21372747	3.70161	4.07134e-12	ENSDARG00000057032	ppm1nb
chr10	13084241	13085541	3.7016	1.54573e-152	ENSDARG00000098764	musk
chr3	29377297	29378347	3.70103	8.00014e-42	ENSDARG00000070522	cacna1ia
chr24	37567028	37567728	3.70048	0	ENSDARG00000038559	h1-0
chr14	49152640	49166322	3.70022	0	ENSDARG00000060016	nsd1a
chr12	9482874	9483624	3.69979	2.60152e-35	ENSDARG00000099986	si:ch211-207i20
chr3	31089616	31090561	3.69934	1.72078e-22	ENSDARG00000088084	si:dkey-66i24
chr23	392511	394086	3.6991	0	ENSDARG00000037852	zgc:101663
chr3	28634466	28637437	3.69894	1.63947e-63	ENSDARG00000060915	fbxl16
chr7	32835491	32843734	3.69887	0	ENSDARG00000036147	ano5b
chr9	3397431	3399522	3.69879	5.1756e-107	ENSDARG00000079964	dlx2a
chr19	34311373	34528075	3.69869	7.87694e-104	ENSDARG00000061042	gabbr2
chr2	3469168	3469793	3.69788	4.71847e-25	ENSDARG00000097559	cyp8b3
chr16	42156063	42156713	3.69735	8.78767e-24	ENSDARG00000060256	alkbh8
chr22	7978027	8074212	3.69673	3.29565e-08	ENSDARG00000079645	sc:d217
chr23	40281889	40283264	3.69563	3.77267e-85	ENSDARG00000054641	tent5ab
chr1	51608741	51615409	3.69543	4.87474e-39	ENSDARG00000086184	FBXO48
chr7	47418378	47420028	3.69528	2.25691e-68	ENSDARG00000078088	si:ch211-186j3
chr3	11372738	11373429	3.695	0.000319005	ENSDARG00000088051	AL935044
chr20	19057976	19059126	3.69476	1.72706e-75	ENSDARG00000023532	pinx1
chr14	52421321	52422871	3.69464	8.56505e-215	ENSDARG00000103046	rest
chr16	10540824	10547732	3.69362	0.000320505	ENSDARG00000100809	g6fl
chr15	15224573	15227398	3.69315	1.96009e-79	ENSDARG00000071652	rrp8
chr15	15877238	15877738	3.69303	1.06717e-14	ENSDARG00000057625	dusp14
chr15	40125583	40129068	3.69285	5.4913e-39	ENSDARG00000097173	CR388129
chr1	20194055	20271069	3.69283	1.23959e-235	ENSDARG00000041776	ndst3
chr25	28672713	28673388	3.69194	1.08606e-14	ENSDARG00000045612	lrrc10
chr25	21324712	21344655	3.6917	7.52859e-272	ENSDARG00000077569	lrrn3a
chr4	35962094	35962794	3.69015	8.10756e-20	ENSDARG00000098167	si:dkey-176f19
chr5	51028459	51030105	3.6898	2.43585e-249	ENSDARG00000035198	gcnt4a
chr13	12740582	12741157	3.68964	6.64101e-16	ENSDARG00000069970	lingo2b
chr18	26460443	26460993	3.68905	1.22419e-204	ENSDARG00000075942	FRMD5
chr2	5813331	5817829	3.68898	2.44759e-153	ENSDARG00000001447	mier1b
chr4	74044795	74045070	3.68895	1.42675e-05	ENSDARG00000116221	LO018205
chr23	23122302	23123901	3.68799	1.11816e-197	ENSDARG00000077852	samd11
chr13	33812391	33814166	3.6878	0	ENSDARG00000076895	flrt3
chr1	59328129	59335402	3.68779	1.88333e-107	ENSDARG00000102091	CABZ01052576
chr5	9417408	9422480	3.68718	7.58469e-270	ENSDARG00000116986	zgc:172315
chr21	27327441	27328041	3.68664	7.93956e-25	ENSDARG00000044550	hif1al2
chr10	2951240	2960681	3.68639	8.05143e-268	ENSDARG00000025076	marveld2a
chr4	77158865	77159315	3.68548	1.58026e-05	ENSDARG00000099945	CU467646
chr7	15446228	15546582	3.68505	0	ENSDARG00000034434	igf1rb
chr15	18791775	18792400	3.68493	2.19083e-09	ENSDARG00000097536	CR848844
chr5	32791244	32792994	3.6849	0	ENSDARG00000054906	ier5l
chr2	22932308	22935962	3.68437	2.0802e-127	ENSDARG00000079352	sap130b
chr17	24848975	24853566	3.68379	0	ENSDARG00000042866	cx35
chr5	61843916	61849652	3.68352	1.1091e-28	ENSDARG00000088069	CR759879
chr4	28975047	28976172	3.6823	5.64237e-45	ENSDARG00000088214	si:dkey-23a23
chr15	28210539	28211514	3.68204	3.19789e-65	ENSDARG00000077285	scarf1
chr17	36589005	36589605	3.68139	1.64608e-23	ENSDARG00000053987	htr1b
chr18	43876765	43884044	3.68092	0	ENSDARG00000061338	ddx6
chr23	45173381	45173531	3.67873	0.000371489	ENSDARG00000027381	ccdc171
chr22	2632960	2638121	3.67765	5.77193e-21	ENSDARG00000113666	znf1173
chr21	41144913	41147686	3.67697	0	ENSDARG00000101023	msx2b
chr17	38928288	38929463	3.67691	6.59621e-204	ENSDARG00000029668	crim1
chr20	19430996	19432021	3.6762	7.22876e-166	ENSDARG00000019961	znf513a
chr20	37512841	37515432	3.67614	1.36489e-173	ENSDARG00000039987	hivep2a
chr23	37415349	37415749	3.67607	1.58454e-05	ENSDARG00000116457	zmp:0000001088
chr22	10464114	10464339	3.67605	0.000356031	ENSDARG00000093600	omd
chr16	34046732	34055160	3.67588	0	ENSDARG00000039943	tent5ba
chr1	30734573	30734823	3.67575	0.000397702	ENSDARG00000042688	bora
chr20	5158418	5229157	3.67567	2e-299	ENSDARG00000079555	ccdc85cb
chr21	25644454	25645676	3.67458	4.66724e-76	ENSDARG00000079908	tmem151a
chr1	19760144	19763755	3.67415	4.41517e-144	ENSDARG00000008068	tma16
chr7	30283382	30286279	3.67386	1.28783e-62	ENSDARG00000074968	polr2m
chr11	38470544	38474199	3.67306	1.3512e-224	ENSDARG00000077092	elk4
chr25	7412950	7413948	3.67282	0	ENSDARG00000079756	peak1
chr3	37578244	37581617	3.67213	0	ENSDARG00000037889	wnt9b
chr1	44746253	44746378	3.67203	0.000344788	ENSDARG00000029718	p2rx3b
chr18	31015098	31015348	3.67173	0.000380237	ENSDARG00000068629	cd151l
chr4	43238489	43245454	3.67173	2.25744e-18	ENSDARG00000088836	si:ch211-76m11
chr24	36177387	36180768	3.67128	2.87665e-145	ENSDARG00000077057	esco1
chr4	65148212	65148437	3.6712	0.000345762	ENSDARG00000098604	si:dkey-14o6
chr21	43033232	43036765	3.66989	2.053e-82	ENSDARG00000053547	jakmip2
chr4	2147320	2157931	3.6697	2.64971e-18	ENSDARG00000057468	kcnc2
chr20	38765252	38776518	3.66969	0	ENSDARG00000041896	dnajc5ga
chr3	55644367	55649291	3.66884	0	ENSDARG00000100149	axin2
chr4	2162648	2168802	3.66833	1.23895e-25	ENSDARG00000057468	kcnc2
chr25	7695074	7697499	3.66828	5.01884e-259	ENSDARG00000074468	prdm11
chr3	16449514	16457575	3.66742	0	ENSDARG00000062618	kcnj12b
chr14	26452739	26456311	3.66741	4.20317e-281	ENSDARG00000017842	syvn1
chr24	21005712	21006312	3.66735	9.05144e-16	ENSDARG00000032131	drd3
chr13	12488862	12489312	3.66661	5.69045e-36	ENSDARG00000075269	si:dkey-20i10
chr7	34543252	34544102	3.66575	7.36757e-200	ENSDARG00000077237	rfx7a
chr1	53858665	53863308	3.66572	1.74975e-179	ENSDARG00000074771	ifngr1
chr17	5624088	5629662	3.66477	1.99366e-38	ENSDARG00000102580	CU571310
chr3	7557915	7558515	3.66458	2.82934e-18	ENSDARG00000102240	CU695223
chr15	19037826	19039301	3.66411	1.54969e-133	ENSDARG00000075334	arhgap32a
chr12	18927514	18928389	3.66408	1.28723e-180	ENSDARG00000100666	ep300a
chr4	22424975	22428603	3.66204	0	ENSDARG00000007523	kmt2e
chr24	5653161	5713788	3.66159	0	ENSDARG00000055629	dipk2ab
chr17	8286656	8287306	3.66038	5.7874e-57	ENSDARG00000086256	si:ch211-236p5
chr24	10270075	10270850	3.66	1.56731e-24	ENSDARG00000086362	pou6f2
chr14	1153817	1160452	3.65963	4.3046e-259	ENSDARG00000071906	sec24b
chr15	14957594	14964236	3.65929	2.89445e-50	ENSDARG00000103638	CR936977
chr6	48688914	48689589	3.6586	3.27994e-34	ENSDARG00000079446	ENSDARG00000079446
chr15	821390	822465	3.65858	3.22278e-38	ENSDARG00000032285	zgc:113294
chr6	10087829	10088154	3.65849	0.000377595	ENSDARG00000096397	BX511272
chr10	21651002	21653277	3.65759	8.96582e-82	ENSDARG00000104007	pcdh1g1
chr1	52621868	52626449	3.65686	0	ENSDARG00000074635	abca1a
chr16	46500199	46503818	3.65669	3.17028e-287	ENSDARG00000039871	rpz4
chr4	69825435	69825860	3.65663	1.74437e-05	ENSDARG00000099090	znf1087
chr7	50474768	50475268	3.65659	6.68396e-12	ENSDARG00000044815	serinc4
chr15	28764539	28765714	3.65655	0	ENSDARG00000017673	nova2
chr18	13326064	13333956	3.65649	0	ENSDARG00000062933	cmip
chr11	26628935	26666627	3.65556	2.22531e-170	ENSDARG00000077826	efcc1
chr15	37766546	37767346	3.65514	5.02961e-08	ENSDARG00000097782	si:dkey-42l23
chr11	8310956	8320234	3.65464	6.85215e-12	ENSDARG00000001712	si:ch211-247n2
chr20	35086123	35123747	3.6543	1.14211e-82	ENSDARG00000016464	cdc42bpab
chr8	17983493	17984743	3.65333	4.00711e-74	ENSDARG00000042139	fpgt
chr7	35706764	35707739	3.65147	1.74807e-106	ENSDARG00000034043	irx5a
chr7	67591009	67594818	3.65119	4.75362e-48	ENSDARG00000102584	cpne7
chr18	44598136	44599836	3.65039	3.52069e-101	ENSDARG00000040358	spred3
chr3	7545732	7546732	3.65009	8.64202e-37	ENSDARG00000090740	zmp:0000001003
chr17	42211072	42213165	3.64981	1.82937e-91	ENSDARG00000053298	nkx2.2a
chr16	22761845	22790881	3.64945	6.88119e-22	ENSDARG00000110092	CR854942
chr16	11135740	11138945	3.64846	0	ENSDARG00000062801	erfl3
chr24	28555764	28557301	3.64833	9.73704e-146	ENSDARG00000026329	arhgap29a
chr7	50548073	50560978	3.64813	1.99908e-90	ENSDARG00000052114	crtc3
chr21	8144917	8152088	3.64791	3.57897e-102	ENSDARG00000113533	CABZ01074363
chr3	60148308	60149058	3.64691	1.34574e-15	ENSDARG00000097523	si:ch73-364h19
chr14	22272072	22273847	3.64691	4.94301e-55	ENSDARG00000079586	gabrb2a
chr13	8183373	8229960	3.64659	4.515e-148	ENSDARG00000092199	si:ch211-250c4
chr12	6049354	6049704	3.64604	1.38017e-25	ENSDARG00000015747	aarsd1
chr18	1703983	1705733	3.64558	4.19945e-91	ENSDARG00000078123	slitrk3a
chr7	36898971	36950610	3.64541	1.18104e-167	ENSDARG00000073957	tox3
chr5	14165566	14166366	3.64408	1.16373e-26	ENSDARG00000062631	npffr1l2
chr14	41527370	41527645	3.64385	0.000396481	ENSDARG00000038508	chrnb3b
chr5	64775257	64775757	3.64346	3.18581e-35	ENSDARG00000018270	olfm1a
chr4	42429181	42429706	3.64297	8.27294e-12	ENSDARG00000098515	si:dkey-16p6
chr5	23132136	23132386	3.64257	1.90111e-11	ENSDARG00000089271	nexmifa
chr7	62435097	62439628	3.64226	1.31052e-291	ENSDARG00000001776	stim2b
chr11	1615812	1616865	3.64192	1.87539e-05	ENSDARG00000104649	si:dkey-40c23
chr1	49512180	49512544	3.64174	9.6895e-07	ENSDARG00000036479	si:dkeyp-80c12
chr16	40320025	40339018	3.64034	1.09572e-74	ENSDARG00000070081	rspo3
chr20	47689753	47690528	3.6401	2.13071e-35	ENSDARG00000012667	tfap2b
chr10	33994435	33998296	3.63921	0	ENSDARG00000056001	fryb
chr22	10259877	10261727	3.63914	0	ENSDARG00000071570	si:dkeyp-87e7
chr4	35156272	35156622	3.63833	0.000386138	ENSDARG00000101459	si:dkey-279j5
chr18	12464460	12465035	3.6381	3.70762e-235	ENSDARG00000042518	hipk2
chr14	10751623	10751798	3.63632	0.000427532	ENSDARG00000042233	fgf16
chr23	17656139	17656864	3.6363	3.13881e-19	ENSDARG00000037588	bhlhe23
chr12	29842985	29844860	3.63607	0	ENSDARG00000006420	atrnl1b
chr6	44091663	44092538	3.63578	3.39879e-35	ENSDARG00000058522	shq1
chr22	37278078	37305276	3.63556	5.54359e-13	ENSDARG00000117324	LO018196
chr23	24453021	24483345	3.63447	0	ENSDARG00000074245	spen
chr1	40046884	40052635	3.63431	2.43125e-30	ENSDARG00000020857	ccdc149b
chr1	54024852	54025427	3.63394	6.08685e-40	ENSDARG00000010791	dla
chr23	2752719	2757848	3.63287	0.000393263	ENSDARG00000086775	top1
chr5	46327204	46329304	3.6325	2.25753e-118	ENSDARG00000098013	si:ch211-130m23
chr7	29540302	29545342	3.63143	3.76626e-181	ENSDARG00000001910	rorab
chr15	1597107	1598207	3.63126	0	ENSDARG00000023190	kpna4
chr15	454348	454548	3.63076	0.000396044	ENSDARG00000090943	CABZ01033205
chr3	1105709	1106309	3.63041	2.28435e-31	ENSDARG00000075173	si:ch1073-322p19
chr11	30106506	30108847	3.62981	3.28463e-265	ENSDARG00000012949	scml2
chr4	48825452	48826352	3.62889	1.20285e-32	ENSDARG00000096172	znf1113
chr12	28117489	28178789	3.62872	2.14489e-140	ENSDARG00000009624	CABZ01027646
chr20	13872225	13874340	3.62832	0	ENSDARG00000013542	lpgat1
chr1	40210839	40212139	3.62798	5.5689e-134	ENSDARG00000078251	TESK1
chr2	10685017	10686742	3.62796	2.62162e-211	ENSDARG00000062955	dipk1aa
chr10	35182954	35186310	3.62764	7.40368e-200	ENSDARG00000055113	pom121
chr6	44008008	44014477	3.62706	0	ENSDARG00000053459	rybpb
chr8	44599404	44600254	3.62695	4.30438e-128	ENSDARG00000043179	bag4
chr6	10122127	10124201	3.62659	0.000441457	ENSDARG00000058145	atp7b
chr17	52632093	52632978	3.62345	4.4489e-26	ENSDARG00000060068	fam98b
chr12	29269375	29270362	3.62344	1.04675e-115	ENSDARG00000054154	bms1
chr3	29902895	29903795	3.62282	7.2759e-29	ENSDARG00000091962	RUNDC1
chr6	39897742	39903062	3.62251	2.00242e-225	ENSDARG00000060748	tsfm
chr11	13282422	13283822	3.62237	2.94868e-58	ENSDARG00000086505	mast3b
chr22	36635534	36635684	3.62148	0.00047511	ENSDARG00000087299	armc9
chr12	40945334	40983748	3.62128	2.49437e-48	ENSDARG00000102769	CDH18
chr4	32467853	32468528	3.62113	1.64442e-21	ENSDARG00000073915	znf1085
chr24	9293920	9299552	3.62066	2.50291e-42	ENSDARG00000059337	tgif1
chr15	45527280	45538598	3.62063	1.86969e-151	ENSDARG00000077316	MB21D2
chr21	45410136	45410625	3.62053	2.8229e-59	ENSDARG00000053389	jade2
chr14	33525195	33542601	3.62042	4.10654e-161	ENSDARG00000060515	zdhhc9
chr22	7044699	7058250	3.62019	4.35541e-91	ENSDARG00000101866	asic1b
chr24	39486423	39488130	3.61993	3.56613e-09	ENSDARG00000068468	dnah3
chr22	20408309	20411553	3.61977	5.11394e-216	ENSDARG00000007081	pias4a
chr16	40954505	40955630	3.61934	6.03594e-136	ENSDARG00000040059	gbp
chr14	9474844	9475719	3.61906	7.30439e-13	ENSDARG00000071876	rell2
chr10	25700872	25702047	3.61842	2.25475e-144	ENSDARG00000077093	scaf4a
chr4	20473166	20474970	3.61823	1.87464e-97	ENSDARG00000008398	cacna1c
chr17	7436113	7436488	3.61777	2.30614e-05	ENSDARG00000098320	grm1b
chr22	2845788	2870108	3.61712	1.44944e-49	ENSDARG00000071719	si:dkey-20i20
chr4	43724102	43725172	3.61594	9.80456e-51	ENSDARG00000087714	si:ch211-226o13
chr17	33896702	33906488	3.61586	2.35641e-288	ENSDARG00000015449	fut8a
chr5	30382035	30382585	3.61575	7.04332e-13	ENSDARG00000086903	gig2o
chr7	66874794	66875894	3.61516	6.93528e-137	ENSDARG00000015263	adma
chr4	43819860	43820335	3.61473	7.44423e-13	ENSDARG00000087518	si:dkey-261p22
chr4	33229212	33230037	3.61465	3.30342e-21	ENSDARG00000096186	si:dkey-247i3
[truncated: 24,797 more rows]

## Sheet: b. sibling-MeRIP-rep2
chr	chromStart	chromEnd	log2FoldChange	pvalue	geneID	geneName
chr4	55799121	55799446	15.8346	4.23968e-15	ENSDARG00000112047	CT583728.14
chr10	22135080	22137392	11.275	1.76639e-08	ENSDARG00000097477	si:dkey-4c2.11
chr15	2673984	2674484	10.8858	5.23812e-08	ENSDARG00000097494	CR382327.2
chr23	14408412	14409012	10.5904	1.15789e-07	ENSDARG00000095139	CR388373.2
chr4	55827253	55827453	10.5579	1.27689e-07	ENSDARG00000117174	CT583728.27
chr15	32699394	32700294	10.5051	1.43137e-07	ENSDARG00000102017	trpc4b
chr6	38759891	38760391	10.4848	1.52425e-07	ENSDARG00000097018	CR628341.1
chr5	45613023	45613573	10.4337	1.74693e-07	ENSDARG00000033635	ENSDARG00000033635
chr21	45223193	45228371	10.3756	2.05274e-07	ENSDARG00000096305	si:ch73-269m14.3
chr14	973277	973927	10.2987	2.52358e-07	ENSDARG00000077606	arsia
chr4	59320891	59322435	10.2705	2.65605e-07	ENSDARG00000076255	znf1084
chr20	53868690	53869541	10.2306	2.9632e-07	ENSDARG00000086925	CR381646.1
chr4	47877470	47884312	10.2145	3.16093e-07	ENSDARG00000098928	si:ch211-196h24.1
chr16	44758798	44759373	10.2031	3.21402e-07	ENSDARG00000089112	zmp:0000000951
chr4	39992252	39992577	10.1969	3.28732e-07	ENSDARG00000104850	si:ch211-215p11.1
chr4	41843728	41847018	10.1754	9.48873e-13	ENSDARG00000102542	si:ch211-268b14.2
chr4	50755333	50756083	10.1209	3.91171e-07	ENSDARG00000096222	si:ch211-245n8.4
chr19	2235689	2235933	10.0743	4.58553e-07	ENSDARG00000092160	ferd3l
chr1	8988072	8988497	10.0614	4.67545e-07	ENSDARG00000037758	tlr2
chr4	36660399	36660662	10.02	5.1805e-07	ENSDARG00000098452	si:dkey-151g22.1
chr4	38433525	38434150	10.0052	5.268e-07	ENSDARG00000110745	znf994
chr25	19676276	19676676	9.99528	5.39935e-07	ENSDARG00000051793	zgc:113426
chr4	31457650	31500706	9.99422	5.4136e-07	ENSDARG00000114172	znf996
chr12	18513439	18513889	9.98163	5.71202e-07	ENSDARG00000078132	tex2l
chr4	29854160	29854621	9.89496	6.98991e-07	ENSDARG00000093831	znf1121
chr4	47436200	47446237	9.89177	7.04467e-07	ENSDARG00000103946	si:dkey-124l13.1
chr4	42160149	42160549	9.88384	7.16518e-07	ENSDARG00000103689	znf1148
chr4	59283700	59284075	9.86331	7.73267e-07	ENSDARG00000077697	si:dkey-105i14.1
chr3	12884116	12884491	9.85843	7.91481e-07	ENSDARG00000102472	btbd17b
chr5	68789507	68790132	9.85733	7.93605e-07	ENSDARG00000014722	her1
chr4	69561204	69574981	9.85494	7.70756e-07	ENSDARG00000103247	znf993
chr19	28261401	28261901	9.85021	7.95585e-07	ENSDARG00000036051	irx4b
chr7	56651758	56652108	9.82462	8.62802e-07	ENSDARG00000051892	kcng4b
chr4	46931069	46931469	9.78628	9.32177e-07	ENSDARG00000101689	si:dkey-16p6.1
chr22	2495928	2497694	9.7799	9.3751e-07	ENSDARG00000106808	CU856622.1
chr1	12936483	12936883	9.75902	9.85999e-07	ENSDARG00000098668	BX323031.1
chr21	30754206	30757535	9.75216	1.02355e-06	ENSDARG00000003344	trpc2b
chr7	50796521	50802139	9.73631	1.06334e-06	ENSDARG00000086452	dthd1
chr3	18271417	18271842	9.73142	1.05705e-06	ENSDARG00000105157	BX649434.3
chr4	33722052	33722627	9.67703	1.20443e-06	ENSDARG00000090461	si:ch211-197f20.1
chr7	13932745	13933145	9.66816	1.27417e-06	ENSDARG00000105391	strc
chr4	56150517	56151017	9.66458	1.24083e-06	ENSDARG00000110323	znf986
chr2	20604874	20605274	9.66087	1.29651e-06	ENSDARG00000021480	olfml2bb
chr6	23778312	23781372	9.64541	1.30306e-06	ENSDARG00000100336	pik3r6a
chr3	7952789	7953289	9.63627	1.35086e-06	ENSDARG00000102368	trim35-23
chr4	64471941	64472266	9.59614	1.47505e-06	ENSDARG00000104887	znf1105
chr4	65148137	65148437	9.57012	1.56889e-06	ENSDARG00000098604	si:dkey-14o6.4
chr10	20632026	20632451	9.56268	1.69472e-06	ENSDARG00000044048	prnpb
chr5	22363014	22363314	9.55367	1.68882e-06	ENSDARG00000058120	ENSDARG00000058120
chr5	39556631	39556881	9.54903	1.6822e-06	ENSDARG00000035377	fgf5
chr15	11908606	11908981	9.53324	1.78187e-06	ENSDARG00000102912	gpr184
chr7	23903183	23903608	9.52988	1.73152e-06	ENSDARG00000105547	CR388231.5
chr16	33114457	33114907	9.52266	1.79829e-06	ENSDARG00000039970	cnr2
chr3	7436320	7436770	9.49401	1.89101e-06	ENSDARG00000102411	CR847850.1
chr4	37509714	37510314	9.47241	1.99706e-06	ENSDARG00000103405	znf1102
chr4	43632637	43633212	9.46281	2.0425e-06	ENSDARG00000113192	si:dkey-29p23.2
chr23	28391156	28402405	9.46223	2.12993e-06	ENSDARG00000093306	CT025585.1
chr2	27319609	27325396	9.45777	2.08419e-06	ENSDARG00000038894	tmx3a
chr4	57984390	57984790	9.43702	2.19767e-06	ENSDARG00000100723	znf1097
chr4	50927548	50927923	9.43372	2.22533e-06	ENSDARG00000077220	si:ch211-208f21.3
chr4	70154524	70154869	9.39188	2.47858e-06	ENSDARG00000086179	si:dkey-3h2.4
chr14	1688406	1688706	9.38578	2.52838e-06	ENSDARG00000107444	hrh2a
chr4	60366462	60366937	9.38341	2.48951e-06	ENSDARG00000104523	CU138542.2
chr12	9514369	9516981	9.34811	2.79343e-06	ENSDARG00000071733	si:ch211-207i20.3
chr5	67768161	67768536	9.31223	3.03381e-06	ENSDARG00000013649	casr
chr12	36784495	36784870	9.31102	2.95681e-06	ENSDARG00000096736	CR749163.2
chr10	22828109	22828509	9.28671	3.19606e-06	ENSDARG00000056885	per1a
chr13	38220779	38221229	9.27435	3.30904e-06	ENSDARG00000039234	zgc:171579
chr4	31634678	31635053	9.25314	3.49734e-06	ENSDARG00000103229	si:dkey-265e15.5
chr25	23491128	23491578	9.23581	3.63823e-06	ENSDARG00000103841	CU024870.2
chr3	4557089	4557464	9.22231	3.80938e-06	ENSDARG00000115041	ftr50
chr4	62639107	62639482	9.22079	3.79245e-06	ENSDARG00000100110	si:ch211-237a4.2
chr4	64051093	64051493	9.21809	3.73844e-06	ENSDARG00000102262	si:dkey-179k24.5
chr7	3454020	3454420	9.21371	3.73282e-06	ENSDARG00000079234	si:ch211-285c6.2
chr4	49587496	49587771	9.2017	3.83628e-06	ENSDARG00000093478	si:ch211-197e7.3
chr17	26361990	26362390	9.19283	3.98452e-06	ENSDARG00000074583	grid1a
chr13	40772961	40773536	9.18856	1.07658e-10	ENSDARG00000006350	nkx1.2la
chr4	60339701	60343495	9.18764	4.12098e-06	ENSDARG00000112070	znf1121
chr25	23490503	23490953	9.15625	4.30177e-06	ENSDARG00000103841	CU024870.2
chr15	41405685	41406085	9.15557	4.28321e-06	ENSDARG00000095528	CR854897.1
chr22	10096470	10096845	9.13795	4.73869e-06	ENSDARG00000113572	si:dkey-102c8.3
chr4	57264056	57264631	9.1332	4.59072e-06	ENSDARG00000115894	zgc:194906
chr14	24042759	24042959	9.12935	4.78345e-06	ENSDARG00000071640	drd1a
chr4	71677293	71677558	9.12681	4.69093e-06	ENSDARG00000103218	BX927130.3
chr1	54834118	54834493	9.1226	4.70177e-06	ENSDARG00000094782	si:ch211-196h16.4
chr15	649836	650211	9.10765	4.89754e-06	ENSDARG00000095212	si:ch211-210b2.4
chr22	24281221	24281646	9.10476	4.83186e-06	ENSDARG00000103534	si:ch211-117l17.4
chr3	4114630	4115005	9.09927	4.89194e-06	ENSDARG00000115941	LO018551.1
chr16	11788791	11789108	9.09539	4.99846e-06	ENSDARG00000058045	tlr21
chr24	6174071	6176410	9.07227	5.38728e-06	ENSDARG00000010186	myo3a
chr9	15902074	15902474	9.06544	5.34578e-06	ENSDARG00000094103	BX469925.3
chr4	67330361	67331683	9.06057	5.36887e-06	ENSDARG00000112473	BX572103.1
chr4	5744207	5744457	9.04858	6.08092e-06	ENSDARG00000070220	pou3f2a
chr14	32437731	32438106	9.04851	5.78804e-06	ENSDARG00000010097	f9a
chr15	855531	855956	9.04598	5.547e-06	ENSDARG00000097481	si:dkey-77f5.11
chr15	11907831	11908206	9.03319	5.83021e-06	ENSDARG00000102912	gpr184
chr22	7452214	7457140	9.02785	5.81426e-06	ENSDARG00000071636	BX511034.2
chr4	62886902	62887377	9.02551	5.84469e-06	ENSDARG00000100460	si:dkey-217g21.3
chr24	265363	265738	9.01869	5.97606e-06	ENSDARG00000026417	ccr12b.2
chr21	3200387	3200762	9.0133	6.32584e-06	ENSDARG00000100985	zbtb7c
chr4	55061098	55062112	9.0074	6.22533e-06	ENSDARG00000101469	si:dkey-56m15.2
chr18	5526682	5527139	9.00586	6.19581e-06	ENSDARG00000092903	ENSDARG00000092903
chr15	464228	464478	9.0055	6.43606e-06	ENSDARG00000087814	mfrp
chr14	24043584	24043851	8.99421	6.46728e-06	ENSDARG00000071640	drd1a
chr16	23335527	23335902	8.98962	2.65468e-10	ENSDARG00000093904	CT030031.1
chr24	38649334	38652591	8.98836	6.55159e-06	ENSDARG00000087102	si:ch1073-164k15.3
chr4	47047574	47047899	8.96965	6.664e-06	ENSDARG00000101695	si:dkey-26m3.3
chr8	13700954	13704051	8.95352	7.21912e-06	ENSDARG00000078567	lonrf1l
chr4	55587118	55587518	8.95212	6.92773e-06	ENSDARG00000103031	znf1029
chr21	29688660	29689060	8.93207	7.35451e-06	ENSDARG00000069362	CR847571.1
chr12	28299258	28299633	8.90707	8.08619e-06	ENSDARG00000115189	LO017791.1
chr24	15668849	15669210	8.90583	3.87306e-10	ENSDARG00000016897	fbxo15
chr1	13088632	13089007	8.90186	8.39718e-06	ENSDARG00000102339	si:dkey-5n7.2
chr11	543361	543586	8.88859	8.02828e-06	ENSDARG00000105417	CU695207.1
chr4	68095524	68095924	8.88576	8.07844e-06	ENSDARG00000100001	znf1096
chr14	9269479	9294910	8.88541	8.58475e-06	ENSDARG00000028740	msnb
chr19	16430412	16430787	8.87884	8.26756e-06	ENSDARG00000096247	CU633478.1
chr6	27337630	27338005	8.8777	8.28827e-06	ENSDARG00000078211	espnla
chr25	4703199	4708750	8.85844	9.10461e-06	ENSDARG00000097121	FP102921.1
chr1	59569690	59570065	8.85535	9.16594e-06	ENSDARG00000101364	wfikkn1
chr4	45417060	45417784	8.83919	9.37744e-06	ENSDARG00000090033	si:dkey-16p6.1
chr11	20904454	20904829	8.8374	9.12985e-06	ENSDARG00000099409	zgc:162182
chr20	13958567	13958942	8.82986	9.20224e-06	ENSDARG00000096663	si:dkey-249p7.4
chr13	22964967	22965342	8.82798	9.24001e-06	ENSDARG00000074509	tacr2
chr4	38424731	38433400	8.82448	9.31075e-06	ENSDARG00000110745	znf994
chr1	53454740	53455040	8.8232	9.82893e-06	ENSDARG00000052375	zgc:66455
chr17	21616894	21617269	8.82014	1.00298e-05	ENSDARG00000074389	gpr26
chr13	9020300	9020650	8.80899	9.80287e-06	ENSDARG00000092094	si:dkey-112g5.11
chr4	56843957	56845004	8.79953	1.01078e-05	ENSDARG00000103119	si:dkeyp-33c10.7
chr18	49126609	49126709	8.79822	1.06767e-05	ENSDARG00000098044	BX663503.2
chr4	48802824	48826427	8.79351	2.77419e-42	ENSDARG00000096172	znf1113
chr22	1686582	1687170	8.78037	6.81186e-10	ENSDARG00000099618	si:dkey-1b17.6
chr1	54607528	54607903	8.77755	1.04947e-05	ENSDARG00000087290	si:ch211-202h22.10
chr11	44265796	44266146	8.77547	1.10459e-05	ENSDARG00000068453	CABZ01112732.1
chr4	35576428	35590383	8.77183	1.05283e-05	ENSDARG00000116197	si:dkeyp-4c4.2
chr4	47048074	47048449	8.76829	1.06095e-05	ENSDARG00000101695	si:dkey-26m3.3
chr16	30301563	30306352	8.76537	1.12888e-05	ENSDARG00000112961	LO017848.1
chr22	9828737	9829187	8.76197	1.07555e-05	ENSDARG00000071589	si:dkey-253d23.2
chr4	43632187	43632537	8.76191	1.07568e-05	ENSDARG00000113192	si:dkey-29p23.2
chr14	30491889	30492622	8.7452	1.17892e-05	ENSDARG00000086070	fgf20b
chr5	27437480	27437805	8.74419	1.13926e-05	ENSDARG00000056284	drd7
chr17	40858	41233	8.73341	1.19311e-05	ENSDARG00000101553	CABZ01111555.1
chr9	15782047	15784769	8.72583	1.19821e-05	ENSDARG00000095057	si:dkey-103d23.3
chr18	7622114	7622464	8.725	1.23116e-05	ENSDARG00000114099	trim35-30
chr1	26251103	26251478	8.72081	1.19809e-05	ENSDARG00000077817	cxxc4
chr4	37577601	37577976	8.72037	1.19923e-05	ENSDARG00000098958	znf1100
chr23	3606388	3607015	8.71408	1.21554e-05	ENSDARG00000105341	si:dkey-9l20.3
chr3	45767744	45768119	8.70643	1.23568e-05	ENSDARG00000074661	gper1
chr17	2401607	2401982	8.7043	1.35301e-05	ENSDARG00000117623	CABZ01058452.1
chr14	1564834	1565084	8.67836	1.38043e-05	ENSDARG00000101299	CABZ01064248.1
chr4	47136989	47137364	8.67232	1.32943e-05	ENSDARG00000114645	BX942815.11
chr12	675723	679294	8.67129	1.4246e-05	ENSDARG00000079791	si:ch211-176g6.2
chr4	31095229	31095604	8.66763	1.34284e-05	ENSDARG00000113005	si:dkey-47k16.4
chr3	3722907	3723282	8.66305	1.38705e-05	ENSDARG00000089602	si:dkey-217f16.1
chr24	6037456	6037831	8.65514	1.41065e-05	ENSDARG00000055520	ftr61
chr4	75579130	75579505	8.64328	1.41453e-05	ENSDARG00000103197	si:ch211-227e10.1
chr4	28394772	28395147	8.63493	1.43993e-05	ENSDARG00000075820	CU694442.1
chr21	21813026	21813701	8.63459	1.26871e-09	ENSDARG00000096381	neu3.4
chr4	41057691	41057891	8.6323	1.44802e-05	ENSDARG00000102062	si:dkeyp-82h4.3
chr1	32316484	32316859	8.63217	1.50079e-05	ENSDARG00000096548	CR925879.1
chr3	48992968	48993343	8.6196	1.52141e-05	ENSDARG00000110960	BX769173.1
chr4	56090841	56091571	8.61864	1.39773e-09	ENSDARG00000101351	si:dkey-16p6.1
chr15	2601295	2601595	8.61256	1.56451e-05	ENSDARG00000097665	si:ch211-235m3.10
chr7	5535552	5536077	8.61132	1.46276e-09	ENSDARG00000092823	si:dkeyp-67a8.4
chr4	76264841	76264941	8.60154	1.60146e-05	ENSDARG00000101571	si:ch211-106j21.4
chr16	32158689	32159033	8.60087	1.56468e-05	ENSDARG00000005371	gprc6a
chr9	48089664	48089989	8.59672	1.66816e-05	ENSDARG00000052088	cxcr1
chr4	39421606	39475052	8.59508	1.6235e-05	ENSDARG00000102927	si:dkey-156k2.4
chr14	30492962	30493537	8.58994	1.54461e-09	ENSDARG00000086070	fgf20b
chr10	26937593	26937943	8.58484	1.61874e-05	ENSDARG00000088927	CR450793.1
chr14	32665157	32665532	8.58412	1.64022e-05	ENSDARG00000099054	BX088596.1
chr2	28036465	28036840	8.58087	1.6324e-05	ENSDARG00000097810	CR925777.1
chr22	2686578	2690634	8.58087	1.6324e-05	ENSDARG00000114349	si:dkey-20i20.15
chr6	38132510	38138115	8.58048	1.6764e-09	ENSDARG00000099919	CR407584.1
chr22	1900267	1900792	8.57724	1.6243e-09	ENSDARG00000102606	znf1158
chr4	45181811	45188303	8.56985	1.67091e-05	ENSDARG00000096107	BX649516.4
chr8	32403022	32403397	8.56985	1.67091e-05	ENSDARG00000104992	epgn
chr17	45620784	45621159	8.56965	1.71305e-05	ENSDARG00000091723	si:ch211-202f3.4
chr23	40452431	40452606	8.56771	1.77321e-05	ENSDARG00000075455	soga3b
chr7	2289714	2289989	8.56525	1.68725e-05	ENSDARG00000087289	zgc:66473
chr1	12227529	12227904	8.56454	1.68976e-05	ENSDARG00000032808	tdrd7a
chr5	24264704	24266750	8.56252	1.7641e-05	ENSDARG00000094537	si:ch211-137i24.12
chr4	43273633	43273883	8.56161	1.86707e-05	ENSDARG00000094558	si:dkeyp-53e4.1
chr20	14474574	14474899	8.56086	1.72283e-05	ENSDARG00000093426	si:dkey-69c1.1
chr19	9186324	9188900	8.54397	1.89777e-05	ENSDARG00000027192	hcn3
chr2	1903958	1904283	8.54273	1.78994e-05	ENSDARG00000075899	ENSDARG00000075899
chr15	3972146	3972446	8.53957	1.88106e-05	ENSDARG00000099495	si:ch73-309g22.1
chr18	7622250	7622550	8.53324	1.8495e-05	ENSDARG00000042396	odf3b
chr17	15757577	15757877	8.53173	1.94699e-05	ENSDARG00000057790	ankrd6a
chr4	40402016	40402391	8.52603	1.85395e-05	ENSDARG00000096497	si:dkey-22h13.3
chr16	21822733	21822958	8.52234	1.89234e-05	ENSDARG00000097124	FP015862.1
chr4	42089778	42090153	8.52208	1.8694e-05	ENSDARG00000103441	znf1060
chr19	37119221	37119521	8.51469	1.9816e-05	ENSDARG00000070362	cx30.9
chr24	17404194	17404569	8.51238	1.90787e-05	ENSDARG00000096996	BX005392.2
chr22	4773934	4774259	8.50437	1.99296e-05	ENSDARG00000092732	si:ch73-256j6.5
chr15	37609091	37609291	8.50255	2.06919e-05	ENSDARG00000097250	si:dkey-42l23.9
chr4	65031976	65032351	8.49054	1.99725e-05	ENSDARG00000112586	si:ch211-283l16.1
chr17	52519945	52520145	8.48959	2.16939e-05	ENSDARG00000041952	prox2
chr4	48930996	48931371	8.48875	2.00474e-05	ENSDARG00000087645	znf1064
chr4	30719021	30723532	8.48719	2.01134e-05	ENSDARG00000113016	CU207245.1
chr15	44203816	44204191	8.48625	2.0153e-05	ENSDARG00000114883	CU655961.4
chr6	43220840	43221215	8.47092	2.25503e-05	ENSDARG00000076797	si:dkey-178o16.4
chr19	45980093	45980732	8.47007	2.60635e-24	ENSDARG00000104929	si:ch211-153f2.7
chr1	55044732	55045082	8.46224	2.21049e-05	ENSDARG00000091592	peli1a
chr22	36696951	36699581	8.45914	2.19017e-05	ENSDARG00000022271	trim35-34
chr7	5677003	5682389	8.45426	2.18181e-05	ENSDARG00000105500	BX000524.2
chr18	17630193	17630443	8.44758	2.24347e-05	ENSDARG00000024631	nlrc5
chr15	14675127	14675502	8.44547	2.32964e-05	ENSDARG00000103692	p4ha3
chr3	6279601	6279926	8.43884	2.36184e-05	ENSDARG00000093487	BX004785.2
chr4	47664125	47670451	8.43209	2.28479e-05	ENSDARG00000098986	znf1040
chr6	24299988	24300363	8.42798	2.30439e-05	ENSDARG00000105300	BX927081.1
chr9	22663335	22663685	8.4238	2.32448e-05	ENSDARG00000069758	si:dkey-189g17.2
chr23	7581185	7581302	8.41861	2.51238e-05	ENSDARG00000106047	CU633736.1
chr4	55724092	55724313	8.41803	2.51539e-05	ENSDARG00000098155	CT583728.1
chr12	18871643	18871993	8.41552	2.52842e-05	ENSDARG00000088204	shisa8b
chr22	1704478	1704666	8.41379	2.3733e-05	ENSDARG00000100882	znf1154
chr4	62198396	62198646	8.40568	2.52923e-05	ENSDARG00000104026	si:dkeyp-35e5.5
chr18	49126334	49126534	8.40302	2.59432e-05	ENSDARG00000098044	BX663503.2
chr16	13846323	13846673	8.40017	2.74159e-05	ENSDARG00000062385	flcn
chr4	59909989	59910284	8.39997	2.51485e-05	ENSDARG00000094119	CR846087.2
chr4	66973089	66973314	8.39983	2.55993e-05	ENSDARG00000098721	BX649331.1
chr17	15745921	15746271	8.39668	2.62833e-05	ENSDARG00000057792	cx52.7
chr2	1117533	1117833	8.39577	2.63326e-05	ENSDARG00000095614	cacna1eb
chr9	54312462	54315665	8.38978	2.56829e-05	ENSDARG00000038917	rad50
chr15	15316354	15320539	8.38739	2.67899e-05	ENSDARG00000015134	camkk1b
chr4	59323485	59323935	8.37381	3.8924e-09	ENSDARG00000101842	znf1085
chr4	73780719	73781044	8.37366	2.61444e-05	ENSDARG00000094612	si:dkey-262g12.3
chr18	7387089	7387552	8.37209	2.66359e-05	ENSDARG00000042350	syt1b
chr4	63547394	63547569	8.36493	2.7504e-05	ENSDARG00000111518	si:dkey-16p6.1
chr21	18444986	18445311	8.36012	2.73002e-05	ENSDARG00000075837	si:dkey-1d7.3
chr4	54380613	54380913	8.35936	2.78201e-05	ENSDARG00000099825	zgc:174944
chr12	47039613	47039863	8.35896	2.83973e-05	ENSDARG00000078425	oat
chr3	50172607	50177439	8.35558	2.71368e-05	ENSDARG00000078953	epn3a
chr19	9207721	9208046	8.34892	2.75113e-05	ENSDARG00000027192	hcn3
chr7	3623357	3627952	8.34098	2.88882e-05	ENSDARG00000043736	si:ch211-282j17.8
chr22	24264632	24267625	8.338	4.58456e-09	ENSDARG00000100835	ENSDARG00000100835
chr22	7694736	7699495	8.3329	2.937e-05	ENSDARG00000013022	si:ch211-59h6.1
chr13	336204	336454	8.33078	2.85556e-05	ENSDARG00000105265	zgc:171534
chr9	30287380	30287530	8.33026	2.85862e-05	ENSDARG00000056617	rpgra
chr1	11626251	11626501	8.3301	2.85959e-05	ENSDARG00000095482	ENSDARG00000095482
chr13	10258556	10258931	8.3264	2.88139e-05	ENSDARG00000058008	six3a
chr4	50153670	50153870	8.32605	2.88344e-05	ENSDARG00000088961	si:dkey-16p19.5
chr10	21511894	21512144	8.32308	3.05573e-05	ENSDARG00000107353	BX957322.3
chr17	29216416	29216791	8.32134	2.95604e-05	ENSDARG00000090708	si:dkey-28g23.6
chr6	10923404	10923654	8.32046	3.01265e-05	ENSDARG00000044561	ccr7
chr13	1307712	1307953	8.31704	3.16371e-05	ENSDARG00000074253	olig3
chr10	25036308	25068846	8.31658	3.09645e-05	ENSDARG00000086493	mtnr1bb
chr2	41933706	41934019	8.31644	3.16757e-05	ENSDARG00000014209	odf3l2a
chr11	3195681	3195881	8.31487	3.1777e-05	ENSDARG00000070919	cpne5b
chr13	18762768	18764183	8.29344	5.71535e-09	ENSDARG00000076974	pdzd7a
chr18	49126734	49126984	8.28759	3.22149e-05	ENSDARG00000098044	BX663503.2
chr2	15035714	15036436	8.28079	2.3822e-23	ENSDARG00000057743	si:dkey-10f21.4
chr7	49271008	49271458	8.2806	5.72364e-09	ENSDARG00000076701	b4galnt4b
chr1	40722999	40723274	8.27573	3.2446e-05	ENSDARG00000117707	CABZ01072532.1
chr11	43115082	43115332	8.27435	3.37403e-05	ENSDARG00000032705	foxg1b
chr5	16429835	16429985	8.26764	3.49694e-05	ENSDARG00000062601	piwil2
chr4	49825658	49826033	8.25915	3.47957e-05	ENSDARG00000090160	zgc:173709
chr3	4052441	4052741	8.25578	3.67475e-05	ENSDARG00000038392	si:dkeyp-52c3.7
chr7	44898165	44898515	8.24714	3.43883e-05	ENSDARG00000098131	BX511136.1
chr1	11606009	11606259	8.24263	3.47041e-05	ENSDARG00000092200	ENSDARG00000092200
chr3	3550374	3550612	8.23997	3.4892e-05	ENSDARG00000079269	CR589947.1
chr14	33974770	33981475	8.23983	3.69885e-05	ENSDARG00000087094	foxa
chr4	40402716	40403016	8.2396	3.49187e-05	ENSDARG00000096497	si:dkey-22h13.3
chr6	36468275	36468375	8.23902	3.7049e-05	ENSDARG00000044326	BX950188.1
chr25	34976100	34976300	8.2386	3.49896e-05	ENSDARG00000097374	si:dkey-108k21.7
chr17	23415401	23415751	8.23844	3.62847e-05	ENSDARG00000088493	si:ch211-149k12.3
chr16	8669506	8669881	8.2384	3.50033e-05	ENSDARG00000079829	ccr2
chr13	255541	255741	8.22846	3.88221e-05	ENSDARG00000070053	foxg1d
chr24	21096908	21097058	8.22494	3.81147e-05	ENSDARG00000027851	ccdc191
chr5	68789382	68789482	8.22454	3.7317e-05	ENSDARG00000014722	her1
chr12	29305073	29305448	8.21834	3.86236e-05	ENSDARG00000015144	sh2d4bb
chr7	51768342	51768542	8.2183	3.86266e-05	ENSDARG00000037491	bmp15
chr4	55227035	55227160	8.21693	3.7894e-05	ENSDARG00000100386	si:dkey-61p9.9
chr14	2347333	2347458	8.21379	3.89784e-05	ENSDARG00000100424	si:ch73-233f7.8
chr4	76142881	76143131	8.21244	3.90843e-05	ENSDARG00000101653	zgc:110171
chr4	63790620	63804727	8.20947	6.19495e-16	ENSDARG00000101946	si:dkey-92j16.2
chr12	15663225	15663412	8.20941	3.84723e-05	ENSDARG00000079572	plcd3b
chr1	41949852	41950202	8.20818	3.94207e-05	ENSDARG00000018117	CR392347.1
chr13	38221429	38222479	8.2057	7.80809e-09	ENSDARG00000039234	zgc:171579
chr4	54656833	54657533	8.20366	8.20078e-09	ENSDARG00000104968	si:ch211-227e10.1
chr4	75481535	75482185	8.19799	8.36177e-09	ENSDARG00000102468	si:dkey-71l4.5
chr3	23020359	23020484	8.19571	4.14549e-05	ENSDARG00000088833	si:ch211-237i5.4
chr4	34389626	34389918	8.18917	4.0071e-05	ENSDARG00000114938	CT025695.2
chr4	46828257	46828757	8.18253	8.95305e-09	ENSDARG00000101450	si:ch211-215p11.3
chr4	55060948	55061073	8.17628	4.11223e-05	ENSDARG00000101469	si:dkey-56m15.2
chr22	9888586	9888786	8.17547	4.1189e-05	ENSDARG00000058566	si:dkey-253d23.5
chr4	71282678	71283003	8.17441	4.05042e-05	ENSDARG00000102713	si:ch211-205a14.1
chr16	5612112	5612237	8.16538	4.20308e-05	ENSDARG00000103037	CR848788.1
chr4	71243550	71261232	8.15848	4.35465e-05	ENSDARG00000102638	si:rp71-7l19.2
chr4	56621119	56621319	8.1554	4.20807e-05	ENSDARG00000115524	znf1118
chr3	7435801	7436195	8.15303	4.22806e-05	ENSDARG00000102411	CR847850.1
chr4	71861696	71861796	8.15068	4.24806e-05	ENSDARG00000102156	si:dkey-264f17.4
chr1	55510473	55510974	8.14724	4.56631e-05	ENSDARG00000096577	adgre9
chr6	626962	627262	8.14649	4.28393e-05	ENSDARG00000099546	kynu
chr16	28733515	28736625	8.14579	4.37115e-05	ENSDARG00000088452	si:dkey-24i24.3
chr3	7246344	7246544	8.14548	4.2926e-05	ENSDARG00000091679	FO704858.1
chr4	44568914	44569039	8.14068	4.41605e-05	ENSDARG00000092471	si:dkey-7j22.1
chr4	77913647	77914097	8.1329	6.9036e-91	ENSDARG00000100669	si:dkey-61p9.9
chr1	57970247	57970497	8.12485	4.65671e-05	ENSDARG00000078620	si:dkey-156m2.3
chr4	52360357	52380858	8.12388	1.10991e-08	ENSDARG00000116023	CR318589.2
chr5	23043724	23043899	8.12113	4.80937e-05	ENSDARG00000100436	cnga2b
chr1	1600178	1607029	8.11235	4.67296e-05	ENSDARG00000067781	urp2
chr17	5516156	5516381	8.10988	5.0631e-05	ENSDARG00000040261	runx2a
chr3	43091780	43092130	8.10777	4.71577e-05	ENSDARG00000104199	si:dkey-43p13.5
chr7	3655505	3655705	8.10317	4.86173e-05	ENSDARG00000043767	si:ch211-282j17.3
chr18	25226296	25226571	8.1019	4.99615e-05	ENSDARG00000038112	si:dkeyp-59c12.1
chr22	37881192	37881342	8.09783	5.18487e-05	ENSDARG00000026764	ahsg1
chr3	42128610	42129060	8.09559	1.85465e-49	ENSDARG00000075368	mrm2
chr21	7917214	7957121	8.08837	5.2824e-05	ENSDARG00000114567	BX323555.5
chr15	11955005	11955255	8.07989	5.37132e-05	ENSDARG00000099953	ENSDARG00000099953
chr9	53642081	53642331	8.07675	5.01573e-05	ENSDARG00000111522	CABZ01084081.1
chr20	1158392	1158617	8.07577	5.13316e-05	ENSDARG00000014057	gabrr2b
chr8	16257219	16257594	8.07573	1.4149e-08	ENSDARG00000039412	dmrta2
chr3	40679930	40680180	8.0739	5.04418e-05	ENSDARG00000096870	uts2r5
chr3	17600376	17600576	8.07197	5.45571e-05	ENSDARG00000062565	kcnh4a
chr19	23002298	23002883	8.06976	1.37876e-08	ENSDARG00000005510	gdf6b
chr14	17114479	17114629	8.06928	5.09058e-05	ENSDARG00000041257	smtnl1
chr9	54159461	54159811	8.06472	5.13684e-05	ENSDARG00000104832	CU914164.1
chr17	5821359	5821659	8.06245	5.2702e-05	ENSDARG00000089458	rp1l1a
chr24	39901263	39901363	8.05651	5.22104e-05	ENSDARG00000094630	BX323854.2
chr16	53247830	53248080	8.0535	5.25225e-05	ENSDARG00000097847	si:ch211-269k10.4
chr19	4958587	4958712	8.05186	5.26932e-05	ENSDARG00000076280	ppp1r1b
chr12	18453803	18454128	8.05	5.40138e-05	ENSDARG00000056374	noxo1b
chr4	58963511	58963711	8.04628	5.57572e-05	ENSDARG00000089934	si:ch211-64i20.3
chr1	3305573	3305823	8.03089	5.74689e-05	ENSDARG00000117575	CABZ01113467.1
chr5	9246292	9246667	8.02951	5.76253e-05	ENSDARG00000058839	susd1
chr11	11458011	11458111	8.02409	5.99274e-05	ENSDARG00000044976	krt93
chr5	67774855	67774955	8.02283	6.00742e-05	ENSDARG00000013649	casr
chr2	25132473	25132573	8.01658	5.91061e-05	ENSDARG00000020427	nceh1a
chr4	40838992	40839217	8.01471	5.79025e-05	ENSDARG00000076160	si:dkey-285e18.2
chr1	40734620	40734945	8.00937	5.85129e-05	ENSDARG00000052900	zgc:153642
chr9	53642356	53642456	7.99192	6.05519e-05	ENSDARG00000111522	CABZ01084081.1
chr11	28122141	28122841	7.98952	8.1221e-22	ENSDARG00000022570	nmur3
chr4	63804827	63805240	7.98696	1.9134e-08	ENSDARG00000101946	si:dkey-92j16.2
chr4	62887652	62888027	7.98664	6.11814e-05	ENSDARG00000100460	si:dkey-217g21.3
chr6	21637610	21637785	7.98152	6.33035e-05	ENSDARG00000026084	si:dkey-43k4.5
chr4	1461578	1461878	7.97772	6.37741e-05	ENSDARG00000025601	trim35-14
chr3	34981095	34981595	7.97413	1.04613e-21	ENSDARG00000009568	ca10b
chr4	68601658	68601833	7.97387	6.6092e-05	ENSDARG00000098189	si:dkey-16p6.1
chr13	39312136	39312461	7.97376	6.27446e-05	ENSDARG00000079055	si:dkey-85a20.4
chr14	2533799	2534574	7.96998	4.05915e-28	ENSDARG00000088048	fgf18a
chr4	66979189	66979514	7.96796	6.34608e-05	ENSDARG00000098721	BX649331.1
chr4	55633491	55633641	7.95597	6.4965e-05	ENSDARG00000099670	znf1074
chr15	2888860	2889060	7.95308	6.69129e-05	ENSDARG00000030758	guca1c
chr14	695937	696510	7.94423	6.64708e-05	ENSDARG00000099073	si:zfos-741a10.4
chr4	62986660	62987035	7.94115	6.68713e-05	ENSDARG00000099180	CR927050.1
chr4	66454675	66454950	7.94043	6.69656e-05	ENSDARG00000098183	si:dkey-27n6.1
chr12	39444746	39444946	7.93904	6.71475e-05	ENSDARG00000097158	BX294100.1
chr22	1514400	1515020	7.9331	4.27157e-41	ENSDARG00000098898	si:ch211-255f4.2
chr15	11908331	11908481	7.92474	7.07018e-05	ENSDARG00000102912	gpr184
chr7	3687256	3687481	7.91846	7.35864e-05	ENSDARG00000086419	si:ch211-282j17.13
chr20	29438475	29439361	7.91545	7.19872e-05	ENSDARG00000011975	fmn1
chr18	16194145	16196258	7.90707	7.31655e-05	ENSDARG00000093781	lrriq1
chr23	2188096	2188196	7.90536	7.54718e-05	ENSDARG00000074949	c1qtnf7
chr16	25293836	25294161	7.90143	7.39678e-05	ENSDARG00000096959	si:dkey-29h14.10
chr4	54355843	54356393	7.90029	2.82536e-08	ENSDARG00000099825	zgc:174944
chr7	5008528	5012321	7.89464	7.70486e-05	ENSDARG00000053114	si:ch211-272h9.3
chr19	8680579	8681604	7.88973	2.83836e-168	ENSDARG00000037427	si:ch211-39a7.1
chr6	40449383	40451840	7.86705	2.25389e-129	ENSDARG00000098407	BX936393.2
chr4	68185188	68185388	7.86307	7.96569e-05	ENSDARG00000114332	CT573234.1
chr16	37629758	37629883	7.85814	8.26511e-05	ENSDARG00000075133	adgrb1a
chr4	62702594	62702769	7.85599	8.29941e-05	ENSDARG00000098077	si:dkey-238o14.3
chr3	7957366	7960837	7.85436	8.10044e-05	ENSDARG00000102368	trim35-23
chr3	4001776	4001926	7.85417	8.10326e-05	ENSDARG00000060655	BX005421.2
chr19	24938610	24938985	7.85159	8.14361e-05	ENSDARG00000078841	si:ch211-195b13.6
chr4	47790896	47790996	7.84778	8.43111e-05	ENSDARG00000100341	si:ch211-196h24.2
chr15	31772167	31772592	7.84369	3.49575e-08	ENSDARG00000019660	rxfp2b
chr15	2889016	2889166	7.84049	8.31932e-05	ENSDARG00000105014	mre11a
chr19	21920280	21920480	7.8387	8.57911e-05	ENSDARG00000005522	galr1a
chr22	6456077	6456202	7.83347	8.43237e-05	ENSDARG00000075248	zgc:172133
chr4	49110404	49110704	7.82798	8.52165e-05	ENSDARG00000094443	znf1036
chr4	57984865	57984990	7.8263	8.54916e-05	ENSDARG00000100723	znf1097
chr3	12976	13251	7.82327	8.59909e-05	ENSDARG00000035221	zgc:110249
chr7	24841075	24841175	7.8225	8.84913e-05	ENSDARG00000105557	BX511061.1
chr15	40051217	40052242	7.82227	3.70762e-08	ENSDARG00000043447	gpr55a
chr1	51207807	51210494	7.81955	8.89915e-05	ENSDARG00000008740	esf1
chr4	70311438	70311913	7.81696	1.46779e-14	ENSDARG00000100743	si:dkey-190j3.4
chr15	32411983	32412258	7.81624	8.95564e-05	ENSDARG00000100716	si:dkey-285b23.4
chr15	742197	742422	7.81438	8.98742e-05	ENSDARG00000096948	im:7143333
chr1	40176569	40177494	7.79753	1.67348e-14	ENSDARG00000095065	si:ch211-113e8.9
chr18	40461179	40461629	7.79654	4.10451e-08	ENSDARG00000061444	ugt5c1
chr22	9828262	9828712	7.79462	4.19797e-08	ENSDARG00000071589	si:dkey-253d23.2
chr25	20002806	20003528	7.77403	1.99544e-101	ENSDARG00000004577	ENSDARG00000004577
chr4	33179428	33179603	7.76916	9.79586e-05	ENSDARG00000094484	si:ch211-162i8.4
chr19	7966190	7966390	7.76777	9.82184e-05	ENSDARG00000105592	CR936442.1
chr20	19195854	19196029	7.76731	9.8304e-05	ENSDARG00000007783	blk
chr13	13580641	13581091	7.76357	2.47803e-14	ENSDARG00000069715	foxi2
chr18	15187287	15188054	7.75692	5.27694e-33	ENSDARG00000093269	si:ch73-62b13.1
chr13	29466056	29466556	7.7559	5.01918e-08	ENSDARG00000019179	lrit1a
chr4	69899441	69899962	7.75463	4.84819e-08	ENSDARG00000102884	si:ch211-145h19.5
chr20	26959532	26962756	7.75258	1.58681e-248	ENSDARG00000095639	BX248515.2
chr4	44568014	44568539	7.75179	4.90059e-08	ENSDARG00000092471	si:dkey-7j22.1
chr11	3847941	3848666	7.74641	7.36186e-64	ENSDARG00000059327	gata2a
chr4	60049220	60049370	7.74564	0.000102431	ENSDARG00000115017	znf1033
chr4	72487578	72487953	7.73943	0.000103641	ENSDARG00000105749	CR788316.2
chr17	7451178	7451828	7.73781	5.27297e-08	ENSDARG00000087532	si:ch211-278p9.1
chr9	44713507	44718272	7.73068	0.000105371	ENSDARG00000040490	dusp19a
chr4	57200922	57202064	7.72632	5.6116e-08	ENSDARG00000101274	si:dkey-16p6.4
chr4	48629636	48629836	7.72326	0.000106861	ENSDARG00000101245	znf1063
chr9	339925	340294	7.71946	5.22909e-51	ENSDARG00000098235	actr5
chr19	295321	295971	7.71932	6.04264e-08	ENSDARG00000094908	lingo4a
chr12	19197813	19197913	7.71243	0.00010907	ENSDARG00000045153	slc16a8
chr4	73898040	73898240	7.70377	0.000110866	ENSDARG00000105692	CABZ01069022.1
chr17	7504358	7504608	7.70322	0.00011098	ENSDARG00000089839	BX296541.1
chr22	2106966	2107607	7.7021	9.40888e-39	ENSDARG00000103954	znf1153
chr14	10617445	10617908	7.70123	0.000111399	ENSDARG00000093612	si:dkey-92i17.2
chr4	39757366	39757541	7.70065	0.000111521	ENSDARG00000103755	si:dkeyp-4c4.1
chr19	8760810	8760985	7.69854	0.000111964	ENSDARG00000103224	si:ch73-350k19.1
chr1	11595847	11596072	7.69845	0.000111983	ENSDARG00000092242	ENSDARG00000092242
chr4	76438834	76438934	7.69819	0.000112038	ENSDARG00000101883	zgc:172128
chr11	41995361	41996064	7.69293	6.62505e-08	ENSDARG00000054560	her15.2
chr3	45343956	45344831	7.69229	1.04637e-44	ENSDARG00000069961	il21r.1
chr2	39045263	39046184	7.68514	1.71817e-32	ENSDARG00000092472	AL953896.1
chr21	42963567	42964242	7.68	3.17574e-20	ENSDARG00000079499	stk32a
chr2	15343438	15343913	7.65856	7.10146e-08	ENSDARG00000039174	olfm3b
chr13	38087908	38088458	7.6542	7.55863e-08	ENSDARG00000106564	CT027676.1
chr8	25368033	25368733	7.65036	4.62343e-56	ENSDARG00000075307	kcnq2a
chr7	3463124	3463749	7.64389	8.06404e-08	ENSDARG00000105464	si:ch211-285c6.6
chr7	3427805	3428055	7.63672	7.70498e-08	ENSDARG00000076257	si:ch211-285c6.1
chr13	330810	335904	7.63583	5.04528e-20	ENSDARG00000105265	zgc:171534
chr13	49765765	49766690	7.6325	0	ENSDARG00000023627	ggps1
chr4	35140908	35141308	7.63249	8.0559e-08	ENSDARG00000101459	si:dkey-279j5.1
chr5	57814164	57814589	7.63154	1.328e-85	ENSDARG00000079618	sik2a
chr23	27641470	27643787	7.62621	7.06783e-26	ENSDARG00000040925	wnt10b
chr12	28072759	28073561	7.61096	4.81076e-85	ENSDARG00000089913	cacna1g
chr7	18608672	18609297	7.58778	1.02935e-19	ENSDARG00000099518	si:ch211-119e14.1
chr10	36155468	36156658	7.57701	1.87078e-225	ENSDARG00000054575	waif2
chr14	2046785	2047010	7.57555	1.04576e-07	ENSDARG00000101338	BX005294.1
chr1	31699141	31699955	7.5369	0	ENSDARG00000029751	wbp1lb
chr4	71610051	71610476	7.5362	1.37783e-13	ENSDARG00000101757	si:dkey-27n6.4
chr9	21408261	21409386	7.53516	1.48439e-13	ENSDARG00000021889	gja3
chr13	44848742	44849217	7.53106	1.16608e-07	ENSDARG00000079263	si:dkeyp-2e4.2
chr25	12640210	12656751	7.52595	1.33804e-42	ENSDARG00000102204	jph3
chr4	76847461	76849294	7.51461	1.10254e-94	ENSDARG00000105743	CABZ01015815.4
chr19	9747752	9748352	7.5146	2.20869e-19	ENSDARG00000062995	si:dkey-14o18.2
chr19	14115838	14126170	7.51346	0	ENSDARG00000101878	kdf1b
chr1	58475245	58475718	7.50953	1.2751e-07	ENSDARG00000098706	si:ch73-236c18.7
chr3	14172153	14181173	7.49618	1.32513e-07	ENSDARG00000097615	si:ch211-108d22.2
chr18	26800060	26800460	7.49183	5.69005e-123	ENSDARG00000060885	znf592
chr17	5516431	5516693	7.48298	2.21315e-13	ENSDARG00000040261	runx2a
chr6	543229	543693	7.4821	2.22599e-36	ENSDARG00000096307	cacna1ib
chr3	1060836	1061336	7.47695	1.46102e-07	ENSDARG00000038405	zgc:153921
chr5	9823828	9824903	7.45373	0	ENSDARG00000099411	zgc:158343
chr12	21549144	21549594	7.45347	1.65811e-07	ENSDARG00000052644	ca10a
chr11	40898470	40899889	7.45268	1.67626e-07	ENSDARG00000105325	CABZ01044764.1
chr4	2098110	2099581	7.44161	0	ENSDARG00000045873	frs2a
chr23	21775435	21797349	7.43492	2.73154e-109	ENSDARG00000075147	lrrc38a
chr1	40336159	40340814	7.43354	0	ENSDARG00000079552	maml3
chr16	42066581	42073705	7.42608	0	ENSDARG00000092955	BX649388.2
chr4	37800770	37801195	7.42465	1.74646e-07	ENSDARG00000104704	si:ch211-271g18.1
chr22	28648179	28649529	7.41976	3.12056e-131	ENSDARG00000003533	col8a1b
chr16	16826486	16827011	7.41326	1.96594e-07	ENSDARG00000075914	kcnj14
chr4	60310074	60310599	7.41018	1.92407e-07	ENSDARG00000103343	si:dkey-51d8.1
chr3	25503441	25508776	7.40785	1.30849e-52	ENSDARG00000022525	mchr1b
chr24	7329467	7330156	7.40776	1.78788e-24	ENSDARG00000013933	ENSDARG00000013933
chr14	38795517	38796142	7.40238	0	ENSDARG00000100564	sil1
chr2	50906096	50913445	7.39988	1.9436e-07	ENSDARG00000104961	ghrhra
chr10	42873537	42874012	7.39438	2.16597e-07	ENSDARG00000116988	FP236542.1
chr11	6354463	6386469	7.39163	1.84118e-24	ENSDARG00000079849	nrtn
chr19	40716974	40717774	7.38695	3.25301e-41	ENSDARG00000028845	calcr
chr3	5647771	5648321	7.37533	1.60466e-57	ENSDARG00000017720	si:ch211-106h11.1
chr7	34787265	34787790	7.37147	2.19556e-07	ENSDARG00000103520	si:dkey-148a17.5
chr6	377958	378383	7.36793	2.33414e-07	ENSDARG00000103662	si:zfos-169g10.2
chr25	26810392	26810867	7.36702	2.17456e-07	ENSDARG00000045644	ca12
chr22	8553592	8553791	7.36324	2.20428e-07	ENSDARG00000090107	zmp:0000000984
chr4	77201932	77202632	7.36104	4.65988e-13	ENSDARG00000095717	si:dkey-172k15.6
chr7	61217720	61218237	7.35762	4e-305	ENSDARG00000079584	zgc:194930
chr4	51160952	51172575	7.35224	6.66409e-41	ENSDARG00000116625	znf1141
chr6	29102941	29103641	7.34738	1.20643e-51	ENSDARG00000061362	dipk1ab
chr21	2289253	2297457	7.3447	5.32239e-13	ENSDARG00000101319	si:ch73-299h12.6
chr6	39536620	39541439	7.3407	1.19097e-29	ENSDARG00000114880	CU467856.3
chr7	2241082	2241832	7.33475	1.51492e-18	ENSDARG00000078093	zgc:172065
chr14	36765911	36769653	7.32966	0	ENSDARG00000089767	rnf130
chr7	73087567	73088467	7.32894	0	-	NA
chr3	7987110	7987460	7.31208	2.69668e-07	ENSDARG00000100721	si:ch211-175l6.2
chr4	60760307	60760857	7.30929	6.95391e-13	ENSDARG00000088301	si:dkey-254e13.6
chr21	2359865	2360540	7.29867	7.64215e-35	ENSDARG00000104488	si:ch73-299h12.9
chr20	46353005	46353755	7.29551	2.35533e-18	ENSDARG00000041414	bmf2
chr20	40757840	40760208	7.28876	1.0539e-23	ENSDARG00000069411	cx34.5
chr25	8755989	8756789	7.28719	0	ENSDARG00000070971	furinb
chr9	42728268	42728838	7.27345	7.40897e-126	ENSDARG00000010962	fkbp7
chr13	47617521	47618096	7.26848	3.38741e-07	ENSDARG00000026081	lhcgr
chr2	6475691	6476441	7.26691	5.03186e-121	ENSDARG00000017653	rgs13
chr4	77229327	77230152	7.26064	3.23712e-07	ENSDARG00000097215	si:dkey-172k15.3
chr4	31535923	31686841	7.25499	4.1e-18	ENSDARG00000103229	si:dkey-265e15.5
chr4	55883874	55884397	7.25406	1.56976e-23	ENSDARG00000101517	CT583728.4
chr14	32444013	32444638	7.25094	2.1642e-34	ENSDARG00000022895	mcf2a
chr3	5882129	5882679	7.24533	1.32141e-12	ENSDARG00000116871	BX284638.2
chr22	9401088	9401538	7.24064	3.49717e-07	ENSDARG00000077068	si:ch211-11p18.6
chr9	27733333	27736615	7.23389	4.61536e-93	ENSDARG00000041171	crygs2
chr6	34894477	34895077	7.22899	3.64388e-07	ENSDARG00000052158	il23r
chr4	61720381	61720972	7.2273	1.2466e-12	ENSDARG00000104006	znf1082
chr15	2933231	2933881	7.22135	3.05614e-23	ENSDARG00000099645	zgc:153184
chr3	18104264	18104658	7.21662	4.15123e-07	ENSDARG00000013460	wfikkn2a
chr4	5834140	5834640	7.21578	2.34109e-23	ENSDARG00000091640	si:ch73-352p4.5
chr24	38082470	38082895	7.21112	4.1431e-07	ENSDARG00000056462	crp2
chr12	46582817	46598223	7.20899	9.37101e-71	ENSDARG00000076079	ush1gb
chr22	16497694	16499144	7.20316	0	ENSDARG00000009881	ier5
chr4	36215585	36215907	7.20088	4.33828e-07	ENSDARG00000099152	si:dkey-190j3.2
chr21	40338032	40338457	7.18373	1.91323e-12	ENSDARG00000108118	CR847523.3
chr19	31542606	31570348	7.18338	4.61125e-07	ENSDARG00000061723	tmem64
chr2	21502024	21502874	7.17495	1.95808e-12	ENSDARG00000024759	inhbab
chr20	19964853	20012017	7.17199	7.6636e-211	ENSDARG00000043220	kcnh5a
chr24	14623830	14636099	7.17031	0	ENSDARG00000092995	BX294113.1
chr24	22733122	22737747	7.16802	3.19152e-28	ENSDARG00000092045	si:dkey-225k4.1
chr15	5073668	5074443	7.16793	2.43875e-28	ENSDARG00000063475	abcg1
chr18	26124762	26125187	7.1655	5.01721e-07	ENSDARG00000093286	CABZ01039782.1
chr4	59236479	59236979	7.16545	2.59766e-28	ENSDARG00000101842	znf1085
chr16	35535551	35537491	7.16341	0	ENSDARG00000101009	cited4b
chr22	10049150	10049650	7.16016	4.73865e-07	ENSDARG00000071581	zgc:174564
chr20	44347031	44347622	7.159	5.68315e-65	ENSDARG00000079045	opn8b
chr15	46791625	46794562	7.15786	6.03892e-65	ENSDARG00000006110	chrd
chr2	5740825	5741275	7.15138	5.26885e-07	ENSDARG00000093357	nyap2b
chr1	50392715	50393190	7.15091	2.02772e-64	ENSDARG00000076420	dkk2
chr5	21213941	21214291	7.1476	5.33826e-07	ENSDARG00000061769	bmp10
chr16	44755098	44755723	7.14667	5.13632e-07	ENSDARG00000089112	zmp:0000000951
chr6	19344748	19347388	7.14293	1.34049e-137	ENSDARG00000105276	grb2a
chr8	423392	424042	7.13497	0	ENSDARG00000102147	fem1c
chr22	31457825	31466540	7.1294	1.50762e-17	ENSDARG00000027618	grip2b
chr23	20509578	20511223	7.12521	0	ENSDARG00000037517	slc35c2
chr4	70203151	70203499	7.12282	6.45796e-28	ENSDARG00000098444	si:dkey-3h2.4
chr18	48864366	48917865	7.11568	0	ENSDARG00000078458	ppp1r37
chr10	399662	400212	7.11284	2.28013e-17	ENSDARG00000087585	ENSDARG00000087585
chr1	14500982	14501607	7.1118	3.15338e-12	ENSDARG00000109597	si:dkey-194g4.1
chr12	36097215	36102880	7.10811	5.61712e-38	ENSDARG00000099321	btbd17a
chr4	68551591	68552746	7.10779	6.26722e-33	ENSDARG00000099262	si:dkey-16p6.1
chr2	4403064	4408811	7.10756	0	ENSDARG00000099677	bambib
chr15	12386070	12386720	7.08332	6.13736e-38	ENSDARG00000100383	il10ra
chr4	41701143	41701768	7.08104	6.28255e-07	ENSDARG00000113626	znf976
chr8	25039679	25040354	7.07767	2.39233e-206	ENSDARG00000061314	ngrn
chr4	35155728	35207094	7.06579	3.31482e-17	ENSDARG00000095275	si:dkey-269p2.1
chr22	1323513	1326956	7.06445	0	ENSDARG00000101044	si:ch73-138e16.6
chr20	22572	22860	7.06415	2.91577e-22	ENSDARG00000087453	si:ch73-57f22.2
chr4	41798119	41798769	7.06359	6.78211e-07	ENSDARG00000102316	si:dkey-237m9.2
chr7	65939622	65940441	7.06077	7.08246e-164	ENSDARG00000112859	ENSDARG00000112859
chr22	8532042	8535056	7.05583	7.16343e-07	ENSDARG00000092266	si:ch73-27e22.2
chr24	38557988	38558288	7.05423	5.20596e-12	ENSDARG00000090106	slc17a7b
chr6	48267303	48271687	7.05371	8.97931e-58	ENSDARG00000005050	wnt2ba
chr9	48088489	48088889	7.05106	7.62261e-07	ENSDARG00000052088	cxcr1
chr4	75536494	75536994	7.0399	7.56466e-07	ENSDARG00000104916	si:dkey-71l4.4
chr24	19707608	19708583	7.039	0	ENSDARG00000038429	csrnp1b
chr19	42233578	42235379	7.03864	0	ENSDARG00000070150	jtb
chr22	24565848	24581243	7.03261	2.9955e-132	ENSDARG00000099757	wdr47b
chr20	26539721	26541171	7.02743	0	ENSDARG00000029290	stx11b.1
chr5	4829843	4830318	7.02449	1.0546e-81	ENSDARG00000024030	angptl2a
chr5	23019942	23020606	7.02198	0	ENSDARG00000035540	brwd3
chr15	826752	827462	7.01953	1.81898e-102	ENSDARG00000112960	si:dkey-7i4.7
chr4	29918454	29919475	7.01181	3.96623e-27	ENSDARG00000110852	znf1111
chr4	49777966	49790041	7.0071	8.37812e-07	ENSDARG00000095200	si:ch211-197e7.1
chr3	46043405	46044105	7.00368	6.83962e-37	ENSDARG00000052642	shisa9b
chr18	20024947	20025364	7	5.00791e-121	ENSDARG00000062445	pias1b
chr17	15810042	15819510	6.99669	1.40648e-61	ENSDARG00000006279	rragd
chr1	28036450	28047075	6.99149	0	ENSDARG00000031632	chst10
chr3	5349298	5349973	6.99139	5.83989e-32	ENSDARG00000058958	trim35-7
chr20	15553756	15554606	6.98806	0	ENSDARG00000043531	jun
chr8	17044302	17044714	6.98638	1.01281e-95	ENSDARG00000032761	pde4d
chr7	32538062	32595400	6.98463	7.98375e-116	ENSDARG00000105670	CT030129.1
chr4	71862971	71863621	6.97766	7.62015e-12	ENSDARG00000102156	si:dkey-264f17.4
chr8	23397751	23404609	6.97266	9.71172e-07	ENSDARG00000026799	suv39h1a
chr1	56528283	56528808	6.96847	7.76867e-17	ENSDARG00000088906	CABZ01059403.1
chr17	7380574	7381224	6.96723	9.40851e-12	ENSDARG00000098320	grm1b
chr14	3571605	3573305	6.96662	2.68878e-237	ENSDARG00000105109	FP102783.1
chr9	18040494	18043298	6.96338	2.28648e-61	ENSDARG00000068141	tnfsf11
chr5	37040852	37041377	6.96275	2.53201e-46	ENSDARG00000035339	ftr99
chr25	35502551	35503401	6.96164	1.30583e-207	ENSDARG00000039949	fibina
chr20	27114873	27116832	6.95088	0	ENSDARG00000003069	btbd7
chr7	56679464	56680714	6.94884	0	ENSDARG00000073723	zgc:194679
chr15	44559497	44560422	6.9481	6.91543e-178	ENSDARG00000104296	zgc:165508
chr4	54801507	54803941	6.94602	1.03065e-06	ENSDARG00000113808	si:dkeyp-82b4.6
chr14	9717677	9718027	6.94173	1.16041e-11	ENSDARG00000037553	il1rapl2
chr23	31117388	31118363	6.93934	0	ENSDARG00000036930	tbx18
chr25	21277502	21278502	6.9372	0	ENSDARG00000021589	tmem60
chr9	7358748	7367278	6.93595	0	ENSDARG00000058733	ihha
chr11	1403740	1404465	6.92707	3.801e-94	ENSDARG00000091799	si:ch211-266k22.6
chr3	52064425	52090004	6.92642	1.1011e-06	ENSDARG00000099792	BX908776.1
chr20	22739791	22742932	6.92535	0	ENSDARG00000043328	fip1l1a
chr20	10287060	10287885	6.92499	1.79443e-21	ENSDARG00000043664	ENSDARG00000043664
chr2	6804698	6805798	6.91494	2.74994e-138	ENSDARG00000075352	brinp3b
chr4	55068034	55068609	6.9084	4.06011e-31	ENSDARG00000101469	si:dkey-56m15.2
chr2	28049620	28057458	6.90594	0	ENSDARG00000014522	cdh6
chr14	28379856	28385559	6.90546	0	ENSDARG00000034871	mid2
chr4	45325256	45325681	6.9052	1.19383e-06	ENSDARG00000100214	si:dkey-247i3.6
chr22	8243875	8247862	6.90469	1.20795e-06	ENSDARG00000116833	CABZ01077220.3
chr13	256141	256691	6.90302	1.25665e-06	ENSDARG00000070053	foxg1d
chr20	1088657	1089603	6.90209	1.7582e-74	ENSDARG00000100202	BX537249.1
chr17	15113136	15113961	6.9016	0	ENSDARG00000075759	samd4a
chr9	21570068	21570566	6.89883	6.14944e-99	ENSDARG00000006299	arhgef7a
chr6	140120	140895	6.89784	9.96027e-175	ENSDARG00000052192	s1pr5b
chr2	7601995	7604915	6.89584	7.06606e-55	ENSDARG00000112870	CABZ01021599.1
chr19	28787117	28788217	6.89032	0	ENSDARG00000004588	sox4a
chr15	42710184	42710609	6.88794	1.32158e-06	ENSDARG00000088274	si:ch211-181d7.1
chr18	26895993	26896818	6.88394	1.67049e-11	ENSDARG00000068138	ch25hl1.2
chr4	71108164	71108614	6.87974	1.61107e-11	ENSDARG00000101087	si:dkeyp-80d11.1
chr2	43918013	43918874	6.87802	3.11974e-50	ENSDARG00000003244	gbp3
chr8	3379814	3380943	6.87327	1.51459e-40	ENSDARG00000086603	zgc:136963
chr2	3468418	3469793	6.873	5.69558e-122	ENSDARG00000097559	cyp8b3
chr4	75671354	75676719	6.87076	3.66931e-21	ENSDARG00000098369	si:dkey-165o8.1
chr4	13009498	13013200	6.8687	1.71184e-11	ENSDARG00000096135	BX119963.1
chr9	22902864	22906235	6.86806	0	ENSDARG00000018627	arl5a
chr4	59766048	59767088	6.86595	5.558e-93	ENSDARG00000086615	CR846087.1
chr21	14892049	14904905	6.85585	3.68179e-73	ENSDARG00000078915	mmp17a
chr1	56468085	56468601	6.85497	1.89392e-11	ENSDARG00000074069	zgc:171452
chr4	30522499	30522974	6.84991	1.45056e-06	ENSDARG00000104074	znf1052
chr4	50412233	50414298	6.84931	1.5427e-06	ENSDARG00000087743	si:dkey-156k2.8
chr1	10486492	10487542	6.84267	4.6419e-54	ENSDARG00000070504	trpc5a
chr5	61645430	61645930	6.84127	7.0314e-21	ENSDARG00000078004	drl
chr8	3426896	3427571	6.84042	4.71043e-21	ENSDARG00000100247	CU929199.1
chr6	4003827	4004202	6.83963	1.64133e-06	ENSDARG00000096825	CU914157.1
chr17	47192744	47193819	6.83933	1.1279e-63	ENSDARG00000095833	alk
chr13	48224540	48225340	6.83914	1.63127e-77	ENSDARG00000074530	ENSDARG00000074530
chr13	44835773	44836673	6.83831	2.02096e-11	ENSDARG00000092327	si:dkeyp-2e4.3
chr4	33202846	33203346	6.83456	2.07102e-11	ENSDARG00000094308	si:dkey-247i3.6
chr20	4827734	4828184	6.83351	1.74074e-208	ENSDARG00000037069	zdhhc14
chr21	30996075	31002811	6.83233	1.50515e-251	ENSDARG00000044597	ncbp3
chr21	32091565	32092751	6.82899	2.09789e-287	ENSDARG00000089078	si:ch211-160j14.3
chr19	8144555	8315484	6.8281	0	ENSDARG00000014675	efna3a
chr3	16773504	16774074	6.82784	2.63509e-11	ENSDARG00000076186	lrrc3cb
chr3	29602016	29602479	6.82738	4.25926e-49	ENSDARG00000014477	sstr3
chr15	28787145	28787545	6.8242	1.61424e-06	ENSDARG00000090386	cd3eap
chr7	73834398	73834773	6.82333	1.79283e-06	ENSDARG00000089517	zgc:92594
chr12	2650506	2651276	6.82205	4.39178e-16	ENSDARG00000059173	gdf2
chr14	24262488	24262813	6.81994	2.53178e-11	ENSDARG00000037292	chrm1a
chr2	36691770	36695144	6.81543	1e-296	ENSDARG00000079515	ptx3b
chr19	40343278	40347943	6.80909	0	ENSDARG00000013863	fam133b
chr5	38468176	38468693	6.80422	0	ENSDARG00000067889	gltpd2
chr4	49969198	49969773	6.8036	6.65061e-49	ENSDARG00000091561	si:dkey-156k2.4
chr14	1719416	1740224	6.80184	2.31121e-81	ENSDARG00000079469	trpc7b
chr22	2160038	2163446	6.80144	2.71243e-11	ENSDARG00000099895	BX640537.2
chr5	55349120	55349420	6.7991	1.82081e-06	ENSDARG00000067537	pcsk5a
chr4	54469140	54469590	6.79774	1.7618e-06	ENSDARG00000103265	si:ch211-223g7.2
chr19	5641328	5641825	6.79715	2.66779e-11	ENSDARG00000109567	ft2
chr8	41339800	41342918	6.79325	0	ENSDARG00000005648	olfml2a
chr15	2700645	2701070	6.7906	2.87568e-11	ENSDARG00000079385	si:ch211-235m3.5
chr16	7315443	7316118	6.78974	2.40499e-25	ENSDARG00000100486	foxo6a
chr13	36408848	36410723	6.78901	0	ENSDARG00000060320	dcaf5
chr4	10890918	10896818	6.78787	1.14641e-71	ENSDARG00000045750	syt10
chr16	35944521	35975254	6.78245	0	ENSDARG00000102701	eva1ba
chr15	21695187	21695562	6.78227	1.98183e-06	ENSDARG00000056804	si:dkey-40g16.6
chr5	7199556	7199998	6.78155	1.64044e-20	ENSDARG00000104724	CABZ01087502.1
chr24	961873	962248	6.78059	3.63137e-11	ENSDARG00000006617	napga
chr6	6540414	6541514	6.77876	0	ENSDARG00000063153	bcl11ab
chr19	43514824	43515299	6.77844	1.92303e-06	ENSDARG00000100839	BX649384.3
chr23	14727615	14731892	6.77411	3.25907e-289	ENSDARG00000077762	si:rp71-79p20.2
chr6	30630144	30658061	6.77296	0	ENSDARG00000115301	lurap1
chr4	55663608	55664058	6.77027	1.97534e-06	ENSDARG00000101213	CU278559.1
chr14	30109810	30110860	6.76141	6.83827e-16	ENSDARG00000055852	mtnr1ab
chr14	35567320	35571408	6.76097	0	ENSDARG00000077588	pdgfc
chr4	63546994	63547369	6.75982	2.13276e-06	ENSDARG00000111518	si:dkey-16p6.1
chr4	70359357	70361020	6.75392	4.30614e-11	ENSDARG00000103371	si:dkey-190j3.6
chr2	49645497	49645972	6.74974	2.08699e-06	ENSDARG00000099948	si:ch211-209f23.7
chr7	42539951	42545184	6.7487	0	ENSDARG00000001999	adamts18
chr14	41601639	41602539	6.74774	0	ENSDARG00000052556	fgfrl1b
chr1	51459591	51474957	6.74631	4.57715e-57	ENSDARG00000052435	spred2a
chr17	23619923	23620223	6.74623	5.68042e-39	ENSDARG00000043586	fas
chr22	3911303	3912543	6.74396	2.2123e-06	ENSDARG00000039164	mhc1uma
chr18	40468080	40468605	6.74171	2.14254e-06	ENSDARG00000006372	ugt5c2
chr13	10233319	10235531	6.73539	0	ENSDARG00000058004	six2a
chr5	69670147	69673657	6.73427	8.8642e-16	ENSDARG00000102843	CT978957.1
chr18	16314590	16315840	6.73257	1.6725e-257	ENSDARG00000074721	rassf9
chr3	32608079	32608554	6.73015	9.54021e-16	ENSDARG00000088283	si:ch73-248e21.5
chr2	58256275	58256600	6.72926	1.25135e-15	ENSDARG00000068417	foxl2b
chr25	21056839	21057689	6.72851	8.00276e-39	ENSDARG00000116374	chrm2b
chr1	23398404	23398954	6.72756	3.18172e-20	ENSDARG00000070121	rhoh
chr2	10607424	10608374	6.72492	0	ENSDARG00000005590	mtf2
chr24	25363722	25364562	6.72463	2.26554e-06	ENSDARG00000018066	ptchd1
chr18	20255587	20257502	6.72332	0	ENSDARG00000002787	tle3a
chr5	15667973	15739351	6.72257	2.08965e-70	ENSDARG00000086327	srrm4
chr1	7632118	7634795	6.72234	1.31334e-56	ENSDARG00000074050	efnb2b
chr8	11993149	12016221	6.72229	4.53142e-52	ENSDARG00000077367	ntng2a
chr4	53158057	53158482	6.72091	2.46016e-06	ENSDARG00000098610	si:ch211-207e19.2
chr10	3397870	3400187	6.72049	3.2408e-130	ENSDARG00000009864	ddx55
chr6	29477057	29477957	6.71894	3.97336e-34	ENSDARG00000022518	pex5la
chr25	11805232	11833428	6.71802	0	ENSDARG00000077228	ntrk3a
chr8	17154309	17157074	6.71751	0	ENSDARG00000021288	mier3b
chr18	790863	791613	6.71723	1.77767e-29	ENSDARG00000112256	rpp25b
chr17	36589005	36589605	6.71461	2.8548e-29	ENSDARG00000053987	htr1b
chr4	47670801	47671251	6.71432	2.34299e-06	ENSDARG00000098986	znf1040
chr5	30391349	30391820	6.71359	4.88499e-11	ENSDARG00000013051	zgc:158412
chr11	12860809	12864101	6.71309	0	ENSDARG00000027403	zgpat
chr9	2591967	2593967	6.70988	0	ENSDARG00000099374	sp9
chr3	29843356	29844931	6.70974	1e-302	ENSDARG00000032565	cacng2a
chr15	44204341	44204791	6.70898	4.91262e-11	ENSDARG00000114883	CU655961.4
chr7	51642870	51644145	6.70731	0	ENSDARG00000077769	cited1
chr23	19670209	19673765	6.70436	0	ENSDARG00000023703	kctd6b
chr17	53436803	53437353	6.70248	1.6718e-15	ENSDARG00000086453	cx52.9
chr4	35239719	35240569	6.69936	3.79275e-106	ENSDARG00000101459	si:dkey-279j5.1
chr4	70095520	70095945	6.69748	8.98262e-25	ENSDARG00000104619	si:ch211-171l17.4
chr6	35911197	35911622	6.69688	2.54272e-06	ENSDARG00000097957	CU137680.2
chr4	49569138	49569888	6.69593	1.52729e-15	ENSDARG00000114577	si:dkey-159n16.2
chr15	18791950	18792325	6.69528	2.77107e-06	ENSDARG00000097536	CR848844.1
chr23	39958490	39958965	6.69373	3.59242e-20	ENSDARG00000054847	xcr1a.1
chr1	12091051	12097818	6.69351	2.84419e-06	ENSDARG00000038114	xpa
chr22	18822421	18824801	6.69234	2.72438e-271	ENSDARG00000071325	cbarpb
chr8	29672101	29672501	6.69142	2.58814e-06	ENSDARG00000024522	prf1.6
chr18	43896152	43897527	6.68971	0	ENSDARG00000055054	bcl9l
chr1	11124745	11125320	6.68853	4.22095e-65	ENSDARG00000062854	sdk1b
chr18	20482870	20489699	6.68771	0	ENSDARG00000069271	kbtbd4
chr7	73697168	73697843	6.68768	1.693e-110	ENSDARG00000090371	si:dkey-46i9.6
chr6	40451269	40453041	6.68681	3.77653e-219	ENSDARG00000070617	vhl
chr23	35489936	35491111	6.68432	4.66158e-231	ENSDARG00000096989	fam110c
chr21	2342855	2344657	6.6841	5.82346e-11	ENSDARG00000103237	si:ch73-299h12.8
chr9	31267991	31268891	6.6839	2.91624e-133	ENSDARG00000097953	BX469902.2
chr23	43406279	43406754	6.68366	7.8939e-11	ENSDARG00000038113	rprd1b
chr21	22589576	22590026	6.68346	1.32251e-42	ENSDARG00000069767	nectin1a
chr3	34915875	34917041	6.68183	3.76986e-142	ENSDARG00000037917	itga3a
chr4	47644403	47644953	6.68168	6.05982e-11	ENSDARG00000114711	BX324142.1
chr23	16483758	16484283	6.67676	6.69691e-11	ENSDARG00000096904	si:dkeyp-100a5.4
chr11	27625400	27649629	6.67387	2.43329e-42	ENSDARG00000105338	CR931782.2
chr6	37308715	37311043	6.67152	6.74077e-181	ENSDARG00000055781	ptger3
chr22	4776892	4777267	6.67014	2.94889e-06	ENSDARG00000092732	si:ch73-256j6.5
chr4	62621257	62621682	6.66792	2.75709e-06	ENSDARG00000100110	si:ch211-237a4.2
chr2	24165491	24168577	6.66779	1.31183e-69	ENSDARG00000029881	kcnh2a
chr4	2349334	2350284	6.66748	0	ENSDARG00000099129	phlda1
chr7	21941481	21942656	6.66693	0	ENSDARG00000077329	nlgn2a
chr4	54569253	54569628	6.6668	2.98076e-06	ENSDARG00000115299	si:ch211-227e10.3
chr3	146227	146727	6.66382	2.79385e-06	ENSDARG00000098142	CR391944.1
chr23	26009590	26010376	6.66249	4.85364e-29	ENSDARG00000037155	si:dkey-78k11.9
chr11	18702361	18705084	6.66128	0	ENSDARG00000096939	CU207354.1
chr4	107286	107961	6.66006	0	ENSDARG00000102474	dusp16
chr3	26766854	26787423	6.6552	0	ENSDARG00000061208	rab40c
chr25	29393631	29403271	6.65499	1.71899e-221	ENSDARG00000097642	CU469568.3
chr22	2650376	2659121	6.65391	6.72534e-47	ENSDARG00000116814	CU570894.2
chr4	6423040	6432177	6.65336	4.13708e-228	ENSDARG00000005453	foxp2
chr4	16447484	16448334	6.65116	2.56175e-15	ENSDARG00000088002	wu:fc23c09
chr10	17432543	17433393	6.65047	0	ENSDARG00000025220	sppl3
chr18	41772623	41773023	6.65026	3.20189e-06	ENSDARG00000067730	trpc6b
chr7	41081723	41082873	6.6478	7.17606e-38	ENSDARG00000068557	htr5ab
chr1	20733476	20736150	6.64745	0	ENSDARG00000037429	tll1
chr20	50238452	50239252	6.64716	1.36171e-99	ENSDARG00000090499	tmem121ab
chr10	25726693	25728739	6.64524	0	ENSDARG00000002394	ugt5d1
chr13	35747882	35748676	6.64273	2.68946e-144	ENSDARG00000098526	gpr75
chr4	17326330	17326717	6.63842	8.06899e-11	ENSDARG00000094132	igf1
chr20	43398430	43398705	6.63723	3.40571e-06	ENSDARG00000096778	AL928920.3
chr19	11508959	11545725	6.63636	2.88018e-68	ENSDARG00000035961	kcng2
chr4	76291002	76292663	6.63598	2.05008e-37	ENSDARG00000099327	zgc:174944
chr5	16124910	16126885	6.63334	0	ENSDARG00000062573	znrf3
chr7	51471971	51473659	6.63295	0	ENSDARG00000089066	nhsl2
chr16	30582988	30583863	6.63278	5.29574e-33	ENSDARG00000054946	mc5rb
chr17	29797875	29804327	6.62964	1.16537e-182	ENSDARG00000004861	esrrga
chr24	10269800	10270675	6.62644	2.93321e-15	ENSDARG00000086362	pou6f2
chr11	26576475	26577200	6.6254	0	ENSDARG00000007494	st3gal8
chr1	38125699	38131740	6.62464	2.25873e-108	ENSDARG00000040048	ENSDARG00000040048
chr7	62229074	62230402	6.62226	1.41599e-199	ENSDARG00000052089	ENSDARG00000052089
chr17	45732289	45734347	6.62205	0	ENSDARG00000052928	arf6b
chr21	21818399	21819224	6.62154	8.75896e-91	ENSDARG00000096368	neu3.5
chr3	25055975	25060115	6.61999	2.17449e-72	ENSDARG00000097379	CR936416.1
chr4	73097183	73102076	6.61972	3.26164e-06	ENSDARG00000099864	si:ch73-170d6.2
chr2	3809554	3818315	6.61824	0	ENSDARG00000013847	egfra
chr22	10639961	10640611	6.61676	7.48396e-218	ENSDARG00000063031	rad54l2
chr12	41113166	41113941	6.61668	9.82599e-82	ENSDARG00000102769	ENSDARG00000102769
chr16	26237058	26237733	6.61558	1.05676e-32	ENSDARG00000086892	erfl1
chr4	8662377	8663117	6.6152	0	ENSDARG00000102464	wnt5b
chr5	21213491	21213891	6.61297	4.08818e-15	ENSDARG00000061769	bmp10
chr9	27731215	27734078	6.61284	1.88151e-125	ENSDARG00000000747	lcmt2
chr3	29674657	29675432	6.61153	4.98133e-24	ENSDARG00000073718	si:ch73-233k15.2
chr11	44329187	44335320	6.61151	0	ENSDARG00000115383	gnb4b
chr3	34262804	34265179	6.60826	0	ENSDARG00000076847	tnrc6c1
chr25	7591742	7598826	6.60802	5.46681e-33	ENSDARG00000029232	FO704779.1
chr7	21917856	21918877	6.60754	1.94759e-112	ENSDARG00000061610	ufsp1
chr16	46502430	46503818	6.60567	0	ENSDARG00000039871	rpz4
chr4	38106089	38106489	6.6051	3.41823e-06	ENSDARG00000101760	znf1016
chr15	23525322	23526747	6.60392	8.52475e-42	ENSDARG00000096575	si:dkey-182i3.9
chr4	70480700	70481150	6.60098	3.51061e-06	ENSDARG00000102581	si:dkeyp-44b5.5
chr3	53218491	53223906	6.59928	0	ENSDARG00000078904	brd4
chr4	43544720	43545120	6.59925	1.18207e-10	ENSDARG00000114935	si:dkeyp-53e4.4
chr4	76264966	76265391	6.59843	3.53935e-06	ENSDARG00000101571	si:ch211-106j21.4
chr22	24647091	24664776	6.59799	0	ENSDARG00000101814	lpar3
chr2	46411078	46489869	6.59702	5.02634e-250	ENSDARG00000109215	FQ377603.1
chr1	14305617	14306835	6.59389	0	ENSDARG00000056797	ppp2r2ca
chr23	32151568	32153644	6.59281	0	ENSDARG00000000796	nr4a1
chr1	26584047	26584447	6.59267	3.71486e-06	ENSDARG00000094127	AL954695.3
chr5	19752086	19752886	6.59073	3.11997e-132	ENSDARG00000090797	fam222a
chr5	56507256	56508131	6.59029	5.67645e-103	ENSDARG00000097120	AL935115.1
chr18	25391170	25395722	6.58956	4.79231e-15	ENSDARG00000038116	gnrhr4
chr12	45225165	45225515	6.58922	7.68675e-180	ENSDARG00000077098	trim65
chr12	32179260	32182796	6.58817	3.71035e-06	ENSDARG00000105527	ENSDARG00000105527
chr3	7654654	7655104	6.58767	0	ENSDARG00000104773	junbb
chr1	9626276	9626926	6.58758	0	ENSDARG00000104203	ugt5b5
chr1	40910324	40910774	6.58642	4.13936e-15	ENSDARG00000007941	hmx4
chr13	967558	977652	6.58576	1.86323e-261	ENSDARG00000019451	pcsk2
chr19	23876906	23877256	6.58386	4.60253e-06	ENSDARG00000057227	si:dkey-222b8.4
chr14	52414709	52417557	6.58207	1.15725e-102	ENSDARG00000102934	noa1
chr6	46981485	47006659	6.5811	4.05365e-106	ENSDARG00000040156	grm4
chr20	49940817	49952719	6.58064	0	ENSDARG00000026811	extl3
chr3	54524451	54524901	6.58063	1.28273e-10	ENSDARG00000020265	angptl6
chr21	14286606	14310143	6.57886	0	ENSDARG00000007912	si:ch211-196i2.1
chr2	30885881	30886567	6.57806	1.01283e-36	ENSDARG00000006894	oprk1
chr15	4957783	4965108	6.5764	3.96589e-28	ENSDARG00000069852	lipt2
chr19	14573997	14587208	6.57475	0	ENSDARG00000011797	tent5bb
chr4	56327386	56327886	6.57455	3.81951e-06	ENSDARG00000099845	zgc:174275
chr18	3052557	3060645	6.57403	1.33465e-32	ENSDARG00000110240	kctd14
chr2	20956790	20957362	6.5736	3.51887e-259	ENSDARG00000024546	pla2g4aa
chr23	9013425	9014825	6.57305	1.55734e-175	ENSDARG00000026333	xkr7
chr24	38073222	38079258	6.57246	2.06857e-187	ENSDARG00000071454	crp1
chr13	30033035	30034435	6.57169	6.67916e-111	ENSDARG00000033967	trmt2b
chr15	16194283	16211226	6.57148	0	ENSDARG00000033978	nxn
chr22	1469684	1472261	6.57135	4.69713e-15	ENSDARG00000103078	zgc:174222
chr5	22465085	22468074	6.57007	4.58838e-97	ENSDARG00000068624	sptbn4a
chr9	40941809	40943109	6.56969	1.42442e-32	ENSDARG00000069133	mstnb
chr4	42429031	42429706	6.56702	1.00745e-36	ENSDARG00000098515	si:dkey-16p6.1
chr3	31089291	31090561	6.56682	9.20154e-50	ENSDARG00000088084	si:dkey-66i24.8
chr20	48168808	48172556	6.56633	1.02609e-199	ENSDARG00000067927	ENSDARG00000067927
chr25	21342941	21344655	6.56501	0	ENSDARG00000077569	lrrn3a
chr8	22495827	22499940	6.56457	2.45464e-196	ENSDARG00000089901	si:ch211-261n11.8
chr5	57737381	57738331	6.56427	1.76807e-153	ENSDARG00000095750	fdxacb1
chr10	41705489	41735500	6.56397	8.30802e-110	ENSDARG00000091128	lrrc75bb
chr25	16043245	16045771	6.56393	3.7851e-54	ENSDARG00000111983	sb:cb470
chr13	35386841	35387891	6.56347	0	ENSDARG00000013168	jag1b
chr5	54768376	54770786	6.5617	0	ENSDARG00000038524	pik3r1
chr13	28270693	28272101	6.56159	6.99052e-15	ENSDARG00000003965	tlx1
chr6	35676008	35688271	6.55943	0	ENSDARG00000076351	brinp3a.1
chr12	52467	52792	6.55893	4.56572e-06	ENSDARG00000096602	si:ch1073-357b18.4
chr5	36879824	36883719	6.55868	4.46358e-06	ENSDARG00000008912	slc8a2a
chr3	3576520	3577145	6.55802	3.42155e-19	ENSDARG00000101189	CR589947.2
chr25	29393631	29395206	6.55645	7.06486e-115	ENSDARG00000094923	CU469568.2
chr24	20941359	20942809	6.55624	0	ENSDARG00000016360	kpna1
chr2	24107410	24157663	6.55579	8.7887e-41	ENSDARG00000029881	kcnh2a
chr2	26155719	26156769	6.55509	1.08218e-126	ENSDARG00000005364	grin3ba
chr16	11217321	11222046	6.55486	0	ENSDARG00000055502	cicb
chr8	43056402	43056975	6.55469	1.90362e-36	ENSDARG00000026229	prnpa
chr20	27707765	27708590	6.55318	2.04127e-66	ENSDARG00000042383	zbtb25
chr6	6394738	6395263	6.55227	1.03263e-23	ENSDARG00000063257	si:ch211-194e18.2
chr16	4737747	4738347	6.55176	1.67906e-10	ENSDARG00000058964	themis2
chr22	8381914	8388677	6.55098	9.31442e-89	ENSDARG00000111515	CABZ01061498.1
chr1	24870660	24876767	6.5509	0	ENSDARG00000060994	fbxw7
chr7	2233398	2233823	6.54571	1.52608e-62	ENSDARG00000053761	si:dkey-187j14.4
chr23	45521678	45523153	6.54546	5.46663e-147	ENSDARG00000101212	CU681841.1
chr5	8769493	8769893	6.54538	4.25085e-06	ENSDARG00000100475	fgf10b
chr5	40296550	40296975	6.54522	1.0111e-87	ENSDARG00000067714	hspb3
chr1	2239889	2240114	6.54502	1.08186e-27	ENSDARG00000040246	rap2ab
chr18	14578403	14579778	6.54481	7.14286e-239	ENSDARG00000013775	si:dkey-246g23.4
chr10	4287459	4316015	6.54395	0	ENSDARG00000075802	grin3a
chr1	56950871	56951369	6.54328	1.52293e-10	ENSDARG00000096666	si:ch211-1f22.2
chr3	12925029	12930105	6.54272	0	ENSDARG00000098578	pdgfab
chr5	63510635	63511235	6.54267	2.90704e-45	ENSDARG00000007430	prdm12b
chr20	8122692	8138393	6.54261	0	ENSDARG00000059939	dab1a
chr25	27210971	27237259	6.5424	2.48539e-32	ENSDARG00000076508	grm8b
chr3	58199711	58202343	6.54171	2.86076e-114	ENSDARG00000090901	si:ch211-256e16.11
chr3	5420405	5428394	6.54062	2.35683e-62	ENSDARG00000104825	trim35-7
chr6	7414389	7415164	6.53938	4.19672e-19	ENSDARG00000031664	sox21a
chr15	8424885	8427260	6.53911	0	ENSDARG00000015876	npas1
chr4	59861004	59861454	6.53905	1.71693e-10	ENSDARG00000090734	si:dkey-16p6.1
chr12	47543831	47544156	6.53783	5.51715e-32	ENSDARG00000103092	grem2b
chr5	7198756	7199306	6.53644	1.12934e-61	ENSDARG00000104724	CABZ01087502.1
chr22	15968956	15972014	6.53621	8.65187e-123	ENSDARG00000024904	stil
chr14	497694	498544	6.5347	0	ENSDARG00000103985	spry1
chr4	75631235	75639232	6.5343	4.93323e-272	ENSDARG00000090392	si:dkey-71l4.2
chr3	19813247	19814819	6.53245	6.91508e-62	ENSDARG00000099809	BX572620.1
chr7	39738779	39741974	6.53238	0	ENSDARG00000003769	tada2b
chr19	2815308	2815758	6.53215	4.65836e-06	ENSDARG00000077516	recql4
chr21	38634745	38635108	6.52975	4.88827e-06	ENSDARG00000077746	AL935199.1
chr19	47565264	47565947	6.52614	0	ENSDARG00000078069	rrm2
chr4	63088916	63089791	6.52574	1.77267e-36	ENSDARG00000103495	zgc:173714
chr4	47764539	47764914	6.52326	4.88428e-06	ENSDARG00000113660	si:ch211-196f19.1
chr5	57621492	57623868	6.52299	1.37796e-57	ENSDARG00000101901	zgc:193711
chr11	17596978	17647379	6.52256	2.46035e-36	ENSDARG00000062471	tafa4b
chr8	33896672	33908763	6.52246	0	ENSDARG00000013615	pbx3b
chr7	27451593	27452593	6.52099	0	ENSDARG00000015536	sox6
chr8	42548431	42549281	6.51994	3.83429e-19	ENSDARG00000075818	dok2
chr5	22633187	22665847	6.51992	2.49659e-286	ENSDARG00000035609	mtnr1c
chr21	21806450	21807675	6.51937	5.50818e-216	ENSDARG00000058327	neu3.3
chr6	13733969	13734490	6.51213	6.10418e-19	ENSDARG00000038283	wnt6a
chr3	44048906	44049756	6.51109	0	ENSDARG00000102583	il4r.1
chr17	50478529	50478904	6.50888	4.77064e-06	ENSDARG00000053165	zgc:113377
chr10	36198042	36200051	6.50864	2.13787e-53	ENSDARG00000078974	ENSDARG00000078974
chr10	565936	566607	6.50685	2.35731e-10	ENSDARG00000109233	bmp10l
chr16	16597538	16598438	6.50591	7.01914e-262	ENSDARG00000097712	CR848667.1
chr4	64349649	64350124	6.50573	4.81816e-06	ENSDARG00000098892	si:ch211-223a21.1
chr9	25383457	25387253	6.50573	0	ENSDARG00000011188	acvr2aa
chr16	25809855	25811779	6.50565	1.00024e-31	ENSDARG00000086847	irgq1
chr4	35087378	35087828	6.50558	2.00892e-10	ENSDARG00000117809	CR388228.1
chr17	26990530	26993823	6.50525	2.41725e-289	ENSDARG00000032932	cnksr1
chr6	170039	171264	6.50352	2.05095e-120	ENSDARG00000110178	CABZ01066694.1
chr20	22738291	22740675	6.50344	0	ENSDARG00000043323	lnx1
chr22	2664161	2668776	6.50344	2.38752e-104	ENSDARG00000071833	znf1162
chr2	30555655	30559452	6.50312	4.56567e-248	ENSDARG00000003779	ctnnd2b
chr2	27323526	27324176	6.50207	3.47187e-36	ENSDARG00000092151	BX649522.1
chr1	57381566	57382010	6.50199	8.8529e-175	ENSDARG00000007289	metrnlb
chr4	71274310	71274660	6.50086	5.35073e-06	ENSDARG00000102713	si:ch211-205a14.1
chr21	8144917	8145492	6.50076	0	ENSDARG00000113533	ENSDARG00000113533
chr15	1033242	1036681	6.50023	2.68492e-264	ENSDARG00000087331	si:dkey-77f5.3
chr9	52492863	52493363	6.49931	2.52594e-10	ENSDARG00000056439	march4
chr4	35893922	35894572	6.49687	5.00379e-19	ENSDARG00000100961	zgc:174653
chr5	37720876	37730183	6.49635	0	ENSDARG00000053959	cdc42ep2
chr23	26797034	26801659	6.49456	2.9563e-235	ENSDARG00000027797	adcy6b
chr3	48480278	48489802	6.49092	0	ENSDARG00000101914	metrnla
chr6	4541248	4542123	6.49058	7.76029e-95	ENSDARG00000005559	pou4f1
chr23	18986014	18986439	6.49034	0	ENSDARG00000074702	arfgef2
chr19	24491698	24492323	6.49024	0	ENSDARG00000036107	txnipa
chr25	21750485	21754245	6.48791	0	ENSDARG00000062168	tmem168b
chr19	6965512	6966337	6.48733	0	ENSDARG00000001015	znf384l
chr16	52370046	52371171	6.48549	2.72341e-260	ENSDARG00000087131	ifnlr1
chr24	39486373	39488080	6.48546	2.52234e-10	ENSDARG00000068468	dnah3
chr20	29784926	29785576	6.48445	4.34494e-212	ENSDARG00000029544	id2b
chr12	29266984	29270125	6.48229	0	ENSDARG00000054154	bms1
chr6	13698862	13699987	6.48222	6.82264e-209	ENSDARG00000078037	chpfb
chr4	54878384	54878859	6.48193	5.2716e-06	ENSDARG00000103281	si:dkey-56m15.9
chr4	74008251	74009151	6.48087	1.97014e-44	ENSDARG00000088367	si:cabz01069013.3
chr4	34430183	34430583	6.47961	5.59915e-06	ENSDARG00000102904	si:ch211-246b8.2
chr3	20658202	20666460	6.47787	0	ENSDARG00000100519	spop
chr1	53911833	53913153	6.47493	0	ENSDARG00000025808	taf5l
chr11	31024492	31026217	6.4743	0	ENSDARG00000006923	cacna1ab
chr11	6349642	6354113	6.47372	2.4426e-44	ENSDARG00000079849	nrtn
chr4	41598005	41603154	6.47362	8.14669e-36	ENSDARG00000113626	znf976
chr8	22289319	22290886	6.47277	6.22554e-292	ENSDARG00000053133	b3gnt7l
chr5	16151943	16155297	6.47198	0	ENSDARG00000062579	kremen1
chr22	10704237	10706873	6.47187	1.00388e-102	ENSDARG00000058367	abhd14a
chr17	23311501	23313583	6.47167	0	ENSDARG00000071005	ppp1r3ca
chr18	14233552	14244418	6.47156	1e-306	ENSDARG00000104732	mlycd
chr4	56393162	56477324	6.47125	1.48466e-111	ENSDARG00000098585	si:ch211-237a4.2
chr19	5653972	5654997	6.46975	1.11257e-90	ENSDARG00000059056	ft1
chr4	37245925	37246475	6.46934	2.2642e-27	ENSDARG00000100896	znf973
chr10	13038440	13064110	6.4682	5.80917e-263	ENSDARG00000099840	lpar1
chr10	21906886	21909542	6.46794	4.37121e-23	ENSDARG00000057479	hrh2b
chr23	5756466	5758930	6.46645	6.87909e-141	ENSDARG00000037804	phlda3
chr8	12451738	12452263	6.46445	1.01845e-94	ENSDARG00000074640	ENSDARG00000074640
chr11	40227752	40228077	6.46358	6.00939e-06	ENSDARG00000095536	trim62.2
chr13	11677438	11678513	6.46138	0	ENSDARG00000078991	si:ch211-195e19.1
chr4	4397502	4398152	6.45907	4.48952e-153	ENSDARG00000059043	ntf3
chr25	32746013	32746588	6.45827	1.65601e-253	ENSDARG00000003971	isl2a
chr6	6669368	6671704	6.4575	1.18066e-215	ENSDARG00000096411	si:dkey-261j15.2
chr17	743298	744023	6.45679	1.37901e-68	ENSDARG00000114226	CABZ01102109.1
chr21	27298297	27299122	6.45495	7.54531e-23	ENSDARG00000088601	si:dkey-175m17.6
chr17	19832275	19963516	6.45469	3.18487e-173	ENSDARG00000071091	chrm3a
chr4	76361593	76361982	6.45381	2.84823e-10	ENSDARG00000101690	si:ch73-158p21.2
chr2	42247609	42247984	6.45149	5.9965e-06	ENSDARG00000018506	ftr06
chr2	45487099	45487474	6.4502	6.02056e-06	ENSDARG00000088423	si:ch211-66k16.28
chr3	40491	41141	6.44916	9.18754e-19	ENSDARG00000104985	zgc:110249
chr19	15852025	15855427	6.44666	0	ENSDARG00000035990	cited4a
chr4	69575081	69575781	6.4456	2.90162e-10	ENSDARG00000103247	znf993
chr20	29634652	29649609	6.44552	0	ENSDARG00000019564	asap2b
chr6	39202684	39205370	6.44531	0	ENSDARG00000020301	os9
chr17	26984868	26985437	6.44408	2.9006e-39	ENSDARG00000089553	si:dkey-221l4.11
chr7	14996048	14996648	6.44399	6.26811e-23	ENSDARG00000098326	CU280645.1
chr1	11641881	11642281	6.44262	5.96112e-06	ENSDARG00000094981	chst12b
chr23	15047393	15048847	6.44126	0	ENSDARG00000078145	si:ch211-218g4.2
chr4	32895669	32896044	6.43988	6.01224e-06	ENSDARG00000089814	znf1042
chr16	14064396	14067985	6.4389	1.78541e-60	ENSDARG00000062429	trim109
chr4	72348617	72349292	6.43881	3.15485e-68	ENSDARG00000091841	si:cabz01071909.2
chr7	39731678	39737681	6.4382	2.19268e-14	ENSDARG00000035963	ccdc96
chr21	7921716	7922416	6.438	0	ENSDARG00000077540	f2rl1.2
chr20	23431484	23437308	6.43605	1.03049e-294	ENSDARG00000009131	slc10a4
chr17	38724472	38725534	6.43568	7.05072e-27	ENSDARG00000053711	ENSDARG00000053711
chr19	10415608	10416808	6.43365	1.42849e-263	ENSDARG00000020455	si:ch211-171h4.3
chr2	27377437	27378962	6.43165	0	ENSDARG00000061450	tesk2
chr25	16044833	16045733	6.43067	4.67962e-52	ENSDARG00000051925	cyb5r2
chr20	51238995	51239920	6.42754	0	ENSDARG00000007886	slc35b2
chr1	40992681	40993006	6.42713	1.11839e-22	ENSDARG00000069669	adra2c
chr18	12464460	12465110	6.42535	0	ENSDARG00000042518	hipk2
chr5	16360208	16363501	6.42257	0	ENSDARG00000102387	slc39a14
chr5	23721814	23722189	6.4223	6.45278e-06	ENSDARG00000011283	si:dkey-110k5.10
chr13	7391800	7399886	6.42172	3.5624e-254	ENSDARG00000058180	exoc3l4
chr9	30780784	30783891	6.42109	0	ENSDARG00000032197	klf12b
chr7	51468246	51469446	6.42067	0	ENSDARG00000089066	nhsl2
chr6	44008108	44014627	6.42018	0	ENSDARG00000053459	rybpb
chr14	17376939	17377164	6.41974	8.21591e-06	ENSDARG00000002732	spon2b
chr2	26207680	26208655	6.41859	0	ENSDARG00000010144	plppr3a
chr4	40059140	40059426	6.41739	4.24793e-10	ENSDARG00000105161	si:ch211-238e22.8
chr15	28526340	28538539	6.41623	2.08951e-125	ENSDARG00000014652	ankrd13b
chr8	52229151	52230115	6.41555	0	ENSDARG00000007369	tcf7l1b
chr2	47510971	47513618	6.41481	0	ENSDARG00000014674	acsl3b
chr3	60684908	60685608	6.41269	0	ENSDARG00000115335	ubald2
chr17	53390663	53391088	6.41201	6.66213e-06	ENSDARG00000117519	CABZ01117357.1
chr6	58495493	58496643	6.41077	0	ENSDARG00000091130	kcnq2b
chr4	46815728	46816178	6.41021	3.77495e-10	ENSDARG00000101450	si:ch211-215p11.3
chr8	10956467	10957388	6.40986	0	ENSDARG00000016181	trim33
chr4	35612633	35613358	6.40939	1.05718e-26	ENSDARG00000116197	si:dkeyp-4c4.2
chr11	25517396	25519829	6.4091	0	ENSDARG00000019457	tfe3b
chr18	37285089	37286189	6.40672	0	ENSDARG00000068401	yap1
chr21	18600901	18605002	6.40552	0	ENSDARG00000074863	ENSDARG00000074863
chr14	4610463	4611088	6.40431	3.91217e-10	ENSDARG00000013389	gabra4
chr14	2267281	2316251	6.40362	9.67856e-27	ENSDARG00000088136	pcdh2aa15
chr8	44599404	44602119	6.40361	0	ENSDARG00000043179	bag4
chr3	41731907	41732947	6.40326	0	ENSDARG00000028786	chst12a
chr5	14529100	14530150	6.4019	0	ENSDARG00000079611	sema4c
chr1	20221506	20270944	6.40156	0	ENSDARG00000041776	ndst3
chr4	48496035	48496410	6.40125	6.88806e-06	ENSDARG00000095106	si:dkey-28k24.2
chr8	3307789	3345969	6.40073	0	ENSDARG00000067524	fut9b
chr4	75610688	75611413	6.39965	1.74397e-18	ENSDARG00000099112	si:dkey-71l4.3
chr4	34443649	34444868	6.39933	7.65209e-39	ENSDARG00000105063	si:ch211-64i20.3
chr3	16449489	16457375	6.39922	0	ENSDARG00000062618	kcnj12b
chr4	33547779	33548479	6.39853	3.8506e-39	ENSDARG00000091013	si:dkey-84h14.2
chr19	41033782	41034224	6.39823	0	ENSDARG00000023900	casd1
chr13	51063801	51065048	6.39715	3.42426e-47	ENSDARG00000101663	CABZ01078663.1
chr6	21657182	21678047	6.39637	4.01483e-39	ENSDARG00000026084	si:dkey-43k4.5
chr4	71304560	71306172	6.39505	2.00882e-22	ENSDARG00000115029	si:dkeyp-123a12.2
chr2	7923963	7934316	6.39474	0	ENSDARG00000031548	ephb3a
chr13	24371814	24373114	6.39466	0	ENSDARG00000019709	rhoua
chr17	15639043	15640268	6.39414	1.54961e-96	ENSDARG00000016460	fut9a
chr1	14501732	14502431	6.39399	4.47971e-10	ENSDARG00000109597	si:dkey-194g4.1
chr4	31412195	31412845	6.39348	6.76458e-39	ENSDARG00000104064	si:ch211-127b6.2
chr13	28618085	28632406	6.39317	3.99969e-286	ENSDARG00000061195	cnnm2a
chr14	33562516	33565772	6.39308	0	ENSDARG00000060515	zdhhc9
chr4	76450023	76450630	6.39282	7.95855e-39	ENSDARG00000100164	si:dkey-16p6.1
chr11	6222950	6223425	6.39089	4.86529e-10	ENSDARG00000074519	BX248501.1
chr14	42978994	42985800	6.3898	0	ENSDARG00000102824	pcdh10b
chr13	32148999	32150443	6.38905	1.04384e-239	ENSDARG00000014091	osr1
chr19	2229161	2230932	6.38874	2.24746e-168	ENSDARG00000030402	twist1a
chr22	20314854	20322503	6.387	0	ENSDARG00000099999	tcf3b
chr3	43580774	43594318	6.38496	0	ENSDARG00000102964	axin1
chr5	62288865	62290140	6.38466	3.22204e-279	ENSDARG00000098537	spata22
chr15	28973083	28973608	6.38354	3.24359e-14	ENSDARG00000025478	gipr
chr21	43063824	43079117	6.3834	5.47696e-10	ENSDARG00000053547	jakmip2
chr23	39718765	39727347	6.38265	4.68469e-128	ENSDARG00000078924	tmco4
chr5	27483449	27487464	6.3813	0	ENSDARG00000044074	loxl2b
chr21	15301444	15301905	6.38115	7.45591e-06	ENSDARG00000058023	si:dkey-11o15.7
chr12	31785538	31812184	6.38082	0	ENSDARG00000071426	lrrc59
chr5	61603089	61603639	6.38069	4.43889e-10	ENSDARG00000095635	drll.3
chr12	25950833	25952158	6.37949	0	ENSDARG00000105045	bmpr1ab
chr1	53475073	53476423	6.37876	4.55124e-185	ENSDARG00000052376	b3gnt2a
chr6	40445309	40446084	6.3777	4.94085e-10	ENSDARG00000070618	tatdn2
chr4	43296089	43296714	6.37678	2.36548e-18	ENSDARG00000096000	si:dkey-29j8.2
chr11	42931546	42932121	6.37624	8.14699e-10	ENSDARG00000102755	ENSDARG00000102755
chr20	41838643	41839443	6.3746	4.46701e-55	ENSDARG00000013528	mcm9
chr4	71435438	71435838	6.37341	7.63566e-06	ENSDARG00000104890	si:ch211-76m11.3
chr11	20820987	20826753	6.37247	0	ENSDARG00000015002	cdh4
chr19	10493558	10495687	6.37141	2.79527e-18	ENSDARG00000076574	si:ch73-160i9.3
chr2	20430665	20437976	6.37119	7.83191e-06	ENSDARG00000097187	si:ch211-153l6.6
chr1	34258218	34259343	6.37101	1.65119e-221	ENSDARG00000074860	slc5a7a
chr2	6734182	6765050	6.37053	1.14144e-70	ENSDARG00000075352	brinp3b
chr17	40215029	40222911	6.36993	3.38841e-177	ENSDARG00000106248	ENSDARG00000106248
chr21	30260276	30269439	6.36922	0	ENSDARG00000045127	ENSDARG00000045127
chr8	13351697	13351997	6.36853	2.54748e-278	ENSDARG00000043502	ccdc124
chr18	19698698	19699061	6.36805	0	ENSDARG00000031763	smad6b
chr4	62341609	62342534	6.36719	9.01768e-39	ENSDARG00000099346	znf1079
chr7	54084240	54089121	6.36656	0	ENSDARG00000102855	neo1a
chr5	24199204	24200379	6.36609	0	ENSDARG00000010770	sox19a
chr17	34253331	34254233	6.36561	5.48299e-177	ENSDARG00000005827	eif2s1a
chr8	43816170	43820002	6.36483	0	ENSDARG00000053344	adgrd1
chr19	13193414	13194714	6.36414	9.2662e-47	ENSDARG00000100560	zfpm2b
chr22	26688429	26697252	6.36413	0	ENSDARG00000100869	adcy9
chr16	30266583	30268483	6.36403	0	ENSDARG00000000189	sema6e
chr12	9510551	9514344	6.36376	8.01248e-06	ENSDARG00000071733	si:ch211-207i20.3
chr15	11688959	11691343	6.36366	1.47795e-87	ENSDARG00000104058	si:dkey-31c13.1
chr14	11961645	11963145	6.36333	0	ENSDARG00000074865	frmpd3
chr6	40089742	40090717	6.3632	0	ENSDARG00000019613	ip6k2b
chr18	25783445	25784145	6.36206	3.54662e-263	ENSDARG00000074414	sema4ba
chr17	20640154	20640504	6.36046	4.92806e-14	ENSDARG00000043341	npy4r
chr7	22709396	22710121	6.35923	2.19839e-91	ENSDARG00000090052	si:dkey-165a24.9
chr11	20068743	20069118	6.35881	9.87612e-06	ENSDARG00000086324	ENSDARG00000086324
chr16	42058167	42058767	6.35787	5.79873e-10	ENSDARG00000040081	zp3d.1
chr23	19582448	19583373	6.35665	5.70762e-217	ENSDARG00000090963	atp6ap1lb
chr10	22197053	22248801	6.35476	2.3673e-70	ENSDARG00000043907	fgf11b
chr6	7059998	7060848	6.3541	1.2406e-106	ENSDARG00000058815	ihhb
chr16	11554935	11555934	6.35392	1.25955e-234	ENSDARG00000101449	grik5
chr4	68462564	68466247	6.35355	5.51341e-14	ENSDARG00000113294	znf1146
chr4	71467110	71467685	6.35244	4.0652e-14	ENSDARG00000100006	si:ch211-76m11.5
chr16	15942886	15943791	6.352	8.28999e-188	ENSDARG00000100674	ENSDARG00000100674
chr21	16172930	16177634	6.35153	0	ENSDARG00000004451	tnfrsfa
chr14	44589335	44591060	6.3508	4.45272e-212	ENSDARG00000074535	lingo2a
chr21	36985208	36986233	6.34934	0	ENSDARG00000054307	zgc:77151
chr9	20782461	20784047	6.34719	0	ENSDARG00000010437	tent5c
chr4	77626529	77627154	6.34645	1.9238e-74	ENSDARG00000092759	si:dkey-61p9.9
chr5	56507116	56510674	6.3452	0	ENSDARG00000018025	tbx2a
chr21	38313752	38314627	6.34512	4.00716e-26	ENSDARG00000044375	zgc:158291
chr5	54313823	54314023	6.34364	8.36673e-06	ENSDARG00000098373	BX276102.1
chr1	54024827	54025927	6.34313	5.58859e-102	ENSDARG00000010791	dla
chr2	33541927	33543046	6.34224	2.31806e-42	ENSDARG00000100819	BX548164.2
chr21	22636954	22662564	6.34093	6.71033e-10	ENSDARG00000089088	BX510940.1
chr2	17451655	17452530	6.34047	1.24484e-53	ENSDARG00000104683	BX640408.1
chr9	54418416	54419308	6.34008	4.53921e-119	ENSDARG00000038918	drd1b
chr9	25198398	25199048	6.34	5.9059e-14	ENSDARG00000057029	htr2aa
chr21	20950375	20950750	6.33979	8.99239e-06	ENSDARG00000057098	htr1ab
chr15	37015253	37016478	6.33966	0	ENSDARG00000104665	kirrel3l
chr14	8248528	8249328	6.33944	1.76932e-203	ENSDARG00000063036	psd2
chr5	64775282	64775757	6.33697	6.50717e-54	ENSDARG00000018270	olfm1a
chr21	5916382	5920819	6.33649	5.20322e-286	ENSDARG00000086746	prodha
chr1	21726220	21745013	6.33629	9.56204e-06	ENSDARG00000037383	pax5
chr23	42626833	42639917	6.33591	1.25713e-94	ENSDARG00000117411	CT997819.5
chr6	36119046	36119845	6.33581	2.48785e-38	ENSDARG00000097518	BX537110.1
chr2	29116673	29116892	6.33353	9.64213e-06	ENSDARG00000078226	cdh12a
chr8	31941824	31943435	6.33324	8.45176e-102	ENSDARG00000093745	htr1aa
chr24	2893709	2917539	6.33204	0	ENSDARG00000105040	dipk1c
chr21	2219723	2221943	6.33142	1.37502e-86	ENSDARG00000103196	zgc:113343
chr23	19677416	19677866	6.32988	5.00154e-26	ENSDARG00000089921	smim4
chr2	42149758	42152128	6.32958	0	ENSDARG00000008858	cyp7b1
chr17	14712114	14712599	6.32895	5.27856e-14	ENSDARG00000003925	cx28.6
chr9	4435025	4435542	6.32775	5.5313e-248	ENSDARG00000112749	FP015810.1
chr21	40944529	40959706	6.32727	6.17952e-26	ENSDARG00000020102	kctd16b
chr4	40564989	40585520	6.32687	1.85436e-98	ENSDARG00000089831	si:dkey-207m2.4
chr1	46039236	46053514	6.32684	9.83943e-06	ENSDARG00000117377	AL929216.1
chr3	36322926	36326113	6.32665	0	ENSDARG00000060246	slc16a6b
chr1	40861997	40901689	6.32337	8.90238e-06	ENSDARG00000095566	AL929576.1
chr21	2933038	2933794	6.32219	8.93448e-06	ENSDARG00000099984	CABZ01023255.1
chr22	10639689	10641748	6.32177	3.45923e-226	ENSDARG00000044114	cyb561d2
chr3	62297047	62297372	6.32118	8.9622e-06	ENSDARG00000115456	zgc:173575
chr4	41516713	41517938	6.32035	4.41215e-22	ENSDARG00000101960	si:dkeyp-44d3.3
chr18	16387744	16388744	6.31974	3.48633e-213	ENSDARG00000041791	mgat4c
chr3	32870309	32871846	6.31965	3.09604e-170	ENSDARG00000053260	zgc:113090
chr16	39125738	39131592	6.31905	0	ENSDARG00000053479	gdf6a
chr3	4425254	4426129	6.3187	5.73241e-18	ENSDARG00000078832	si:dkey-73p2.3
chr3	44002299	44003261	6.31815	3.88222e-174	ENSDARG00000116052	il4r.2
chr6	10140553	10141503	6.31646	4.72037e-259	ENSDARG00000079700	b3galt1a
chr3	41958457	41960032	6.31455	0	ENSDARG00000034473	ttyh3a
chr8	3405686	3407289	6.31451	6.95156e-186	ENSDARG00000102554	zgc:112433
chr7	68214934	68216559	6.31311	0	ENSDARG00000103057	zfhx3
chr12	9324721	9328916	6.31241	1.02778e-05	ENSDARG00000010296	kcnh6b
chr3	40407376	40431012	6.31215	0	ENSDARG00000077052	tnrc18
chr12	1072935	1081693	6.31168	3.10248e-81	ENSDARG00000105301	sox8a
chr7	9945066	9958854	6.31135	0	ENSDARG00000078541	cers3a
chr1	23417244	23417619	6.31078	6.09364e-14	ENSDARG00000054680	chrna9
chr22	29312227	29316562	6.31067	0	ENSDARG00000086778	pdgfba
chr3	3685995	3686370	6.31047	9.42997e-06	ENSDARG00000078178	art4
chr20	34859441	34864199	6.3096	0	ENSDARG00000024537	emilin1a
chr4	50479461	50479836	6.30912	1.03804e-05	ENSDARG00000117132	BX663613.1
chr9	42653187	42656903	6.30828	0	ENSDARG00000031678	col5a2a
chr25	4777334	4780629	6.30822	2.80515e-250	ENSDARG00000098791	cdhr5b
chr22	24389284	24450206	6.30724	7.81769e-220	ENSDARG00000103026	p3h2
chr20	36675082	36675710	6.30717	0	ENSDARG00000042864	rpl7l1
chr5	17753188	17753961	6.30492	0	ENSDARG00000058232	fbrsl1
chr17	4227253	4231532	6.30393	0	ENSDARG00000013409	bmp2a
chr22	1466235	1466560	6.30225	9.66889e-06	ENSDARG00000101542	si:dkeyp-53d3.5
chr18	30847536	30850332	6.29992	0	ENSDARG00000015399	foxf1
chr2	37295087	37296159	6.29989	0	ENSDARG00000038700	gpr160
chr20	20927826	20930114	6.29981	0	ENSDARG00000032369	btbd6b
chr16	4834526	4835951	6.29691	0	ENSDARG00000037186	tpbgb
chr10	42047744	42048619	6.29604	0	ENSDARG00000042962	dgcr2
chr18	39523042	39523892	6.29554	2.46218e-101	ENSDARG00000088709	tnfaip8l3
chr4	6639416	6640415	6.29441	0	ENSDARG00000099281	si:dkey-112e7.2
chr6	35443529	35443904	6.29416	1.11544e-09	ENSDARG00000040177	rgs16
chr7	36967135	36968735	6.2936	0	ENSDARG00000073957	tox3
chr10	13306234	13315722	6.29349	0	ENSDARG00000026736	il11ra
chr9	16823284	16824170	6.29302	1.08719e-21	ENSDARG00000074029	CT573248.1
chr6	49048035	49048635	6.29084	8.0012e-22	ENSDARG00000016963	slc16a1a
chr11	38926723	38926998	6.29067	1.09737e-05	ENSDARG00000095775	si:ch211-122l14.6
chr14	46023243	46023568	6.29067	1.09737e-05	ENSDARG00000059944	c1qtnf2
chr2	41537517	41542831	6.29052	0	ENSDARG00000014986	acvr1l
chr21	38659301	38660501	6.29035	0	ENSDARG00000044381	siah2l
chr24	35390555	35391991	6.28969	0	ENSDARG00000040046	snai2
chr25	7675978	7676553	6.28898	7.82419e-30	ENSDARG00000089255	kcnj11l
chr21	15839750	15841167	6.28869	0	ENSDARG00000044755	ENSDARG00000044755
chr17	25861192	25861787	6.28822	5e-296	ENSDARG00000115173	BX000364.4
chr3	20208519	20224717	6.28722	0	ENSDARG00000088708	ngfra
chr17	45379257	45379797	6.28704	1.7862e-112	ENSDARG00000012271	pacc1
chr23	40738562	40744847	6.28686	1.32511e-21	ENSDARG00000075960	cdh24a
chr21	42158173	42158548	6.28585	1.03648e-05	ENSDARG00000058736	gabra6b
chr12	33831589	33833278	6.28573	1.84383e-45	ENSDARG00000088143	sema4gb
chr25	35957602	35958402	6.28515	1.80616e-166	ENSDARG00000045554	snx20
chr12	47041038	47041438	6.28283	1.19154e-09	ENSDARG00000078425	oat
chr9	19118742	19133001	6.28259	8.65949e-143	ENSDARG00000068681	crfb1
chr6	338434	341117	6.28096	0	ENSDARG00000052182	rbfox2
chr4	71489537	71489937	6.28033	9.83626e-10	ENSDARG00000101828	si:dkey-16p6.1
chr16	25158512	25162366	6.27779	0	ENSDARG00000097819	znf576.1
chr8	14828100	14828450	6.27348	1.52316e-17	ENSDARG00000062346	cacna1ea
chr23	30889818	30890843	6.27332	6.18664e-255	ENSDARG00000036952	ENSDARG00000036952
chr19	47333515	47336408	6.27323	0	ENSDARG00000035649	ext1c
chr12	32416082	32417562	6.27267	2.71917e-57	ENSDARG00000053526	enpp7.1
chr17	39760319	39760669	6.27227	1.12982e-05	ENSDARG00000021497	gpr132a
chr23	36604490	36605837	6.27049	1.0525e-239	ENSDARG00000090833	igfbp6b
chr5	15186822	15215603	6.26925	4.40916e-205	ENSDARG00000097046	CR936518.1
chr18	12228188	12229479	6.26885	0	ENSDARG00000101471	fgd4a
chr4	33229412	33230037	6.26874	2.00003e-33	ENSDARG00000096186	si:dkey-247i3.5
chr23	24796620	24797586	6.26492	0	ENSDARG00000061852	olfml3a
chr3	52108918	52110168	6.26339	7.80947e-112	ENSDARG00000074362	ENSDARG00000074362
chr12	29385475	29624638	6.26271	4.0875e-284	ENSDARG00000089766	nrg3b
chr8	6887178	6887753	6.26267	9.61876e-10	ENSDARG00000069627	si:ch211-255g12.8
chr8	29766280	29766855	6.26259	1.49283e-17	ENSDARG00000110581	mapk4
chr8	25340313	25341479	6.26209	1.0028e-09	ENSDARG00000095412	CR847543.2
chr12	24635490	24637165	6.26195	0	ENSDARG00000061647	nrxn1a
chr6	11994755	12002935	6.25933	0	ENSDARG00000057782	baz2ba
chr20	46790080	46791256	6.25903	3.1003e-126	ENSDARG00000011696	esrrgb
chr15	20139030	20141699	6.25868	0	ENSDARG00000030782	exoc3l2b
chr22	9886902	9888236	6.25854	1.99135e-88	ENSDARG00000058566	si:dkey-253d23.5
chr4	71823563	71824109	6.2582	1.10501e-05	ENSDARG00000114396	znf1017
chr9	458825	459713	6.25782	1.10628e-05	ENSDARG00000099799	si:dkey-11f4.16
chr3	9737489	9738985	6.25568	1.04522e-218	ENSDARG00000103847	CR339059.1
chr4	71103637	71104312	6.25525	1.91054e-33	ENSDARG00000101421	si:dkeyp-80d11.10
chr19	34092426	34095643	6.25433	0	ENSDARG00000077407	si:dkey-184p18.2
chr8	30453519	30454094	6.25331	1.0879e-13	ENSDARG00000042485	foxd5
chr11	37271112	37274062	6.25297	0	ENSDARG00000099902	il17rc
chr23	20635970	20636420	6.25178	1.50188e-13	ENSDARG00000057000	camkvl
chr17	32365940	32366590	6.25168	0	ENSDARG00000013794	klf11b
chr4	75825165	75825633	6.247	1.40274e-13	ENSDARG00000098741	CT737182.1
chr4	53034572	53034897	6.24692	1.21916e-05	ENSDARG00000100412	si:ch211-171l17.14
chr1	38417405	38426362	6.24581	4.45539e-236	ENSDARG00000011066	glra3
chr25	18720219	18720746	6.24486	1.38972e-09	ENSDARG00000019142	fam185a
chr23	21119666	21122000	6.24242	1.32691e-13	ENSDARG00000079199	megf6a
chr7	70339086	70344448	6.24216	2.74359e-179	ENSDARG00000031150	gba3
chr1	29795754	29797907	6.24096	0	ENSDARG00000037177	zc3h13
chr3	32906081	32906481	6.24092	2.08521e-17	ENSDARG00000014967	g6pcb
chr15	41063297	41064007	6.2401	1.58331e-67	ENSDARG00000053833	mtnr1ba
chr23	45580047	45581572	6.23991	6.65046e-198	ENSDARG00000077799	egr4
chr6	30853194	30854119	6.23906	0	ENSDARG00000032868	pde4ba
chr12	19973494	19974494	6.23891	6.97609e-185	ENSDARG00000014161	ercc4
chr11	45463564	45464289	6.23802	0	ENSDARG00000100503	sos1
chr5	9236395	9236870	6.23772	1.98855e-17	ENSDARG00000094737	si:ch211-12e13.12
chr23	19312713	19434199	6.23732	5.20734e-52	ENSDARG00000090787	klhdc8b
chr1	15200385	15201785	6.23607	0	ENSDARG00000078898	pcdh7a
chr4	50927998	50928373	6.23586	1.20521e-05	ENSDARG00000077220	si:ch211-208f21.3
chr6	18271153	18272506	6.23368	1.23915e-05	ENSDARG00000100584	ccdc40
chr17	15196876	15197951	6.23361	3.26618e-29	ENSDARG00000078509	socs4
chr12	8484037	8484912	6.23352	1.53159e-71	ENSDARG00000042826	egr2b
chr5	26745185	26750505	6.23275	0	ENSDARG00000068227	tmem150aa
chr4	29637936	29638221	6.23146	1.60539e-13	ENSDARG00000088082	si:ch211-214c20.1
chr6	10077755	10078005	6.23095	1.27887e-05	ENSDARG00000058165	htr2ab
chr7	49799444	49800694	6.23061	1.12723e-209	ENSDARG00000035873	fjx1
chr12	34891778	34892823	6.23026	0	ENSDARG00000022918	tbcc
chr8	50730775	50732225	6.22954	2.63688e-159	ENSDARG00000089156	egr3
chr20	40715812	40717512	6.22791	0	ENSDARG00000041799	cx43
chr6	23010516	23014202	6.22788	7.97827e-169	ENSDARG00000074933	polg2
chr4	12229905	12231255	6.22619	3.33685e-215	ENSDARG00000006747	tmem178b
chr6	50695380	50696505	6.22547	0	ENSDARG00000052279	osgn1
chr21	11179913	11180388	6.22466	1.65188e-17	ENSDARG00000105195	dnajc21
chr16	34046732	34055235	6.22459	0	ENSDARG00000039943	tent5ba
chr25	20264116	20268009	6.22291	1.58731e-40	ENSDARG00000052072	dnajb9a
chr15	26679158	26683809	6.22245	4.67385e-265	ENSDARG00000055255	pitpnm3
chr24	8721975	8723756	6.2221	0	ENSDARG00000059279	tfap2a
chr4	40555028	40555510	6.22136	1.35035e-05	ENSDARG00000089831	si:dkey-207m2.4
chr8	39870713	39871288	6.22023	6.40734e-224	ENSDARG00000059630	mlec
chr3	32294744	32295669	6.21909	8.91311e-195	ENSDARG00000077545	si:dkey-16p21.7
chr19	43213526	43213776	6.21831	6.18713e-25	ENSDARG00000100593	gnrhr1
chr23	13313822	13332863	6.21805	1.70999e-156	ENSDARG00000094377	samd10b
chr7	33424148	33441850	6.2175	0	ENSDARG00000068981	glceb
chr3	58694667	58695037	6.21749	1.40556e-05	ENSDARG00000113546	CU571382.5
chr22	10927369	10928219	6.21734	0	ENSDARG00000071524	insrb
chr4	39743725	39744350	6.21631	5.23762e-33	ENSDARG00000108525	CR749167.2
chr22	2367722	2368572	6.21485	4.67656e-44	ENSDARG00000095704	si:dkey-4c15.13
chr9	11386169	11409691	6.21452	9.49266e-189	ENSDARG00000017155	wnt10a
chr17	24681279	24681854	6.21401	1.35706e-09	ENSDARG00000071360	morn2
chr4	46770786	46905070	6.21399	3.8926e-125	ENSDARG00000101695	si:dkey-26m3.3
chr1	27206395	27209085	6.21212	0	ENSDARG00000069989	bnc2
chr19	12802832	12803407	6.21212	7.70912e-91	ENSDARG00000031348	mc5ra
chr3	45687565	45715855	6.21174	0	ENSDARG00000059610	gpr146
chr11	45464839	45465264	6.21151	1.69255e-229	ENSDARG00000100503	sos1
chr1	45376036	45377286	6.21113	6.59391e-71	ENSDARG00000030376	grin2bb
chr3	15817643	15822254	6.21077	0	ENSDARG00000038281	natd1
chr23	22497188	22523303	6.2103	0	ENSDARG00000056515	spsb1
chr18	35431057	35431782	6.2097	0	ENSDARG00000067741	itpkcb
chr6	3398869	3405490	6.20954	0	ENSDARG00000015374	st3gal3a
chr23	8284606	8286406	6.20915	0	ENSDARG00000071209	oprl1
chr8	36975099	36975999	6.20897	5.63267e-258	ENSDARG00000077709	iqsec2b
chr22	20104955	20105855	6.2088	3.1977e-17	ENSDARG00000061846	rxfp3.2b
chr14	32962092	32962567	6.20851	2.74265e-21	ENSDARG00000036292	cdx4
chr17	14458192	14458642	6.20832	7.82363e-25	ENSDARG00000028586	gpr135
chr4	71392257	71393368	6.20775	2.0768e-13	ENSDARG00000098305	si:ch211-76m11.8
chr6	56844759	56877366	6.20731	9.91855e-48	ENSDARG00000098824	cdh22
chr22	1441001	1441490	6.20681	6.28671e-25	ENSDARG00000098664	si:dkeyp-53d3.3
chr5	54337422	54338397	6.20436	0	ENSDARG00000100773	zmynd19
chr2	7051225	7056791	6.20401	0	ENSDARG00000029671	xpr1b
chr11	16332575	16335690	6.20211	0	ENSDARG00000075625	lrig1
chr15	27708021	27710575	6.20119	0	ENSDARG00000014018	lhx1a
chr4	59246170	59256468	6.20058	1.33966e-05	ENSDARG00000077697	si:dkey-105i14.1
chr1	42776552	42779075	6.2004	0	ENSDARG00000052713	lrrtm1
chr1	5606459	5607209	6.19872	0	ENSDARG00000096546	nrp2a
chr7	32595980	32596730	6.19835	1.37205e-119	ENSDARG00000078650	kcna4
chr4	45627357	45628862	6.1982	1.48834e-09	ENSDARG00000114893	znf1038
chr19	15571289	15620027	6.19801	0	ENSDARG00000024619	foxo6b
chr13	39656609	39703049	6.19724	6.39491e-98	ENSDARG00000074415	zgc:171482
chr12	47429785	47430335	6.19723	4.92512e-21	ENSDARG00000071298	chrm3b
chr9	25835753	25837403	6.19695	0	ENSDARG00000062338	zeb2a
chr1	54960438	54963250	6.19692	0	ENSDARG00000026489	khsrp
chr15	623095	633503	6.19648	0	ENSDARG00000098031	si:ch73-144d13.8
chr17	389267	390042	6.19628	4.11126e-170	ENSDARG00000099352	si:rp71-62i8.1
chr3	33065937	33067389	6.19621	0	ENSDARG00000034893	rarab
chr4	57518789	57519714	6.19611	3.71298e-21	ENSDARG00000103636	zgc:174703
chr11	14004235	14022523	6.19589	3.27111e-161	ENSDARG00000098667	grin3bb
chr3	56565299	56569828	6.19492	0	ENSDARG00000100331	ENSDARG00000100331
chr8	10033325	10042962	6.19489	0	ENSDARG00000058944	si:dkey-8e10.3
chr3	29377297	29378022	6.19355	1.36337e-28	ENSDARG00000070522	cacna1ia
chr20	6241854	6242054	6.19253	1.56214e-05	ENSDARG00000024208	opn7a
chr19	2857738	2861341	6.19246	2.74674e-13	ENSDARG00000099500	clec3bb
chr21	41144913	41147711	6.19202	0	ENSDARG00000101023	msx2b
chr4	4782820	4783195	6.19026	1.52798e-09	ENSDARG00000069607	zgc:162331
chr11	36244123	36249902	6.18926	0	ENSDARG00000003632	zgc:172270
chr24	21119489	21120064	6.18916	1.53778e-09	ENSDARG00000027851	ccdc191
chr22	1675093	1675468	6.18903	1.38673e-05	ENSDARG00000101425	si:dkey-1b17.5
chr11	3971790	3972483	6.18887	1.42147e-227	ENSDARG00000040157	glt8d1
chr16	13955585	13955835	6.18805	1.39076e-05	ENSDARG00000095047	si:dkey-85k15.4
chr6	3459025	3459340	6.1872	2.62248e-47	ENSDARG00000096252	artna
chr18	5428471	5436805	6.18673	6.6334e-21	ENSDARG00000059387	fgf7
chr9	21356879	21357729	6.18477	0	ENSDARG00000010281	xpo4
chr2	31511638	31511938	6.18466	1.59876e-05	ENSDARG00000055565	cacnb2b
chr4	60899089	60900924	6.18442	6.79476e-25	ENSDARG00000093803	si:dkey-196n19.2
chr14	22035088	22036088	6.1843	3.22513e-51	ENSDARG00000076140	clcf1
chr12	42186760	42196066	6.18318	1.30872e-32	ENSDARG00000109963	ENSDARG00000109963
chr20	29436600	29437300	6.18164	3.41819e-17	ENSDARG00000011975	fmn1
chr1	52264130	52264730	6.17964	5.41479e-66	ENSDARG00000059948	si:dkey-121b10.7
chr4	75781679	75782731	6.17963	1.10381e-62	ENSDARG00000098218	si:dkey-261j11.1
chr15	30127370	30135155	6.17732	0	ENSDARG00000069066	nufip2
chr3	3340366	3340716	6.17728	1.63386e-05	ENSDARG00000079723	si:dkey-46g23.1
chr17	6938204	6938579	6.1768	1.63615e-05	ENSDARG00000075533	zbtb24
chr14	45552442	45553767	6.17657	0	ENSDARG00000077943	ints5
chr4	76886899	76887349	6.17598	3.12901e-17	ENSDARG00000099099	CABZ01015815.1
chr4	77030016	77032658	6.17586	3.26481e-17	ENSDARG00000095696	trpm2
chr24	38727061	38727961	6.17577	0	ENSDARG00000076748	ntn2
chr20	31310063	31313108	6.17509	5e-295	ENSDARG00000006044	usta
chr6	51774097	51780731	6.17433	1.35361e-164	ENSDARG00000078868	tmem74b
chr14	30355999	30357099	6.17323	0	ENSDARG00000071562	mtus1a
chr5	54939200	54939575	6.17314	1.48461e-05	ENSDARG00000093750	cd180
chr4	52186480	52186922	6.17269	1.72663e-09	ENSDARG00000100995	si:dkey-16b10.1
chr17	9944519	9950272	6.17239	6.85288e-290	ENSDARG00000071203	sptssa
chr6	69069	69904	6.1723	1.27823e-54	ENSDARG00000059582	sowahcb
chr23	27447078	27447903	6.17179	0	ENSDARG00000011298	atf7a
chr21	38644437	38647743	6.17169	4.53824e-55	ENSDARG00000044380	rbmx2
chr2	49602928	49603678	6.17148	0	ENSDARG00000052997	sema4e
chr13	31043688	31045468	6.17141	0	ENSDARG00000117566	BX005005.3
chr9	11220008	11228551	6.1694	1.97005e-51	ENSDARG00000025162	asic4a
chr18	26460443	26460943	6.16899	0	ENSDARG00000075942	ENSDARG00000075942
chr3	49759477	49760791	6.16876	0	ENSDARG00000104022	gcgra
chr4	43723316	43725172	6.16849	2.86608e-213	ENSDARG00000087714	si:ch211-226o13.1
chr4	70421480	70421880	6.16837	6.18794e-21	ENSDARG00000099466	si:dkey-190j3.2
chr10	6765108	6775224	6.16771	1.33597e-237	ENSDARG00000093498	ENSDARG00000093498
chr6	30684695	30688990	6.16745	1.4541e-224	ENSDARG00000044404	pars2
chr5	43602353	43608271	6.16741	0	ENSDARG00000032482	si:dkey-40c11.2
chr25	19753889	19754864	6.1667	6.25886e-169	ENSDARG00000058259	celsr1b
chr16	17234539	17235441	6.16309	0	ENSDARG00000043304	nop2
chr10	22161759	22162184	6.16255	2.1696e-09	ENSDARG00000043907	fgf11b
chr25	401993	403918	6.16241	0	ENSDARG00000103691	rfx7b
chr15	4037133	4037508	6.16198	1.70893e-05	ENSDARG00000103305	ENSDARG00000103305
chr5	21197425	21204041	6.16041	5.96466e-51	ENSDARG00000061784	arhgap25
chr5	31590388	31591000	6.15953	0	ENSDARG00000035471	si:dkey-220k22.1
chr12	6542813	6543963	6.15873	5.09543e-74	ENSDARG00000071772	si:ch211-253p2.2
chr10	32264856	32265631	6.15868	0	ENSDARG00000023815	uvrag
chr8	44690557	44695260	6.15856	4.89016e-174	ENSDARG00000078815	grk5l
chr18	7323793	7325816	6.15705	2.23924e-09	ENSDARG00000036337	cers3b
chr12	29350847	29351847	6.15636	4.81093e-168	ENSDARG00000089766	nrg3b
chr2	33969211	33970198	6.15573	0	ENSDARG00000055026	ptch2
chr2	37750015	37755128	6.15542	0	ENSDARG00000038709	ENSDARG00000038709
chr20	48782492	48785157	6.15462	1.74625e-05	ENSDARG00000101549	nkx2.2b
chr5	28816567	28817085	6.15461	1.91749e-09	ENSDARG00000091800	zgc:174260
chr1	38850829	38853527	6.15425	2.31203e-73	ENSDARG00000069640	vegfc
chr21	22810516	22812443	6.15366	2.33439e-95	ENSDARG00000056625	trpc6a
chr5	27866648	27867248	6.1535	3.03674e-226	ENSDARG00000079497	tcima
chr4	55222303	55225960	6.15346	1.93028e-09	ENSDARG00000100386	si:dkey-61p9.9
chr6	121260	121410	6.15201	1.75965e-05	ENSDARG00000094176	cdkn2d
chr5	62781625	62801602	6.15171	0	ENSDARG00000002533	adora2b
chr4	32783254	32783867	6.15097	1.59688e-69	ENSDARG00000088245	si:dkey-16p6.1
chr8	16408407	16411821	6.15058	2.13813e-62	ENSDARG00000057610	cdkn2c
chr4	14895505	14899113	6.14914	7.2318e-181	ENSDARG00000045595	si:dkey-14k9.3
chr1	55817652	55820073	6.14814	6.04796e-55	ENSDARG00000079062	samd1b
chr14	4183804	4184702	6.14773	0	ENSDARG00000040463	slc25a51b
chr20	39459349	39459924	6.14515	7.23589e-17	ENSDARG00000069445	pimr128
chr20	37899214	37913690	6.14456	3e-304	ENSDARG00000007774	vash2
chr4	76221238	76223011	6.14395	8.74661e-103	ENSDARG00000112632	si:ch211-106j21.6
chr20	22436304	22438221	6.14364	0	ENSDARG00000070494	pdgfra
chr17	37648640	37649828	6.14349	0	ENSDARG00000060569	tmem229b
chr16	29456423	29458673	6.1421	0	ENSDARG00000078527	lingo4b
chr14	11978143	11979518	6.14183	0	ENSDARG00000071868	znf711
chr12	1009130	1009605	6.14139	2.78798e-09	ENSDARG00000037359	si:ch1073-272o11.3
chr4	71123440	71124432	6.13966	6.60958e-17	ENSDARG00000101421	si:dkeyp-80d11.10
chr4	60492881	60493406	6.13938	3.30621e-13	ENSDARG00000103003	si:dkey-211i20.2
chr22	533768	535418	6.13886	0	ENSDARG00000063661	nuak2
chr2	47906284	47908364	6.13821	1.64659e-05	ENSDARG00000067985	ftr23
chr9	28232521	28234444	6.138	0	ENSDARG00000025420	fzd5
chr15	1718767	1719467	6.13722	0	ENSDARG00000015968	rabgef1l
chr21	29247706	29247942	6.13711	4.57555e-39	ENSDARG00000011317	adra1ba
chr2	36658818	36659156	6.1369	4.27351e-13	ENSDARG00000026990	klhl6
chr25	29381986	29383336	6.13655	1.65166e-118	ENSDARG00000097397	ugt5a4
chr11	36037075	36037625	6.13648	1.43528e-20	ENSDARG00000074836	setmar
chr4	34389825	34390400	6.13464	3.88736e-13	ENSDARG00000099432	si:ch211-246b8.1
chr6	47812829	47816338	6.13462	0	ENSDARG00000078561	lrig2
chr4	54320428	54321153	6.13455	6.62714e-17	ENSDARG00000113690	si:ch211-223g7.6
chr14	33070733	33071633	6.13398	0	ENSDARG00000076796	dlg3
chr4	25062939	25064510	6.13347	0	ENSDARG00000016526	gata3
chr17	50195266	50201495	6.13301	3.82248e-124	ENSDARG00000040137	jdp2a
chr21	29227698	29247681	6.13295	1.70734e-164	ENSDARG00000011317	adra1ba
chr6	415427	419187	6.13068	3.86404e-43	ENSDARG00000104188	fam83fb
chr4	64008578	64009243	6.12925	4.83679e-32	ENSDARG00000117113	zgc:173607
chr22	5320414	5320914	6.1286	2.27496e-09	ENSDARG00000074851	s1pr4
chr6	13390413	13395409	6.1285	0	ENSDARG00000075041	fmnl2b
chr14	9266215	9281231	6.12842	0	ENSDARG00000037558	asb12b
chr22	20573861	20575679	6.12784	0	ENSDARG00000061970	lingo3a
chr22	36659535	36661185	6.12655	0	ENSDARG00000038489	b3gnt7
chr5	71253380	71254805	6.12519	0	ENSDARG00000078302	brinp1
chr2	43388497	43389247	6.12511	0	ENSDARG00000010583	pard3ab
chr3	4048998	4050166	6.12416	1.71634e-05	ENSDARG00000038392	si:dkeyp-52c3.7
chr3	7545732	7546732	6.1241	5.2958e-47	ENSDARG00000090740	zmp:0000001003
chr2	48263774	48264199	6.12357	4.64385e-13	ENSDARG00000038553	BX890608.1
chr23	5653373	5685046	6.12331	8.69192e-32	ENSDARG00000020610	tnnt2a
chr3	25851066	25852579	6.12239	0	ENSDARG00000014761	mfsd6l
chr9	55082944	55090829	6.12238	6.23244e-47	ENSDARG00000034572	gpr143
chr14	26452739	26456236	6.12212	0	ENSDARG00000017842	syvn1
chr24	6108075	6118349	6.1211	0	ENSDARG00000096932	si:ch211-37e10.2
chr4	6744215	6749411	6.12104	0	ENSDARG00000068705	tmem168a
chr9	53535418	53536668	6.12096	1.18762e-72	ENSDARG00000074153	slitrk5b
chr4	43819835	43822055	6.1209	9.46403e-80	ENSDARG00000087518	si:dkey-261p22.1
chr18	20881486	20883011	6.12057	0	ENSDARG00000027423	igf1ra
chr6	31469983	31565042	6.12039	4.114e-274	ENSDARG00000075034	raver2
chr3	19354579	19355200	6.12025	2.6157e-39	ENSDARG00000075380	kri1
chr12	33472071	33474029	6.11978	0	ENSDARG00000024184	narf
chr20	7122526	7125732	6.11872	3.26e-190	ENSDARG00000028541	si:ch211-121a2.4
chr1	44390594	44394490	6.1182	1.52565e-276	ENSDARG00000069116	timm10
chr3	3971710	3972085	6.11796	1.74806e-05	ENSDARG00000044235	BX005421.1
chr12	32186094	32186569	6.11708	2.89875e-09	ENSDARG00000105665	FO704741.1
chr4	43238314	43245504	6.11669	4.65486e-69	ENSDARG00000088836	si:ch211-76m11.5
chr24	4767805	4782009	6.11547	0	ENSDARG00000045443	agtr1b
chr11	17497051	17512821	6.11504	5.60721e-132	ENSDARG00000088837	BX571952.1
chr4	78067528	78068203	6.11484	5.85005e-58	ENSDARG00000101049	CABZ01075274.1
chr5	23627125	23627625	6.11425	3.14031e-09	ENSDARG00000035553	cx27.5
chr3	4424704	4425104	6.11288	1.21322e-20	ENSDARG00000078832	si:dkey-73p2.3
chr16	42509010	42509735	6.11265	2.01335e-263	ENSDARG00000005150	tbx20
chr4	55313781	55314156	6.11198	1.8196e-05	ENSDARG00000098193	znf998
chr6	52637707	52643474	6.11191	1.24013e-207	ENSDARG00000002760	gdf5
chr18	17605776	17608717	6.1103	0	ENSDARG00000024314	herpud1
chr12	18381981	18389119	6.11006	0	ENSDARG00000009217	tom1l2
chr14	2318001	2325534	6.10889	7.15382e-17	ENSDARG00000037695	pcdh2aa1
chr22	10215521	10220430	6.10864	0	ENSDARG00000043095	kctd6a
chr14	47783170	47790023	6.10722	0	ENSDARG00000005482	rapgef2
chr17	48139429	48157170	6.10608	0	ENSDARG00000070447	slc39a9
chr15	37766796	37767321	6.10561	9.18661e-17	ENSDARG00000097782	si:dkey-42l23.4
chr4	57271702	57281655	6.10242	4.74564e-13	ENSDARG00000092197	LO018289.1
chr4	47455303	47455953	6.10236	1.6687e-35	ENSDARG00000103946	si:dkey-124l13.1
chr6	38511788	38512963	6.10173	5.03418e-54	ENSDARG00000023771	gabrb3
chr19	626794	627144	6.10168	2.85542e-206	ENSDARG00000029043	nup42
chr8	22761853	22764320	6.10167	2.70733e-221	ENSDARG00000025108	magixa
chr24	9293945	9299702	6.10093	3.33648e-157	ENSDARG00000059337	tgif1
chr22	38925943	38929246	6.10081	0	ENSDARG00000060646	senp5
chr18	20720818	20722810	6.1003	3.95693e-101	ENSDARG00000041107	cftr
chr2	3630306	3631606	6.09983	5.89188e-202	ENSDARG00000058876	mmp16b
chr5	25727828	25729873	6.09959	0	ENSDARG00000035570	ENSDARG00000035570
chr4	43606819	43608094	6.09924	5.54508e-13	ENSDARG00000068161	si:dkey-16p6.4
chr13	44818446	44819221	6.09688	1.17386e-233	ENSDARG00000005010	si:dkeyp-2e4.8
chr8	46656169	46656904	6.09687	3.42571e-64	ENSDARG00000087601	gpr153
chr16	33062569	33066403	6.09673	1.60226e-189	ENSDARG00000019962	dop1a
chr20	32288014	32290352	6.09504	0	ENSDARG00000042904	foxo3b
chr12	36054720	36055545	6.09443	1.97174e-71	ENSDARG00000102491	gpr142
chr4	14976250	14977425	6.09397	0	ENSDARG00000002952	smo
chr25	32518577	32524644	6.09367	5.47152e-179	ENSDARG00000097670	BX005048.1
chr20	45893172	45899088	6.09109	0	ENSDARG00000041430	bmp2b
chr14	29757886	29759511	6.08946	9.92241e-220	ENSDARG00000037122	ENSDARG00000037122
chr9	14367569	14369294	6.08913	0	ENSDARG00000038446	nrp2b
chr9	27415753	27421461	6.08759	1.72715e-133	ENSDARG00000006383	stxbp5l
chr6	52025354	52030817	6.0875	2.6989e-105	ENSDARG00000076787	angpt4
chr3	11308167	11313586	6.08731	5.27309e-13	ENSDARG00000100113	AL935044.2
chr2	1759591	1807542	6.08642	0	ENSDARG00000111712	adgrl2b.1
chr13	45154000	45200409	6.08609	0	ENSDARG00000052826	runx3
chr4	63267132	63267682	6.08608	9.45868e-17	ENSDARG00000105119	si:ch211-258f1.3
chr4	4540222	4540852	6.08494	0	ENSDARG00000059064	rassf3
chr20	36233897	36234422	6.08397	1.27228e-16	ENSDARG00000014953	cnih3
chr10	22812164	22813170	6.08337	3.61291e-24	ENSDARG00000056885	per1a
chr13	8179847	8229977	6.08318	0	ENSDARG00000092199	si:ch211-250c4.4
chr11	31314826	31320139	6.08182	6.90795e-98	ENSDARG00000101613	si:dkey-238i5.2
chr12	48121164	48121739	6.08097	3.72559e-31	ENSDARG00000111997	npffr1
chr5	26265077	26265902	6.08096	0	ENSDARG00000061688	arvcfb
chr8	29898714	29902943	6.07901	1.26501e-177	ENSDARG00000012403	ercc6l2
chr14	2589464	2589789	6.07793	3.51717e-09	ENSDARG00000105210	etf1a
chr7	44628680	44634324	6.07774	0	ENSDARG00000052020	cmtm4
chr10	39306417	39307817	6.07754	3.65096e-144	ENSDARG00000002666	kcnj1b
chr2	10056124	10061762	6.07719	0	ENSDARG00000063018	fam78ba
chr1	6924794	6925407	6.07679	1.91755e-31	ENSDARG00000063207	erbb4a
chr6	38724929	38725854	6.07573	0	ENSDARG00000061039	atp10a
chr15	43982087	43983878	6.07562	0	ENSDARG00000099936	nlrc3l
chr2	30523009	30525473	6.07544	0	ENSDARG00000076066	march6
chr19	24388375	24389725	6.07464	9.63426e-255	ENSDARG00000062352	sema4ab
chr22	3389346	3392756	6.07446	0	ENSDARG00000059738	ptprsa
chr10	10636336	10677764	6.07445	1.20967e-119	ENSDARG00000073914	fam163ba
chr5	32182004	32182728	6.07407	4.77329e-57	ENSDARG00000094052	taok3b
chr21	44688071	44689846	6.07387	0	ENSDARG00000068732	spry4
chr15	23356724	23358799	6.0735	0	ENSDARG00000074074	rnf26
chr7	19823480	19825745	6.07333	1.72177e-96	ENSDARG00000010940	BX957278.1
chr4	73657302	73658452	6.07306	3.11725e-68	ENSDARG00000075470	znf989
chr5	44272963	44274113	6.07237	0	ENSDARG00000094268	si:ch73-337l15.2
chr21	13310834	13311384	6.07201	2.99531e-64	ENSDARG00000058488	adora2ab
chr20	1246868	1253596	6.07165	0	ENSDARG00000003751	lats1
chr12	36971951	37002566	6.07068	0	ENSDARG00000086645	hs3st3b1b
chr7	18122196	18122846	6.06971	1.15119e-118	ENSDARG00000087452	peli3
chr16	28511566	28512441	6.06914	0	ENSDARG00000078717	itga8
chr8	33918612	34060765	6.06878	0	ENSDARG00000013615	pbx3b
chr21	14535677	14630838	6.06842	2.95494e-132	ENSDARG00000079295	cacna1bb
chr2	40067807	40071806	6.06796	0	ENSDARG00000054454	epha4a
chr2	56430921	56431046	6.06793	2.3261e-05	ENSDARG00000113270	ctxn1
chr2	37973284	37973384	6.06754	2.32872e-05	ENSDARG00000007425	apol1
chr8	50179528	50180226	6.06714	0	ENSDARG00000038422	entpd4
chr17	27408392	27417003	6.06621	0	ENSDARG00000014498	ythdf2
chr2	49800454	49800779	6.06618	2.08075e-05	ENSDARG00000095756	si:ch211-190k17.19
chr17	14467489	14470237	6.06611	0	ENSDARG00000015059	daam1a
chr1	11736519	11737594	6.0661	5.15674e-24	ENSDARG00000077198	chst12b
chr4	69196016	69197141	6.06496	2.23195e-31	ENSDARG00000115655	znf1078
chr1	8765453	8766353	6.06485	9.23959e-71	ENSDARG00000070543	grin2ab
chr3	15828550	15836138	6.06472	0	ENSDARG00000070866	tmem11
chr8	32801817	32804780	6.0646	6e-305	ENSDARG00000078550	zgc:194839
chr2	23165249	23168947	6.06438	0	ENSDARG00000033971	prrx1a
chr3	61342893	61345582	6.06416	1.19541e-38	ENSDARG00000097521	si:dkey-111k8.5
chr15	34867892	34878140	6.06373	0	ENSDARG00000012407	mgat1a
chr13	11569854	11570568	6.06309	5.54304e-277	ENSDARG00000004460	desi2
chr20	40178901	40225414	6.06285	0	ENSDARG00000041779	trdn
chr19	36114845	36120169	6.06178	2.84932e-188	ENSDARG00000001559	csmd2
chr4	63974615	63975040	6.06177	6.69886e-13	ENSDARG00000100434	znf1091
chr24	41142185	41143256	6.06161	6.65098e-126	ENSDARG00000102312	scn5lab
chr5	57673140	57674565	6.06153	0	ENSDARG00000052413	crfb12
chr22	32236296	32239346	6.06125	0	ENSDARG00000078966	rbm15b
chr12	25043155	25065562	6.06074	0	ENSDARG00000100717	socs5a
chr25	7718966	7722335	6.06061	0	ENSDARG00000021378	phf21ab
chr4	15209883	15220695	6.06011	6.69873e-132	ENSDARG00000093247	BX537358.1
chr11	44270422	44270878	6.05957	2.12123e-05	ENSDARG00000068453	CABZ01112732.1
chr8	6880261	6881615	6.05936	1.43133e-16	ENSDARG00000069627	si:ch211-255g12.8
chr15	34074014	34074979	6.05894	0	ENSDARG00000099918	arl4aa
chr1	10118711	10119029	6.05881	4.29559e-09	ENSDARG00000096594	lratb.1
chr2	47955484	47956209	6.05768	3.70749e-20	ENSDARG00000038569	fzd8b
chr12	29289786	29290036	6.05724	2.18858e-05	ENSDARG00000015144	sh2d4bb
chr3	55630872	55635482	6.0567	0	ENSDARG00000100149	axin2
chr19	26622827	26627746	6.05462	3.1268e-223	ENSDARG00000031751	npr1a
chr1	55539192	55539718	6.05229	2.43319e-05	ENSDARG00000096622	adgre16
chr19	30993467	30995185	6.0522	6.91773e-42	ENSDARG00000035944	sync
chr12	28930446	28933242	6.05202	0	ENSDARG00000054201	rnf40
chr11	40842844	40844344	6.05114	0	ENSDARG00000104039	errfi1a
chr5	29794132	29798636	6.05108	4.21373e-09	ENSDARG00000035018	thy1
chr24	24461340	24463340	6.05074	0	ENSDARG00000058039	bhlhe22
chr10	36363792	36371800	6.05018	0	ENSDARG00000099532	ubl3a
chr6	6799376	6800387	6.0498	1.54073e-205	ENSDARG00000096346	si:ch211-85n16.3
chr22	33191459	33193334	6.04847	0	ENSDARG00000016153	dag1
chr17	52632093	52632903	6.04825	4.36706e-45	ENSDARG00000060068	fam98b
chr1	58605799	58606199	6.04754	4.17705e-09	ENSDARG00000104904	si:ch73-221f6.1
chr6	12465226	12466212	6.04707	4.71703e-209	ENSDARG00000044532	nr4a2b
chr4	15309855	15420451	6.04635	0	ENSDARG00000019328	plxna4
chr7	7368578	7369078	6.04524	3.8277e-09	ENSDARG00000070100	si:ch211-168d1.3
chr19	35400360	35400810	6.04508	3.60442e-191	ENSDARG00000060926	rnf19b
chr4	71872463	71897841	6.04498	1.95263e-45	ENSDARG00000099711	si:dkey-29j8.1
chr3	13326	17909	6.04431	5.26831e-53	ENSDARG00000035221	zgc:110249
chr3	56887031	56887356	6.04429	2.2178e-05	ENSDARG00000004322	ush1ga
chr15	736521	737121	6.04391	7.47666e-24	ENSDARG00000108987	si:dkey-7i4.19
chr11	18002231	18005507	6.04328	2.41347e-05	ENSDARG00000019797	qrich1
chr4	77013630	77014220	6.04295	1.17812e-23	ENSDARG00000095013	si:dkey-240n22.3
chr2	33209699	33216732	6.04268	0	ENSDARG00000060929	rnf220a
chr1	55839085	55839260	6.04206	2.50583e-05	ENSDARG00000079062	samd1b
chr4	29753346	29753621	6.04014	2.51962e-05	ENSDARG00000096063	si:dkey-191j3.1
chr15	22394527	22431585	6.03948	0	ENSDARG00000075851	oafa
chr4	76255294	76256165	6.03925	8.78613e-49	ENSDARG00000101571	si:ch211-106j21.4
chr3	36972297	37029563	6.03887	0	ENSDARG00000070174	ENSDARG00000070174
chr2	6315447	6316167	6.03721	7.539e-20	ENSDARG00000001771	otol1a
chr10	8630024	8631361	6.03666	0	ENSDARG00000036670	aplnrb
chr17	19017393	19022990	6.03642	0	ENSDARG00000097299	flrt2
chr23	44250490	44251006	6.03533	0	ENSDARG00000035771	ENSDARG00000035771
chr5	1524356	1525081	6.03494	5.02201e-172	ENSDARG00000037172	ddrgk1
chr17	24892180	24893905	6.03487	4.7098e-150	ENSDARG00000089221	si:ch211-195o20.7
chr12	36267760	36268710	6.03386	2.5938e-45	ENSDARG00000045039	kcnj16
chr4	46943247	46943597	6.03315	2.48492e-05	ENSDARG00000101689	si:dkey-16p6.1
chr24	15277415	15278775	6.03119	0	ENSDARG00000058565	socs6a
chr16	4288116	4293343	6.03035	2.39654e-242	ENSDARG00000103542	vegfaa
chr4	73637758	73639583	6.02956	7.18153e-262	ENSDARG00000096120	si:ch73-266f23.3
chr5	23738541	23739141	6.02757	9.14849e-13	ENSDARG00000092718	gbgt1l2
chr13	21770890	21776208	6.02747	0	ENSDARG00000029100	chchd1
chr7	18414970	18445494	6.02739	4.80373e-38	ENSDARG00000067925	sstr1b
chr3	13582018	13589404	6.02715	0	ENSDARG00000104173	tufm
chr18	1249616	1251241	6.02709	1.42933e-216	ENSDARG00000054835	ugt5f1
chr18	50538651	50546182	6.02703	0	ENSDARG00000100342	zgc:158464
chr10	25153090	25153540	6.02555	4.4866e-09	ENSDARG00000087709	fat3b
chr19	20644571	20645396	6.02546	7.97425e-74	ENSDARG00000062640	kcnh8
chr4	45276005	45281072	6.02465	5.97488e-31	ENSDARG00000117096	znf1138
chr19	26672957	26673855	6.02433	0	ENSDARG00000016811	ints3
chr15	1045373	1046173	6.02414	1.39182e-254	ENSDARG00000063621	aadac
chr17	52380777	52386442	6.02402	0	ENSDARG00000100847	esrrb
chr18	48486055	48487580	6.02295	0	ENSDARG00000054632	fli1a
chr24	23202669	23214258	6.02292	2.29155e-144	ENSDARG00000062421	pex2
chr24	36721340	36727922	6.02222	0	ENSDARG00000061672	si:ch73-334d15.1
chr8	21052522	21054060	6.02215	1e-307	ENSDARG00000069102	zgc:112962
chr14	45200277	45203402	6.02194	0	ENSDARG00000075467	shisa3
chr14	21783228	21783618	6.02186	1.3251e-12	ENSDARG00000098140	ankrd13d
chr17	30835075	30839124	6.02085	3.17916e-80	ENSDARG00000042784	gdf7
chr25	32315393	32316143	6.02055	4.28994e-56	ENSDARG00000075725	cep152
chr24	16965168	16971119	6.01997	0	ENSDARG00000001930	klhl15
chr25	24737175	24737700	6.01911	1.75632e-19	ENSDARG00000061421	ENSDARG00000061421
chr24	14007133	14014206	6.01793	0	ENSDARG00000014259	eya1
chr6	48688914	48689589	6.01735	9.20212e-38	ENSDARG00000079446	ENSDARG00000079446
chr5	5325768	5394468	6.01721	5.17149e-133	ENSDARG00000089262	pbx3a
chr1	58163930	58164305	6.01648	2.52993e-05	ENSDARG00000096363	BX927298.1
chr15	11870409	11871134	6.01637	0	ENSDARG00000104676	prkd2
chr24	26936247	26937422	6.01595	0	ENSDARG00000057241	tnfsf10
chr13	14172830	14181960	6.01433	0	ENSDARG00000062164	atrn
chr2	24559376	24561451	6.01399	0	ENSDARG00000105102	crsp7
chr8	52402300	52403225	6.01394	9.62484e-20	ENSDARG00000077120	arid5a
chr19	18145566	18150292	6.01394	0	ENSDARG00000019810	nfe2l3
chr25	29401595	29409131	6.01363	0	ENSDARG00000016479	ugt5a1
chr11	26568491	26569193	6.01347	0	ENSDARG00000007494	st3gal8
chr21	30540464	30540964	6.01335	1.06602e-51	ENSDARG00000019312	rab39ba
chr23	21473840	21474365	6.01249	1.14946e-12	ENSDARG00000093156	si:ch73-21g5.7
chr14	1356619	1357244	6.01237	2.3897e-34	ENSDARG00000016112	bbs12
chr20	1125187	1125387	6.01124	2.84358e-05	ENSDARG00000043904	pnrc1
chr16	35402576	35405887	6.01105	1.74643e-94	ENSDARG00000101170	rab42b
chr12	18717250	18717450	6.01098	3.1262e-05	ENSDARG00000045156	rgs9b
chr19	11790893	11819908	6.00989	0	ENSDARG00000017522	ctdp1
chr3	60073146	60074596	6.00852	2.55551e-206	ENSDARG00000069869	zgc:113030
chr9	12943689	12944339	6.00829	4.82704e-09	ENSDARG00000020834	si:dkey-230p4.1
chr12	31909720	31911070	6.00812	2.28288e-84	ENSDARG00000077560	grin2cb
chr18	19801632	19806192	6.00728	0	ENSDARG00000010207	smad3b
chr15	15998498	16002340	6.00691	0	ENSDARG00000006615	hnf1ba
chr9	963901	970268	6.00662	3.29906e-104	ENSDARG00000077553	rap2aa
chr4	75690970	75697586	6.00654	9.17379e-162	ENSDARG00000104956	si:dkey-165o8.2
chr24	21684613	21686706	6.00575	1.53969e-83	ENSDARG00000002779	pdx1
chr17	27190672	27192646	6.00562	0	ENSDARG00000021896	asap3
chr8	36087285	36111765	6.00559	1.61369e-30	ENSDARG00000102759	ENSDARG00000102759
chr11	1581324	1581699	6.00549	4.90389e-09	ENSDARG00000097592	si:dkey-40c23.1
chr7	40884361	40890994	6.00547	0	ENSDARG00000068567	shha
chr9	47436009	47444097	6.00465	0	ENSDARG00000020845	tns1b
chr1	51673027	51673252	6.00445	5.32312e-09	ENSDARG00000074182	prokr1a
chr4	9051937	9052578	6.00384	2.6172e-34	ENSDARG00000077926	si:dkey-48p11.3
chr20	46563940	46564465	6.00348	4.47714e-16	ENSDARG00000068428	si:ch211-153j24.3
chr3	9417233	9418683	6.00212	5.04351e-45	ENSDARG00000109742	gpr139
chr5	43822837	43823187	6.00196	2.63786e-05	ENSDARG00000117211	CR936462.1
chr20	35212529	35213104	6.00139	1.06985e-30	ENSDARG00000021664	fzd3a
chr21	32820174	32821422	6.00125	2.95056e-30	ENSDARG00000054667	adra2db
chr23	42836524	42840449	6.00099	0	ENSDARG00000060849	dlgap4a
chr15	32190903	32194589	6.00015	0	ENSDARG00000070025	dchs1a
chr22	2869483	2870108	6.00008	1.75709e-108	ENSDARG00000110106	si:dkey-20i20.4
chr21	19635685	19682715	5.99918	0	ENSDARG00000030932	fgf10a
chr5	8269197	8269996	5.99815	4.62658e-27	ENSDARG00000101104	FP102192.1
chr23	10020080	10137322	5.99811	0	ENSDARG00000075821	plxnb1a
chr21	25754267	25754717	5.99806	0	ENSDARG00000015955	cldnc
chr16	25593538	25594451	5.99761	0	ENSDARG00000004308	fam8a1b
chr18	29950432	29955391	5.99658	0	ENSDARG00000068601	atmin
chr16	22782878	22787291	5.99608	0	ENSDARG00000075437	shc1
chr5	29746604	29747129	5.99552	5.3681e-27	ENSDARG00000035508	barhl1a
chr15	38202013	38202588	5.99473	3.4954e-23	ENSDARG00000068653	rhoga
chr4	31943855	31944255	5.99367	5.81601e-09	ENSDARG00000104412	si:dkey-72l17.5
chr5	69856377	69857127	5.99266	7.27143e-116	ENSDARG00000039501	ugt2a6
chr14	30992503	30998814	5.99233	4e-306	ENSDARG00000016085	mbnl3
chr1	54687968	54694012	5.9922	2.05317e-162	ENSDARG00000077721	knop1
chr17	24074075	24079782	5.99185	0	ENSDARG00000091902	b3gnt2b
chr20	1275631	1275781	5.99098	3.01217e-05	ENSDARG00000019747	hsd3b2
chr23	21803409	21803684	5.99058	1.74466e-19	ENSDARG00000037373	ephb2a
chr4	28063772	28064347	5.9905	9.66839e-230	ENSDARG00000069171	gramd4a
chr4	76001681	76002281	5.98998	2.12805e-44	ENSDARG00000100348	si:dkey-71l4.1
chr21	2178908	2180208	5.98967	2.4643e-23	ENSDARG00000102959	zgc:171220
chr16	27600788	27601513	5.98933	2.29152e-23	ENSDARG00000094881	si:ch211-197h24.8
chr8	22284088	22286987	5.98876	1.42965e-236	ENSDARG00000069009	si:ch211-147a11.3
chr1	58580411	58583037	5.98873	2.91869e-05	ENSDARG00000104083	adgre5b.2
chr20	48104498	48105263	5.98733	1.83394e-110	ENSDARG00000103017	xkr5a
chr4	70436862	70437427	5.98721	3.23617e-23	ENSDARG00000090824	si:dkey-51d8.3
chr24	19585634	19587032	5.98695	0	ENSDARG00000038428	sulf1
chr3	29902895	29903845	5.98425	7.93261e-104	ENSDARG00000091962	ENSDARG00000091962
chr23	16638943	16642181	5.984	0	ENSDARG00000075539	snphb
chr4	5454005	5455429	5.98269	1.11391e-58	ENSDARG00000096986	si:dkey-14d8.22
chr20	24820142	24830963	5.98244	0	ENSDARG00000004635	epha7
chr4	72559841	72560166	5.98214	3.08856e-05	ENSDARG00000089598	si:cabz01054396.2
chr21	38849850	38850875	5.98176	9.45974e-27	ENSDARG00000104045	tlr22
chr7	33124050	33124574	5.98123	2.98161e-05	ENSDARG00000060169	mns1
chr16	27166156	27169613	5.98038	4.33556e-37	ENSDARG00000103940	frrs1l
chr17	31618926	31619266	5.98	6.16787e-121	ENSDARG00000019338	adprhl2
chr5	46327204	46329379	5.97951	0	ENSDARG00000098013	si:ch211-130m23.5
chr24	9298272	9299478	5.97875	2.92425e-180	ENSDARG00000100872	otud1
chr4	43527643	43537546	5.97874	4.33044e-16	ENSDARG00000114935	si:dkeyp-53e4.4
chr14	32742875	32743675	5.97825	5.95329e-112	ENSDARG00000053569	sox3
chr9	36967293	36974707	5.97786	0	ENSDARG00000040777	inhbb
chr25	15347436	15348336	5.97784	0	ENSDARG00000062469	hipk3a
chr16	47203821	47204196	5.97742	7.00056e-09	ENSDARG00000098402	ENSDARG00000098402
chr2	8261108	8312199	5.97713	0	ENSDARG00000012816	dipk2aa
chr4	17253545	17254170	5.97695	2.49069e-69	ENSDARG00000045574	lrmp
chr7	28822989	28836674	5.97646	0	ENSDARG00000003872	ccdc102a
chr20	33984103	33985743	5.97614	5.57218e-34	ENSDARG00000042133	si:dkey-51e6.1
chr17	31238140	31238440	5.97604	3.1424e-05	ENSDARG00000054700	prlh2r
chr18	24926635	24930356	5.97582	0	ENSDARG00000012248	rgma
chr4	32641117	32641767	5.97503	1.45388e-12	ENSDARG00000095293	si:dkey-265e7.1
chr14	38846053	38847053	5.97494	0	ENSDARG00000101935	BX088707.1
chr2	28518679	28521426	5.9739	0	ENSDARG00000013072	mmp15b
chr12	35050728	35051441	5.97389	0	ENSDARG00000071396	timm23a
chr4	63973665	63973915	5.97376	2.78541e-05	ENSDARG00000100434	znf1091
chr7	13748686	13750036	5.97267	3.40156e-76	ENSDARG00000076449	kbtbd13
chr14	32786857	32787532	5.97249	1.51363e-54	ENSDARG00000092918	crhr2
chr4	65297015	65297465	5.97224	1.14263e-19	ENSDARG00000098991	znf1095
chr17	11373146	11377083	5.9721	1e-297	ENSDARG00000043865	timm9
chr23	46189534	46190073	5.97175	2.5574e-30	ENSDARG00000096304	btr31
chr11	40214769	40215269	5.97141	2.08389e-12	ENSDARG00000098988	si:ch211-193i15.1
chr4	32894719	32895094	5.97036	2.81268e-05	ENSDARG00000089814	znf1042
chr3	31063205	31066093	5.97027	9.89425e-271	ENSDARG00000097740	elob
chr1	12066655	12067180	5.9696	6.46837e-09	ENSDARG00000096515	si:dkey-58j15.10
chr15	836533	841911	5.968	8.88289e-27	ENSDARG00000079035	zgc:174573
chr4	60432112	60439327	5.96783	6.94188e-62	ENSDARG00000104416	si:dkey-16p6.1
chr20	5067463	5069835	5.96774	1.29767e-176	ENSDARG00000037073	si:dkey-60a16.1
chr7	20664117	20665317	5.96773	2.82451e-210	ENSDARG00000069376	tnfsf12
chr16	7202331	7203231	5.96692	9.05257e-80	ENSDARG00000095946	si:ch73-341k19.1
chr5	33339811	33347993	5.96654	0	ENSDARG00000020136	ptges
chr2	16885384	16886009	5.96625	5.84448e-30	ENSDARG00000062427	clcn2a
chr19	7627794	7633054	5.96591	0	ENSDARG00000036772	pygo2
chr3	3549674	3550049	5.96567	2.8508e-05	ENSDARG00000079269	CR589947.1
chr2	304621	306196	5.96556	2.06418e-96	ENSDARG00000089940	znf1008
chr4	33731588	33740560	5.9642	1.13853e-33	ENSDARG00000090461	si:ch211-197f20.1
chr21	39341694	39344581	5.96332	6.93493e-16	ENSDARG00000087088	si:ch211-274p24.4
chr23	18177280	18180918	5.96296	4.42106e-62	ENSDARG00000062357	tafa1a
chr13	29965852	29979991	5.9608	6.1735e-207	ENSDARG00000031915	hif1an
chr14	10908	11583	5.9601	5.27687e-68	ENSDARG00000116118	msx1a
chr2	7749393	7750768	5.95901	0	ENSDARG00000004396	b3gnt5b
chr23	36443996	36449111	5.95896	1.34731e-142	ENSDARG00000075314	zgc:174906
chr9	46393724	46395053	5.95832	1.80287e-12	ENSDARG00000092404	ENSDARG00000092404
chr2	368832	369657	5.95704	1.82537e-19	ENSDARG00000087839	si:dkey-33c14.6
chr14	2531824	2532724	5.95619	4.09092e-68	ENSDARG00000088048	fgf18a
chr24	29352088	29353513	5.95527	0	ENSDARG00000069706	prmt6
chr8	25103424	25106682	5.95517	2e-306	ENSDARG00000056268	atxn7l2b
chr21	29416100	29416425	5.95493	3.33564e-05	ENSDARG00000110627	zgc:171310
chr14	2359279	2359779	5.95445	2.65171e-26	ENSDARG00000098566	si:ch73-233f7.4
chr21	121858	122908	5.95437	0	ENSDARG00000100353	si:ch1073-398f15.1
chr21	11867871	11882078	5.95433	0	ENSDARG00000058746	ubap1
chr16	29691357	29696006	5.9541	1.17908e-197	ENSDARG00000054789	lysmd1
chr1	18595545	18598643	5.95372	0	ENSDARG00000015495	klf3
chr21	27636287	27636562	5.95227	1.33301e-233	ENSDARG00000061454	nrxn2a
chr4	20473191	20474970	5.95173	3.03447e-260	ENSDARG00000008398	cacna1c
chr4	31639475	31640150	5.95059	7.61387e-09	ENSDARG00000103229	si:dkey-265e15.5
chr23	17656064	17656889	5.949	1.99642e-26	ENSDARG00000037588	bhlhe23
chr18	14529353	14530628	5.94774	1.78281e-140	ENSDARG00000062967	kcng4a
chr19	1618551	1619449	5.94649	5.36069e-195	ENSDARG00000063215	lrrc3b
chr3	10748650	10749250	5.94631	4.46904e-128	ENSDARG00000110710	CU210890.1
chr5	28557529	28558754	5.94604	5e-303	ENSDARG00000097795	zgc:162952
chr6	53041179	53042079	5.94568	0	ENSDARG00000070404	inka1b
chr16	42071695	42073545	5.94557	0	ENSDARG00000070187	dyrk1b
chr16	33933410	33937923	5.94491	0	ENSDARG00000087528	snip1
chr13	22616445	22618383	5.94437	0	ENSDARG00000019728	bmpr1aa
chr16	12636493	12637443	5.94366	0	ENSDARG00000115349	nat14
chr4	47893284	47893709	5.94362	8.16388e-09	ENSDARG00000098928	si:ch211-196h24.1
chr1	8963048	8966046	5.94352	1.13702e-43	ENSDARG00000089873	socs1b
chr17	49640854	49642203	5.94315	4.44873e-44	ENSDARG00000053263	zgc:113372
chr2	3453639	3454239	5.9429	1.4246e-33	ENSDARG00000097556	cyp8b2
chr13	32454586	32456842	5.9428	0	ENSDARG00000039299	rdh14a
chr23	30750727	30752502	5.94238	0	ENSDARG00000036956	asxl1
chr2	27010438	27045101	5.94177	1.31889e-191	ENSDARG00000023542	cdh7a
chr14	23811807	23812507	5.94155	4.99571e-102	ENSDARG00000004648	kctd16a
chr14	15065044	15068458	5.94064	2.06397e-112	ENSDARG00000099427	nkx1.2lb
chr23	36796103	36798620	5.94032	2.38991e-122	ENSDARG00000055740	march9
chr10	44677631	44681950	5.94028	4.43094e-26	ENSDARG00000099155	tpst2
chr19	13424574	13426649	5.93948	0	ENSDARG00000104274	tmem200b
chr7	29049321	29051971	5.93867	8.86977e-192	ENSDARG00000061145	gfod2
chr4	37688179	37692180	5.93856	7.9998e-44	ENSDARG00000102475	si:dkey-3p4.1
chr2	49453174	49453924	5.93795	0	ENSDARG00000017780	rorcb
chr21	45920100	45920725	5.93785	1.03678e-57	ENSDARG00000094112	slc22a21
chr1	55048632	55049257	5.93697	2.9829e-12	ENSDARG00000091592	peli1a
chr5	9677304	9677768	5.93695	2.28689e-129	ENSDARG00000067546	si:ch211-193c2.2
chr7	18657907	18660682	5.93556	3.9835e-145	ENSDARG00000077419	nectin4a
chr24	20575258	20578699	5.93496	0	ENSDARG00000019125	klhl40b
chr19	31339354	31341850	5.93447	0	ENSDARG00000033182	arl4ab
chr25	2003189	2019725	5.93411	8.81673e-145	ENSDARG00000071107	wnt7bb
chr17	16336527	16337527	5.93392	1.86703e-33	ENSDARG00000008212	kcnk13a
chr8	17191565	17192479	5.93371	1.2938e-222	ENSDARG00000005057	dimt1l
chr7	50548073	50549979	5.93361	0	ENSDARG00000052114	crtc3
chr20	13996946	13997835	5.93319	3.19647e-47	ENSDARG00000031600	rd3
chr2	25126419	25128344	5.9331	0	ENSDARG00000038909	msl2a
chr7	48875115	48876215	5.93249	0	ENSDARG00000018643	igf2a
chr22	16038769	16042191	5.93242	0	ENSDARG00000042690	s1pr1
chr7	22915659	22917034	5.93175	0	ENSDARG00000004196	tnfsf10l
chr15	21842637	21847060	5.93098	2.32693e-113	ENSDARG00000056835	laynb
chr17	24323077	24323877	5.93017	2.26304e-19	ENSDARG00000094992	otx1
chr9	30287705	30288280	5.92831	7.92716e-09	ENSDARG00000056617	rpgra
chr4	5213032	5213357	5.92827	3.25625e-05	ENSDARG00000045851	galnt8b.1
chr13	32575776	32577301	5.9277	0	ENSDARG00000006891	kcns3a
chr14	30730873	30733382	5.92765	0	ENSDARG00000061543	ccdc85b
chr21	28554715	28555590	5.92581	2.99073e-262	ENSDARG00000077818	nrg2a
chr4	26026432	26029509	5.92273	0	ENSDARG00000089861	usp44
chr22	819655	820505	5.92221	0	ENSDARG00000011890	cry4
chr21	5171039	5171339	5.92158	3.82262e-05	ENSDARG00000004187	zgc:122979
chr19	29383485	29384085	5.92134	0	ENSDARG00000035895	fndc5b
chr1	55008019	55008594	5.92108	4.04403e-154	ENSDARG00000102960	vps54
chr17	15413936	15417208	5.92024	1.39943e-119	ENSDARG00000071192	cx40.8
chr8	15074203	15080567	5.9197	0	ENSDARG00000020131	fnbp1l
chr6	58669881	58670456	5.91855	3.56376e-33	ENSDARG00000019516	sp7
chr5	16581107	16581482	5.91853	1.50434e-22	ENSDARG00000095272	htr7c
chr22	36903937	36905594	5.918	8.79532e-37	ENSDARG00000070847	trim35-20
chr7	5327410	5329379	5.91782	0	ENSDARG00000027397	vangl2
chr13	22771640	22774266	5.91679	3.14163e-12	ENSDARG00000078102	psda
chr12	25074260	25074935	5.91615	3.90023e-19	ENSDARG00000117590	CR385067.1
chr3	48586733	48588839	5.91579	0	ENSDARG00000104225	ndel1b
chr4	76408681	76410381	5.91566	6.88731e-75	ENSDARG00000102679	FP074874.1
chr23	37093239	37093889	5.91484	2.71018e-19	ENSDARG00000052535	ubxn10
chr11	22089390	22090690	5.91457	0	ENSDARG00000076120	foxp4
chr7	51768692	51769392	5.91428	1.09496e-22	ENSDARG00000037491	bmp15
chr16	13645062	13662409	5.91427	2.52575e-12	ENSDARG00000062462	shisa7a
chr6	12797997	12803417	5.91359	0	ENSDARG00000011941	bmpr2a
chr2	16537397	16537672	5.91201	3.76357e-05	ENSDARG00000020602	grk7a
chr18	48807222	48809147	5.91184	0	ENSDARG00000103679	bmp16
chr12	32388984	32390334	5.91176	0	ENSDARG00000053528	nog3
chr1	8403135	8404005	5.91146	6.83252e-77	ENSDARG00000099708	cacna1hb
chr3	40256832	40258945	5.91127	5.31496e-241	ENSDARG00000052818	smcr8a
chr8	38026682	38028107	5.91113	0	ENSDARG00000076994	adgra2
chr23	17401316	17403646	5.91091	6.31208e-128	ENSDARG00000059956	ptk6b
chr25	8478089	8479171	5.91051	6.08631e-126	ENSDARG00000026224	fanci
chr5	57886048	57889330	5.90985	1.08263e-56	ENSDARG00000035169	layna
chr20	26921080	26921543	5.90831	3.5474e-05	ENSDARG00000093972	ftr79
chr8	24788498	24791060	5.90827	0	ENSDARG00000073847	rbm15
chr24	26941571	26945381	5.9081	0	ENSDARG00000039430	msl2b
chr4	49871967	49872869	5.90773	9.37102e-09	ENSDARG00000090160	zgc:173709
chr4	46873055	46873480	5.90705	9.40604e-09	ENSDARG00000101695	si:dkey-26m3.3
chr5	65875046	65875446	5.90679	5.87038e-19	ENSDARG00000107989	ENSDARG00000107989
chr6	59427722	59429472	5.90662	0	ENSDARG00000101244	gli1
chr14	35008376	35009126	5.90659	4.75222e-240	ENSDARG00000002609	rnf145a
chr5	31806223	31806608	5.90627	4.90515e-60	ENSDARG00000035468	slc25a25b
chr4	30807639	30809234	5.90621	2.19603e-60	ENSDARG00000098115	si:dkey-178j11.5
chr8	27361686	27371785	5.90565	4.64798e-102	ENSDARG00000020292	si:ch211-254n4.3
chr22	35120365	35124655	5.90561	0	ENSDARG00000053918	srfa
chr10	44767387	44769321	5.90527	1.33782e-80	ENSDARG00000100967	BX569788.1
chr19	8086490	8089187	5.90487	1.0818e-32	ENSDARG00000075958	si:dkey-266f7.9
chr8	9222683	9226183	5.90454	0	ENSDARG00000007172	plxna3
chr11	18704190	18704922	5.90418	0	ENSDARG00000040764	id1
chr2	50706613	50707113	5.90414	3.60865e-12	ENSDARG00000058774	CABZ01053221.1
chr14	45911042	45928237	5.9038	0	ENSDARG00000075597	flrt1b
chr12	15534037	15534837	5.90369	2.24228e-29	ENSDARG00000026840	arhgap23b
chr1	25904451	25911901	5.90289	0	ENSDARG00000076499	usp53b
chr2	24931676	24932751	5.90222	7.13494e-84	ENSDARG00000018616	agtr1a
chr17	16298121	16298571	5.90218	1.49218e-83	ENSDARG00000027082	hmbox1a
chr4	51678908	51685695	5.90173	3.6139e-05	ENSDARG00000100578	si:dkeyp-90h9.1
chr9	26123441	26124841	5.90158	0	ENSDARG00000020164	efnb2a
chr15	37795285	37796185	5.90143	3.00252e-19	ENSDARG00000011083	si:dkey-42l23.2
chr17	12439965	12440715	5.90126	0	ENSDARG00000026166	emilin1b
chr16	46093253	46097167	5.90122	5.13818e-36	ENSDARG00000104269	si:ch211-271d10.2
chr13	39115486	39115961	5.89996	6.31078e-184	ENSDARG00000076163	col19a1
chr20	33295313	33299096	5.89981	0	ENSDARG00000006837	mycn
chr8	30671142	30682128	5.8995	7.56062e-160	ENSDARG00000033706	adora2aa
chr7	15446228	15546557	5.89903	0	ENSDARG00000034434	igf1rb
chr17	32661551	32662326	5.89897	9.32372e-54	ENSDARG00000055123	kcnk2a
chr20	18756487	18756862	5.89883	3.76388e-05	ENSDARG00000023952	fam167ab
chr5	23702669	23705702	5.89847	2.75449e-43	ENSDARG00000025275	gbgt1l1
chr3	18920894	18922044	5.89804	7.53625e-278	ENSDARG00000088560	tmem104
chr11	42101660	42102010	5.8979	3.77375e-05	ENSDARG00000099903	si:ch211-193l2.10
chr7	2247268	2248118	5.89759	5.85358e-180	ENSDARG00000076146	zgc:172075
chr12	26716589	26725850	5.897	0	ENSDARG00000026482	arhgap12b
chr20	43398247	43398797	5.89659	4.30993e-12	ENSDARG00000041550	pimr138
chr8	28259546	28266258	5.89652	6.97244e-71	ENSDARG00000073900	inka2
chr19	8336132	8336882	5.89619	5.56851e-119	ENSDARG00000014675	efna3a
chr11	12053265	12053915	5.89614	1.22422e-08	ENSDARG00000102310	si:ch211-156l18.8
chr4	33373750	33377846	5.89576	3.57068e-05	ENSDARG00000095521	znf1090
chr21	45107365	45117380	5.89529	2.20763e-169	ENSDARG00000044319	fstl4
chr19	33204590	33212009	5.89501	0	ENSDARG00000110963	trib1
chr18	44053051	44057131	5.89466	0	ENSDARG00000061328	cdon
chr15	17948396	17960222	5.89415	0	ENSDARG00000079378	phldb1b
chr22	1492738	1493106	5.89414	3.14036e-12	ENSDARG00000098609	si:dkey-4c15.8
chr4	56984743	56985068	5.894	3.58852e-05	ENSDARG00000101137	znf999
chr16	20928169	20929183	5.89321	2.3831e-91	ENSDARG00000023031	hoxa2b
chr4	22757339	22761628	5.89315	0	ENSDARG00000021590	magi2a
chr24	5653161	5713663	5.8923	0	ENSDARG00000055629	dipk2ab
chr16	32205659	32208728	5.89128	1.9606e-204	ENSDARG00000012726	calhm5.2
chr17	599258	604994	5.89087	0	ENSDARG00000101676	ENSDARG00000101676
chr4	56995820	56996145	5.89049	1.00269e-08	ENSDARG00000103400	si:ch211-161m3.1
chr5	21139383	21140958	5.88961	9.99461e-136	ENSDARG00000035578	hs3st1l2
chr2	32754731	32756706	5.88943	0	ENSDARG00000004306	klhl18
chr16	11137345	11138845	5.88925	0	ENSDARG00000062801	erfl3
chr17	44245458	44245933	5.8892	2.22959e-22	ENSDARG00000011235	otx2b
chr22	1289522	1290139	5.88895	6.183e-33	ENSDARG00000095745	si:ch73-138e16.3
chr8	24778170	24779395	5.88885	0	ENSDARG00000042807	slc16a4
chr13	46177477	46180510	5.88793	0	ENSDARG00000039034	marcksl1a
chr10	9092939	9097616	5.88736	5.74e-132	ENSDARG00000044246	snx18b
chr15	11679758	11683417	5.88681	0	ENSDARG00000100467	fkrp
chr1	31439470	31446018	5.88677	1.18135e-79	ENSDARG00000078902	rims1b
chr18	10296227	10298162	5.8866	0	ENSDARG00000003020	lrrc4.2
chr20	9058828	9059453	5.88615	1.01165e-230	ENSDARG00000090503	oma1
chr8	7507401	7508579	5.88564	0	ENSDARG00000012519	hcfc1b
chr4	42227605	42227955	5.88554	3.9069e-05	ENSDARG00000098390	si:ch211-76m11.8
chr9	52539443	52539704	5.88544	4.22765e-05	ENSDARG00000056439	march4
chr22	812847	814829	5.88542	3.10816e-245	ENSDARG00000071555	zgc:153675
chr23	37816557	37816969	5.88498	1.03358e-08	ENSDARG00000002601	irx7
chr8	31406730	31411521	5.88474	0	ENSDARG00000068400	znf131
chr4	40847082	40847407	5.88453	3.68583e-05	ENSDARG00000093665	si:dkey-285e18.5
chr3	29468080	29468580	5.8845	3.49327e-12	ENSDARG00000006468	grap2a
chr2	24374304	24385901	5.88448	0	ENSDARG00000003607	nr2f6a
chr13	44848417	44848667	5.8837	3.6945e-05	ENSDARG00000079263	si:dkeyp-2e4.2
chr4	55598850	55600335	5.88341	9.00644e-105	ENSDARG00000098430	znf1078
chr4	60889488	60890038	5.88312	1.71149e-15	ENSDARG00000093803	si:dkey-196n19.2
chr7	19153319	19154258	5.88259	1.52902e-254	ENSDARG00000080020	il13ra1
chr19	42678989	42682947	5.88237	7.38545e-164	ENSDARG00000012135	fbxl2
chr4	22484829	22487577	5.88191	0	ENSDARG00000018111	kdm7aa
chr4	77735261	77745013	5.88104	2.06311e-286	ENSDARG00000099384	si:dkey-238k10.1
chr8	51573123	51576837	5.88099	3.94752e-66	ENSDARG00000041350	ankrd39
chr4	77828215	77829015	5.88076	1.88072e-22	ENSDARG00000101992	si:dkey-238k10.3
chr24	4447659	4450159	5.87897	0	ENSDARG00000045444	fzd8a
chr6	15145297	15243330	5.87887	0	ENSDARG00000043361	nck2b
chr3	6204183	6211753	5.87794	2.45144e-138	ENSDARG00000104099	FP236513.1
chr4	63760622	63761147	5.8778	3.58858e-12	ENSDARG00000110769	znf1098
chr4	55302460	55303135	5.87746	6.31918e-19	ENSDARG00000102256	si:dkey-157e10.6
chr4	28191837	28197822	5.87693	0	ENSDARG00000069185	celsr1a
chr3	11074798	11075471	5.87693	2.22022e-96	ENSDARG00000101622	mrps7
chr25	5098061	5125758	5.87529	2.0792e-213	ENSDARG00000067710	shisal1b
chr10	18999840	19006133	5.87507	5.41254e-76	ENSDARG00000027638	adra1ab
chr1	58177090	58179706	5.87474	1.77201e-32	ENSDARG00000096412	si:ch211-15j1.7
chr3	58611243	58615923	5.8733	8.36059e-84	ENSDARG00000115425	CABZ01038524.1
chr7	34791159	34791984	5.87316	2.24511e-56	ENSDARG00000053124	si:dkey-148a17.6
chr3	1105234	1106309	5.87293	3.34053e-169	ENSDARG00000075173	si:ch1073-322p19.1
chr13	18521230	18521630	5.87229	1.33968e-08	ENSDARG00000075671	tlr4al
chr7	32455341	32457566	5.87118	0	ENSDARG00000060542	lgr4
chr25	11304797	11305697	5.87056	8.18217e-255	ENSDARG00000079994	akap13
chr4	73015259	73049229	5.8705	1.57283e-39	ENSDARG00000098811	LO018021.1
chr16	32559820	32561570	5.86988	1.06384e-189	ENSDARG00000076262	pou3f2b
chr2	19103771	19105396	5.86981	1.99489e-93	ENSDARG00000104930	ENSDARG00000104930
chr12	36671177	36740010	5.86916	1.85425e-120	ENSDARG00000060253	si:ch211-216b21.2
chr23	17782507	17783044	5.86902	1.10066e-171	ENSDARG00000097211	CR381647.3
chr25	9678420	9678970	5.86871	2.77595e-100	ENSDARG00000113411	lrrc4ca
chr16	30737075	30738171	5.86825	3e-296	ENSDARG00000004672	ptk2ab
chr4	38818293	38818743	5.86675	5.06626e-12	ENSDARG00000034095	si:dkey-59l11.10
chr24	19695947	19697247	5.86666	0	ENSDARG00000071685	slco5a1a
chr21	15913127	15916574	5.86649	0	ENSDARG00000057936	lhx5
chr23	31380606	31384648	5.86647	6.74519e-63	ENSDARG00000076153	lca5
chr14	38846198	38847248	5.86565	0	ENSDARG00000036162	hnrnpa0b
chr19	35496281	35596207	5.86494	0	ENSDARG00000060893	col8a2
chr14	22704342	22708728	5.86349	2.83877e-124	ENSDARG00000074582	gfra4b
chr23	3951722	3957076	5.86308	3.90237e-100	ENSDARG00000020699	slc9a8
chr1	26651111	26653850	5.86266	0	ENSDARG00000005210	coro2a
chr7	7634833	7642100	5.86254	0	ENSDARG00000003269	clcn3
chr11	8178632	8179145	5.8624	9.30687e-26	ENSDARG00000077918	dnase2b
chr10	35537973	35539473	5.86184	0	ENSDARG00000103071	si:ch211-244c8.4
chr13	42265373	42265585	5.86123	1.54249e-08	ENSDARG00000052775	opn3
chr14	14808930	14813882	5.86097	4.62557e-12	ENSDARG00000099767	fhdc2
chr9	22647102	22648252	5.86059	0	ENSDARG00000069763	etv5a
chr7	30263326	30264701	5.85946	0	ENSDARG00000076104	sema4bb
chr20	20658822	20659222	5.85893	1.56173e-08	ENSDARG00000021143	rtn1b
chr20	20484826	20492155	5.85888	0	ENSDARG00000031983	six4b
chr13	32793863	32794313	5.85879	4.52594e-149	ENSDARG00000100616	CU019663.1
chr13	47687383	47689813	5.8577	8.33692e-251	ENSDARG00000074695	mertka
chr12	18927614	18928389	5.8576	0	ENSDARG00000100666	ep300a
chr12	27305328	27305823	5.85746	3.74691e-210	ENSDARG00000061255	dusp3a
chr25	35097161	35098836	5.85703	3.70291e-203	ENSDARG00000092846	zgc:162611
chr20	39513434	39516584	5.85664	0	ENSDARG00000107442	ENSDARG00000107442
chr4	45086177	45086552	5.85664	1.51633e-08	ENSDARG00000087597	si:dkey-51d8.3
chr15	23260153	23265036	5.85601	0	ENSDARG00000009958	cbl
chr2	26604922	26609464	5.85585	8.42761e-103	ENSDARG00000030591	lrrc42
chr4	63825229	63825471	5.85509	4.59875e-05	ENSDARG00000098087	si:dkey-30f3.2
chr4	68955547	68965221	5.85444	1.90445e-96	ENSDARG00000101484	si:dkey-264f17.2
chr7	50922861	50925512	5.8543	0	ENSDARG00000052061	col4a6
chr9	30431912	30432312	5.85397	1.60399e-08	ENSDARG00000069451	gja8a
chr9	25419220	25443496	5.8525	0	ENSDARG00000011188	acvr2aa
chr2	686872	689047	5.85199	0	ENSDARG00000091481	foxc1a
chr9	25210765	25255407	5.85191	4.63935e-05	ENSDARG00000057029	htr2aa
chr10	25268238	25268888	5.85189	2.51535e-22	ENSDARG00000004445	grm5a
chr18	17152065	17158649	5.85162	6.34056e-29	ENSDARG00000093901	trhr2
chr15	1379819	1416916	5.85002	0	ENSDARG00000035175	schip1
chr8	17529522	17535028	5.84973	4.66734e-05	ENSDARG00000075915	si:ch73-70k4.1
chr13	733526	742730	5.84945	5.14543e-66	ENSDARG00000063635	nrxn1b
chr1	58457618	58458168	5.84919	3.21922e-22	ENSDARG00000103330	si:ch73-236c18.5
chr11	1944728	1945228	5.849	7.58165e-246	ENSDARG00000059370	nr1d4b
chr9	21269779	21271204	5.84814	3.29343e-285	ENSDARG00000112751	BX511129.3
chr3	12861157	12862407	5.84749	2.49802e-52	ENSDARG00000104389	kcnj2b
chr7	62203461	62206037	5.84747	1.05718e-250	ENSDARG00000052091	rbpjb
chr10	26753660	26757486	5.84699	0	ENSDARG00000029493	f9b
chr25	29610120	29610645	5.84694	6.17194e-12	ENSDARG00000013907	si:ch211-253p14.2
chr15	17651200	17652250	5.8469	5.55768e-120	ENSDARG00000058252	adamts15b
chr7	71423611	71424561	5.84683	0	ENSDARG00000111069	lgi2a
chr14	8269966	8271591	5.84654	0	ENSDARG00000099614	purab
chr17	50461995	50467583	5.84652	1.29311e-96	ENSDARG00000097685	si:ch211-235i11.3
chr15	23627592	23641031	5.84585	0	ENSDARG00000024966	ENSDARG00000024966
chr25	36488163	36488838	5.84535	1.34819e-217	ENSDARG00000031138	irx3b
chr25	18118905	18121965	5.84534	0	ENSDARG00000070917	kitlga
chr6	36468000	36468250	5.84493	4.37657e-05	ENSDARG00000044326	BX950188.1
chr6	20766797	20769479	5.84485	0	ENSDARG00000078842	tns1a
chr11	21261180	21267486	5.8448	0	ENSDARG00000070600	dyrk3
chr20	28251999	28253251	5.84401	3.85234e-202	ENSDARG00000070425	dll4
chr14	24258911	24259061	5.84399	4.54976e-05	ENSDARG00000037292	chrm1a
chr4	1758485	1759555	5.84392	1.88963e-145	ENSDARG00000026839	med21
chr1	151354	151998	5.8438	1.29617e-18	ENSDARG00000076900	prozb
chr4	42403741	42404925	5.84325	4.34784e-32	ENSDARG00000098514	si:ch211-59d8.3
chr19	92719	94069	5.84114	4.82373e-257	ENSDARG00000078529	adgrb1b
chr25	36155355	36155780	5.8411	1.8791e-15	ENSDARG00000074070	irx5b
chr16	26816752	26820634	5.84094	0	ENSDARG00000076308	pdp1
chr4	69863807	69870391	5.8408	5.56052e-56	ENSDARG00000114716	znf1117
chr20	21473687	21474937	5.84071	0	ENSDARG00000021389	jag2b
chr5	20545003	20545523	5.84025	4.43782e-103	ENSDARG00000095509	CR759885.1
chr1	29954689	29955189	5.83988	1.63357e-18	ENSDARG00000055839	march4l
chr3	59864896	59876861	5.83956	9.38626e-241	ENSDARG00000078383	mcrip1
chr3	55644442	55650771	5.83881	0	ENSDARG00000100149	axin2
chr8	5049898	5080883	5.83726	1.11114e-184	ENSDARG00000028725	adra1aa
chr16	13447169	13453818	5.83703	0	ENSDARG00000022807	pitpnc1b
chr20	26569	76299	5.83685	2.0361e-219	ENSDARG00000077489	lrfn2b
chr5	64207550	64210273	5.83617	6.95181e-146	ENSDARG00000092517	gpsm1a
chr14	2356442	2357042	5.8358	7.46836e-32	ENSDARG00000102095	si:ch73-233f7.5
chr5	15214638	15215483	5.83555	1.07106e-281	ENSDARG00000031891	tbx1
chr22	37348195	37348995	5.8355	1.06465e-145	ENSDARG00000070913	sox2
chr3	7557915	7570219	5.83523	2.44244e-32	ENSDARG00000102240	CU695223.1
chr17	24843400	24844543	5.83515	5.74705e-191	ENSDARG00000075854	cx34.4
chr15	41927858	41928258	5.83409	1.44322e-08	ENSDARG00000077673	nlrp16
chr7	20772028	20772353	5.83364	4.51632e-05	ENSDARG00000056007	cyb5d1
chr4	31692336	31694789	5.83345	1.66689e-35	ENSDARG00000103229	si:dkey-265e15.5
chr20	9421447	9428021	5.83254	0	ENSDARG00000002467	rdh14b
chr3	36583047	36583497	5.83214	9.51595e-19	ENSDARG00000103743	si:dkeyp-72e1.9
chr19	9081231	9086034	5.83196	0	ENSDARG00000070981	ash1l
chr8	11060989	11077230	5.83151	0	ENSDARG00000073738	dennd2c
chr14	41318411	41340359	5.83069	0	ENSDARG00000044011	xkrx
chr17	11327163	11329288	5.83023	0	ENSDARG00000004297	irf2bpl
chr13	25421836	25423432	5.83019	0	ENSDARG00000039482	calhm2.1
chr3	13830648	13837055	5.82991	9.36587e-200	ENSDARG00000104847	ptger1b
chr5	44792878	44794528	5.82991	0	ENSDARG00000060093	dapk1
chr21	21797782	21799287	5.8295	0	ENSDARG00000010047	neu3.2
chr4	47303275	47303525	5.82925	4.57182e-05	ENSDARG00000104932	si:ch211-261d9.1
chr7	20419874	20433888	5.82919	0	ENSDARG00000036420	si:dkey-33c9.6
chr4	58066462	58068487	5.82819	3.82217e-186	ENSDARG00000104697	si:dkey-57k17.1
chr25	11376853	11378528	5.82742	0	ENSDARG00000102418	enc2
chr17	31805774	31809569	5.82735	0	ENSDARG00000098907	abraxas2
chr16	46434428	46435003	5.8268	2.30244e-81	ENSDARG00000089889	rpz6
chr14	21934355	21937114	5.82602	7.54443e-69	ENSDARG00000037398	zgc:113229
chr15	34886529	34892577	5.8256	0	ENSDARG00000068851	rnf183
chr4	77270529	77271904	5.82483	3.6053e-92	ENSDARG00000105784	LO018029.1
chr11	29735335	29735810	5.82467	6.20014e-12	ENSDARG00000103556	si:ch211-218g23.6
chr15	657666	659174	5.823	1.6867e-48	ENSDARG00000096927	si:ch211-210b2.3
chr25	29373571	29375146	5.8226	0	ENSDARG00000051805	CU469568.1
chr4	70045805	70046405	5.82168	1.5371e-18	ENSDARG00000101388	si:ch211-171l17.14
chr6	8065481	8073747	5.82052	0	ENSDARG00000071215	palm3
chr9	34274500	34279495	5.82036	0	ENSDARG00000014180	ildr2
chr9	55750268	55762558	5.82016	1.92997e-287	ENSDARG00000104768	akap17a
chr21	8316583	8316908	5.82006	4.8615e-05	ENSDARG00000023362	nr5a1b
chr9	28724764	28819350	5.81986	2.68348e-105	ENSDARG00000093211	CT573148.1
chr12	35922493	35923393	5.81948	1.03288e-18	ENSDARG00000103551	rnf213b
chr17	30523513	30546059	5.81932	5.18532e-22	ENSDARG00000054537	nhsl1a
chr4	70938692	70939014	5.81901	1.42437e-18	ENSDARG00000104787	si:dkey-28k24.2
chr12	30442229	30443554	5.81708	1.05531e-77	ENSDARG00000007490	adrb1
chr16	40463589	40464426	5.81664	7.34202e-22	ENSDARG00000078204	BX072576.1
chr11	30106556	30108847	5.81648	0	ENSDARG00000012949	scml2
chr1	58458872	58459867	5.81514	1.49707e-61	ENSDARG00000103330	si:ch73-236c18.5
chr4	108961	110686	5.81487	0	ENSDARG00000102474	dusp16
chr17	27176342	27177642	5.81482	6.72432e-144	ENSDARG00000100722	si:ch211-160f23.7
chr23	20361862	20362987	5.81467	2.6338e-25	ENSDARG00000037527	si:rp71-17i16.5
chr22	7044774	7048277	5.81441	2.61834e-85	ENSDARG00000101866	asic1b
chr8	36803414	36803639	5.81435	5.39448e-05	ENSDARG00000077709	iqsec2b
chr15	27368924	27371340	5.81415	0	ENSDARG00000006120	tbx2b
chr4	69411301	69419351	5.81397	4.62161e-05	ENSDARG00000103497	si:dkey-246j6.3
chr5	64407895	64408695	5.81302	1.40387e-77	ENSDARG00000105544	si:ch1073-363c19.3
chr4	54492704	54493204	5.81258	1.23455e-18	ENSDARG00000102215	si:ch211-227e10.6
chr10	8036512	8037687	5.81229	1.35934e-131	ENSDARG00000003157	nfkbil1
chr11	33677180	33692531	5.81149	2.61335e-113	ENSDARG00000061497	thsd7bb
chr12	3740604	3742932	5.80991	0	ENSDARG00000074564	tlcd3bb
[truncated: 39,125 more rows]

## Sheet: c. mettl16 mut-MeRIP-rep1
chr	chromStart	chromEnd	log2FoldChange	pvalue	geneID	gene_chr	geneName
chr6	21657157	21657832	9.52339	1.61809e-06	ENSDARG00000026084	chr6	si:dkey-43k4
chr17	33688219	33688644	9.42405	2.06046e-06	ENSDARG00000091366	chr17	si:dkey-84k17
chr19	23002298	23002883	8.95167	6.21445e-06	ENSDARG00000005510	chr19	gdf6b
chr11	12091665	12092178	8.88617	7.2099e-06	ENSDARG00000102310	chr11	si:ch211-156l18
chr5	8817252	8817802	8.87478	7.47408e-06	ENSDARG00000100475	chr5	fgf10b
chr16	40992610	41004186	8.84334	8.01231e-06	ENSDARG00000070092	chr16	KCNV1
chr4	71108189	71108639	8.81239	8.54971e-06	ENSDARG00000101087	chr4	si:dkeyp-80d11
chr3	12884116	12884466	8.81144	8.62658e-06	ENSDARG00000102472	chr3	btbd17b
chr4	64618258	64618579	8.68656	1.13137e-05	ENSDARG00000110917	chr4	si:ch211-223a21
chr4	40565039	40585520	8.65644	1.20985e-05	ENSDARG00000089831	chr4	si:dkey-207m2
chr3	56887481	56888131	8.55546	1.5287e-05	ENSDARG00000004322	chr3	ush1ga
chr1	58185433	58187136	8.53063	1.60447e-05	ENSDARG00000093177	chr1	si:ch211-15j1
chr1	16930155	16930355	8.5284	1.63236e-05	ENSDARG00000117129	chr1	BX928751
chr16	44758698	44759273	8.48494	1.76831e-05	ENSDARG00000089112	chr16	zmp:0000000951
chr19	28261426	28261926	8.4659	1.85419e-05	ENSDARG00000036051	chr19	irx4b
chr14	973902	974377	8.32832	2.52677e-05	ENSDARG00000077606	chr14	arsia
chr17	40223786	40397752	8.31776	2.56593e-05	ENSDARG00000106248	chr17	BX548062
chr1	12936533	12937083	8.31441	2.56862e-05	ENSDARG00000098668	chr1	BX323031
chr19	48005133	48008440	8.30383	2.7006e-05	ENSDARG00000103362	chr19	zgc:158376
chr14	973252	973752	8.29105	2.70414e-05	ENSDARG00000077606	chr14	arsia
chr2	14675794	14675985	8.2646	2.86504e-05	ENSDARG00000111709	chr2	CR388189
chr19	9732083	9732383	8.2363	3.02843e-05	ENSDARG00000062995	chr19	si:dkey-14o18
chr12	47430510	47430910	8.22014	3.16055e-05	ENSDARG00000071298	chr12	chrm3b
chr13	22964992	22966770	8.16432	3.53231e-05	ENSDARG00000074509	chr13	tacr2
chr1	8988122	8988497	8.14844	3.6733e-05	ENSDARG00000037758	chr1	tlr2
chr1	51673902	51684677	8.12825	3.84143e-05	ENSDARG00000074182	chr1	prokr1a
chr9	4609995	4610620	8.07308	4.28089e-05	ENSDARG00000053383	chr9	rprma
chr3	13914974	13915399	8.05888	4.56759e-05	ENSDARG00000099695	chr3	si:dkey-61n16
chr5	36935437	36935837	8.03922	4.60005e-05	ENSDARG00000011989	chr5	crx
chr16	37944110	37944480	7.99586	5.0376e-05	ENSDARG00000087369	chr16	cep162
chr7	49800477	49815054	7.99297	5.10865e-05	ENSDARG00000103184	chr7	PAMR1
chr23	3593720	3594565	7.99083	1.6742e-08	ENSDARG00000105341	chr23	si:dkey-9l20
chr7	13582280	13590971	7.93721	5.73509e-05	ENSDARG00000098647	chr7	ankdd1a
chr7	49271008	49271408	7.93517	5.70892e-05	ENSDARG00000076701	chr7	b4galnt4b
chr4	62028401	62029026	7.90366	6.15882e-05	ENSDARG00000101682	chr4	CT990567
chr11	6417449	6420746	7.89828	6.32775e-05	ENSDARG00000115939	chr11	FO681393
chr15	37672164	37672589	7.89183	6.30467e-05	ENSDARG00000097698	chr15	CMKLR1
chr12	807915	808390	7.89155	6.30808e-05	ENSDARG00000059139	chr12	wfikkn2b
chr2	16488396	16488660	7.84616	6.97059e-05	ENSDARG00000079364	chr2	CR377211
chr9	15902174	15902539	7.83811	6.97588e-05	ENSDARG00000094103	chr9	BX469925
chr2	3497652	3498202	7.80372	7.49721e-05	ENSDARG00000073896	chr2	cx47
chr1	40912612	40913037	7.78209	7.85954e-05	ENSDARG00000095651	chr1	hmx1
chr4	37688229	37692080	7.78124	7.87261e-05	ENSDARG00000102475	chr4	si:dkey-3p4
chr4	69723705	69731697	7.77648	7.94597e-05	ENSDARG00000104341	chr4	si:ch211-76m11
chr20	43398430	43398755	7.76097	8.33103e-05	ENSDARG00000096778	chr20	AL928920
chr24	5815492	5816154	7.75266	8.32304e-05	ENSDARG00000095333	chr24	si:ch211-157j23
chr3	8173069	8173344	7.73389	8.63201e-05	ENSDARG00000100364	chr3	FO907110
chr15	19354442	19354817	7.69525	9.35064e-05	ENSDARG00000076639	chr15	esamb
chr23	28023215	28023665	7.68765	9.48857e-05	ENSDARG00000115868	chr23	sp5l
chr4	77083219	77083594	7.68179	9.65016e-05	ENSDARG00000102480	chr4	BX005417
chr6	57401377	57401827	7.63084	0.000107052	ENSDARG00000100280	chr6	znfx1
chr19	22730975	22731375	7.62516	0.000107578	ENSDARG00000036159	chr19	trhrb
chr1	9145507	9145882	7.59042	0.000116376	ENSDARG00000058464	chr1	rasd3
chr3	45769669	45770089	7.5693	0.000120371	ENSDARG00000074661	chr3	gper1
chr7	24191042	24192702	7.55631	0.000124159	ENSDARG00000027907	chr7	si:ch211-216p19
chr5	65875196	65875446	7.55554	0.000128372	ENSDARG00000107989	chr5	FAM163B
chr17	5821384	5821809	7.53872	0.000129249	ENSDARG00000089458	chr17	rp1l1a
chr7	29016895	29017270	7.53575	0.000132043	ENSDARG00000061149	chr7	nrn1lb
chr18	6586	6861	7.52244	0.000132369	ENSDARG00000103011	chr18	CABZ01090373
chr4	71133118	71133493	7.52171	0.000133464	ENSDARG00000116086	chr4	si:dkey-193i10
chr8	14828150	14828450	7.51347	1.09825e-07	ENSDARG00000062346	chr8	cacna1ea
chr2	14670996	14671171	7.51117	0.000135212	ENSDARG00000082734	chr2	CR388189
chr13	12498711	12500336	7.50711	0.000136251	ENSDARG00000117721	chr13	CT025771
chr4	73310083	73311530	7.50297	0.000137317	ENSDARG00000105781	chr4	zgc:171727
chr22	7769924	7772817	7.45419	0.000151499	ENSDARG00000040640	chr22	si:ch73-44m9
chr15	11908781	11909081	7.45338	0.000157014	ENSDARG00000102912	chr15	gpr184
chr7	3664873	3665248	7.45286	0.000152999	ENSDARG00000105145	chr7	si:ch211-282j17
chr1	58935309	58935898	7.4519	0.000154518	ENSDARG00000100788	chr1	trip10b
chr4	49871967	49872844	7.39271	0.000171121	ENSDARG00000090160	chr4	zgc:173709
chr13	38220854	38221229	7.38143	0.000176126	ENSDARG00000039234	chr13	zgc:171579
chr6	48267303	48271687	7.37964	5.72252e-19	ENSDARG00000005050	chr6	wnt2ba
chr3	7435801	7436170	7.37561	0.000176627	ENSDARG00000102411	chr3	CR847850
chr20	12831472	12831572	7.3402	0.000197991	ENSDARG00000098779	chr20	BX547930
chr6	40039533	40039733	7.3344	0.000192088	ENSDARG00000096949	chr6	si:dkey-197j19
chr3	49012086	49014940	7.33289	0.000192623	ENSDARG00000111935	chr3	BX769173
chr4	60889488	60889813	7.32239	0.000198077	ENSDARG00000093803	chr4	si:dkey-196n19
chr8	22851746	22859835	7.31852	0.000197774	ENSDARG00000023683	chr8	cacna1fb
chr4	71050291	71050666	7.29303	0.000209015	ENSDARG00000101071	chr4	si:dkeyp-80d11
chr16	16826411	16826786	7.28586	0.000211772	ENSDARG00000075914	chr16	kcnj14
chr9	25199048	25255432	7.25727	0.000225211	ENSDARG00000057029	chr9	htr2aa
chr5	42295903	42296278	7.24832	0.000226767	ENSDARG00000006939	chr5	tbx16l
chr4	46943272	46943622	7.22081	0.000240602	ENSDARG00000101689	chr4	si:dkey-16p6
chr20	12831197	12831372	7.19509	0.000261	ENSDARG00000098779	chr20	BX547930
chr1	31149040	31154503	7.19377	0.000255267	ENSDARG00000069953	chr1	kcnq5b
chr8	36112265	36125365	7.17624	0.000260759	ENSDARG00000102759	chr8	TMEM132D
chr16	378815	379390	7.17402	3.78427e-07	ENSDARG00000035648	chr16	irx4a
chr3	6558584	6558834	7.16685	0.000271016	ENSDARG00000098397	chr3	FP016106
chr11	1615812	1616790	7.15551	0.000270656	ENSDARG00000104649	chr11	si:dkey-40c23
chr9	53641956	53642306	7.15525	0.000270782	ENSDARG00000111522	chr9	CABZ01084081
chr7	3392873	3393223	7.15494	0.000276854	ENSDARG00000105375	chr7	si:ch211-285c6
chr4	41057691	41057991	7.15043	0.000273133	ENSDARG00000102062	chr4	si:dkeyp-82h4
chr2	11216813	11217013	7.14991	0.000273391	ENSDARG00000017398	chr2	slc44a5a
chr7	58773633	58773883	7.13648	0.000282905	ENSDARG00000101717	chr7	sox17
chr7	3687256	3687631	7.12386	0.000289357	ENSDARG00000086419	chr7	si:ch211-282j17
chr10	21909042	21909642	7.10995	4.73654e-07	ENSDARG00000057479	chr10	hrh2b
chr4	42024044	42024169	7.09878	0.00030259	ENSDARG00000104852	chr4	si:ch211-142b24
chr16	44755923	44756098	7.09698	0.000310926	ENSDARG00000089112	chr16	zmp:0000000951
chr16	13905331	13905631	7.09243	0.000309488	ENSDARG00000038052	chr16	si:ch211-149k23
chr4	76100481	76100831	7.09236	0.000306068	ENSDARG00000101653	chr4	zgc:110171
chr9	46393224	46393449	7.08994	0.000307388	ENSDARG00000092404	chr9	si:dkey-79p17
chr21	39887774	39897711	7.08805	0.000308424	ENSDARG00000089101	chr21	plrdgb
chr21	2368830	2369130	7.08423	0.000314023	ENSDARG00000100686	chr21	si:ch211-241b2
chr14	2367645	2367745	7.08249	0.000319011	ENSDARG00000077023	chr14	pcdhb
chr22	9982153	9983928	7.07411	0.000316155	ENSDARG00000086095	chr22	BX539307
chr4	65148237	65148437	7.06849	0.000319319	ENSDARG00000098604	chr4	si:dkey-14o6
chr4	30707281	30707531	7.06668	0.000320346	ENSDARG00000102559	chr4	si:dkey-16p19
chr3	14247890	14248150	7.0666	0.000320392	ENSDARG00000117322	chr3	AL954138
chr4	75883020	75883270	7.04368	0.000337386	ENSDARG00000102432	chr4	si:dkey-261j11
chr4	4777619	4780588	7.03007	0.000349923	ENSDARG00000073963	chr4	si:ch211-258f14
chr8	8532681	8532856	7.02539	0.000357858	ENSDARG00000017742	chr8	grm6a
chr22	2452352	2452591	7.01843	0.000352738	ENSDARG00000073821	chr22	znf1177
chr24	39991919	39992244	7.01762	0.000357663	ENSDARG00000030778	chr24	BX323854
chr15	26402055	26402301	7.01439	0.000355249	ENSDARG00000098528	chr15	rtn4rl1b
chr5	28502249	28502768	7.00295	0.000362465	ENSDARG00000114540	chr5	nfr
chr22	6661811	6662735	6.98005	0.000377318	ENSDARG00000095872	chr22	CR352226
chr4	53194612	53194829	6.97981	0.000377477	ENSDARG00000102635	chr4	znf1037
chr19	4811426	4811776	6.97965	0.000377584	ENSDARG00000079310	chr19	st3gal1l
chr15	2603795	2604045	6.97905	0.000377977	ENSDARG00000097665	chr15	si:ch211-235m3
chr16	46576851	46577126	6.96678	0.000396455	ENSDARG00000105043	chr16	si:dkey-152b24
chr4	71489537	71489912	6.95472	0.000399256	ENSDARG00000101828	chr4	si:dkey-16p6
chr1	40144879	40145054	6.94075	0.000409086	ENSDARG00000018587	chr1	zgc:152658
chr1	47840679	47850526	6.94031	0.000409399	ENSDARG00000069435	chr1	cfap58
chr4	38281819	38287609	6.93601	0.00041247	ENSDARG00000098357	chr4	si:ch211-229l10
chr25	30173317	30173542	6.93241	0.000415062	ENSDARG00000096922	chr25	CR376745
chr1	40992681	40992906	6.92215	0.000422521	ENSDARG00000069669	chr1	adra2c
chr19	295296	295396	6.91377	0.000441581	ENSDARG00000094908	chr19	lingo4a
chr22	36944901	36945101	6.90343	0.000449528	ENSDARG00000101094	chr22	ATP11B
chr4	38305589	38305714	6.89999	0.000439061	ENSDARG00000098357	chr4	si:ch211-229l10
chr18	22080924	22081224	6.89103	0.000452062	ENSDARG00000093518	chr18	CT573204
chr21	40944754	40944854	6.89102	0.000445919	ENSDARG00000020102	chr21	kctd16b
chr4	63261689	63266832	6.88597	0.000449833	ENSDARG00000105119	chr4	si:ch211-258f1
chr4	71304560	71305922	6.87693	1.17315e-16	ENSDARG00000115029	chr4	si:dkeyp-123a12
chr23	43863248	43863473	6.87667	0.000463382	ENSDARG00000012125	chr23	cnga1b
chr19	4530839	4531049	6.86389	0.000489926	ENSDARG00000104563	chr19	kcnk9
chr25	8150865	8152234	6.84671	0.000487866	ENSDARG00000029432	chr25	tph1a
chr4	54320778	54320878	6.84355	0.000490514	ENSDARG00000113690	chr4	si:ch211-223g7
chr10	42462868	42463118	6.83673	0.000504027	ENSDARG00000017234	chr10	npy8ar
chr15	7058004	7058214	6.82195	0.000516906	ENSDARG00000042180	chr15	foxl2a
chr2	43865543	43865868	6.8174	0.000512962	ENSDARG00000090699	chr2	nlrb5
chr5	23721839	23722014	6.81672	0.000513559	ENSDARG00000011283	chr5	si:dkey-110k5
chr13	37302799	37302949	6.81577	0.000522379	ENSDARG00000069117	chr13	kcnh5b
chr10	42873612	42873837	6.81549	0.000522626	ENSDARG00000116988	chr10	FP236542
chr6	39491845	39492145	6.81182	0.000517878	ENSDARG00000096269	chr6	CR388364
chr17	7483659	7483984	6.7987	0.000529598	ENSDARG00000095274	chr17	si:ch211-278p9
chr4	76701015	76701115	6.79428	0.000541834	ENSDARG00000043798	chr4	ms4a17a
chr8	50284908	50285233	6.79283	0.000534925	ENSDARG00000021232	chr8	nkx2
chr22	6228902	6229177	6.78984	0.000537652	ENSDARG00000093862	chr22	si:ch211-274k16
chr2	24165566	24168627	6.77151	3.3463e-16	ENSDARG00000029881	chr2	kcnh2a
chr22	36905194	36905594	6.77025	1.57011e-06	ENSDARG00000070847	chr22	trim35-20
chr19	24933765	24934015	6.76794	0.000566595	ENSDARG00000097873	chr19	BX530721
chr23	31693392	31693692	6.7587	0.000575524	ENSDARG00000092056	chr23	BX927365
chr24	33608165	33614761	6.7587	0.000575524	ENSDARG00000056888	chr24	dnah5l
chr4	59283750	59284075	6.7476	0.000586432	ENSDARG00000077697	chr4	si:dkey-105i14
chr22	36713614	36713964	6.74544	0.000598975	ENSDARG00000060838	chr22	trim35-33
chr15	46791550	46794562	6.74393	1.48951e-25	ENSDARG00000006110	chr15	chrd
chr10	22197053	22248901	6.73902	1.3509e-39	ENSDARG00000043907	chr10	fgf11b
chr7	41081698	41082473	6.73625	4.76553e-16	ENSDARG00000068557	chr7	htr5ab
chr14	2316276	2316526	6.72739	0.000606763	ENSDARG00000089874	chr14	pcdh2ab9
chr23	38177311	38177411	6.7244	0.000609834	ENSDARG00000026296	chr23	zgc:112994
chr15	23488179	23488429	6.72429	0.000633494	ENSDARG00000078068	chr15	abcg4b
chr4	58841816	58842066	6.71367	0.000620947	ENSDARG00000104888	chr4	si:dkey-28i19
chr5	836136	836286	6.71235	1.97727e-06	ENSDARG00000114355	chr5	BX537263
chr14	1986456	1986656	6.70613	0.000628864	ENSDARG00000098788	chr14	pcdh2g28
chr4	49587496	49587696	6.70057	0.000634766	ENSDARG00000093478	chr4	si:ch211-197e7
chr4	75578205	75578430	6.69354	0.000642303	ENSDARG00000103197	chr4	si:ch211-227e10
chr3	18396240	18396390	6.68725	0.000660398	ENSDARG00000093074	chr3	si:ch211-139g16
chr2	58256275	58256500	6.68302	0.000665087	ENSDARG00000068417	chr2	foxl2b
chr14	40111711	40111936	6.68229	0.000654524	ENSDARG00000092277	chr14	BX663611
chr23	22953503	22953678	6.68167	0.000666586	ENSDARG00000094655	chr23	AL928977
chr22	29656930	29657105	6.67982	0.000657239	ENSDARG00000041022	chr22	pdcd4b
chr3	32607879	32608554	6.6777	2.16369e-06	ENSDARG00000088283	chr3	si:ch73-248e21
chr4	71610076	71610476	6.67751	2.1702e-06	ENSDARG00000101757	chr4	si:dkey-27n6
chr9	23940589	23940764	6.67447	0.000674651	ENSDARG00000077139	chr9	col6a3
chr2	57954963	57955138	6.67438	0.000688504	ENSDARG00000074846	chr2	si:dkeyp-68b7
chr22	25059921	25063254	6.66762	0.0006824	ENSDARG00000055787	chr22	dzank1
chr20	26959532	26962756	6.65965	3.72234e-139	ENSDARG00000095639	chr20	BX248515
chr7	59255745	59256512	6.65128	0.00070122	ENSDARG00000099485	chr7	m1ap
chr4	17837852	17838152	6.64254	0.00072586	ENSDARG00000076690	chr4	avpr2l
chr3	25112007	25112107	6.63836	0.000716443	ENSDARG00000055160	chr3	chadla
chr13	30657379	30659269	6.6312	2.52126e-06	ENSDARG00000003380	chr13	si:dkey-275b16
chr24	39495833	39498691	6.61778	0.000756191	ENSDARG00000068468	chr24	dnah3
chr4	52766549	52766799	6.61701	0.00074227	ENSDARG00000098879	chr4	si:dkey-4j21
chr13	256141	256366	6.61507	0.000759582	ENSDARG00000070053	chr13	foxg1d
chr15	5565790	5565915	6.61386	0.000746154	ENSDARG00000060312	chr15	wdr62
chr4	57201839	57202064	6.60525	0.000756857	ENSDARG00000101274	chr4	si:dkey-16p6
chr21	2141984	2142305	6.5992	0.000764465	ENSDARG00000102019	chr21	AL627305
chr7	29313975	29314125	6.59827	0.00078091	ENSDARG00000011259	chr7	trpm1a
chr14	24043659	24043851	6.59577	0.000768812	ENSDARG00000071640	chr14	drd1a
chr14	1988082	1988457	6.58343	0.000800213	ENSDARG00000098788	chr14	pcdh2g28
chr25	21056989	21057539	6.58292	2.96606e-06	ENSDARG00000116374	chr25	chrm2b
chr3	8122143	8122343	6.57262	0.000798731	ENSDARG00000111323	chr3	si:ch211-51i16
chr7	7242465	7242590	6.57193	0.000799627	ENSDARG00000073728	chr7	gal3st3
chr22	7455148	7455323	6.57186	0.000799729	ENSDARG00000071636	chr22	BX511034
chr6	9241765	9241865	6.56713	0.000821913	ENSDARG00000088058	chr6	pimr70
chr4	76700186	76700990	6.56571	0.000807864	ENSDARG00000043798	chr4	ms4a17a
chr3	49553907	49554602	6.56394	0.000810209	ENSDARG00000099292	chr3	CR847534
chr5	56119999	56120174	6.56394	0.000810211	ENSDARG00000059658	chr5	mrm1
chr1	49502894	49505038	6.54502	0.000852209	ENSDARG00000005314	chr1	CALHM1
chr7	5200348	5200550	6.53981	0.000859504	ENSDARG00000105493	chr7	si:ch73-223f5
chr4	54320578	54320728	6.52171	0.000885268	ENSDARG00000113690	chr4	si:ch211-223g7
chr5	62707832	62711760	6.51637	0.000893015	ENSDARG00000110503	chr5	BX510960
chr4	66973039	66973314	6.51032	0.000901844	ENSDARG00000098721	chr4	BX649331
chr15	37795285	37795485	6.50734	0.000906238	ENSDARG00000011083	chr15	si:dkey-42l23
chr12	15531069	15534062	6.50585	0.000908435	ENSDARG00000026840	chr12	arhgap23b
chr18	33970934	33971234	6.49259	0.00092822	ENSDARG00000053036	chr18	olfcr1
chr4	33889139	33889589	6.48769	4.09897e-06	ENSDARG00000098177	chr4	si:dkey-28i19
chr15	21521802	21522027	6.4765	4.2735e-06	ENSDARG00000097580	chr15	BX663519
chr22	23593191	23595111	6.46346	0.000973094	ENSDARG00000101893	chr22	CR388178
chr22	8532042	8534956	6.46111	0.000976807	ENSDARG00000092266	chr22	si:ch73-27e22
chr22	2171953	2172153	6.45509	0.000986351	ENSDARG00000092765	chr22	znf1151
chr19	4057328	4057603	6.44974	0.00099491	ENSDARG00000102143	chr19	btr24
chr9	25749889	25776198	6.44841	0.000997061	ENSDARG00000062338	chr9	zeb2a
chr14	32665232	32665332	6.44194	0.00100752	ENSDARG00000099054	chr14	BX088596
chr19	5641078	5641378	6.44121	0.00100872	ENSDARG00000109567	chr19	ft2
chr3	13920492	13920592	6.44048	0.0010099	ENSDARG00000099695	chr3	si:dkey-61n16
chr4	68462214	68462314	6.44048	0.0010099	ENSDARG00000113294	chr4	znf1146
chr13	6286718	6288387	6.44023	0.0010103	ENSDARG00000058372	chr13	mcph1
chr10	565986	566607	6.43929	4.85828e-06	ENSDARG00000109233	chr10	bmp10l
chr8	32456506	32456790	6.43843	0.00101323	ENSDARG00000117554	chr8	BX545917
chr1	37372918	37373493	6.3536	3.9178e-31	ENSDARG00000074501	chr1	tnip2
chr5	832228	833928	6.33759	2.53443e-14	ENSDARG00000116751	chr5	BX537263
chr21	2342855	2343255	6.32606	6.94465e-06	ENSDARG00000103237	chr21	si:ch73-299h12
chr3	5647771	5652360	6.31705	3.22311e-14	ENSDARG00000017720	chr3	si:ch211-106h11
chr17	26984793	26985437	6.24387	5.65896e-18	ENSDARG00000089553	chr17	si:dkey-221l4
chr2	49717354	49732575	6.23667	9.32895e-06	ENSDARG00000110173	chr2	BX323861
chr4	77913672	77914097	6.22618	6.14377e-26	ENSDARG00000100669	chr4	si:dkey-61p9
chr8	50256929	50257179	6.22012	9.78078e-06	ENSDARG00000078280	chr8	nkx3-1
chr4	77177643	77177943	6.18109	1.11971e-05	ENSDARG00000092241	chr4	znf1009
chr14	30492962	30493737	6.13285	4.43252e-29	ENSDARG00000086070	chr14	fgf20b
chr4	29624068	29625161	6.11659	1.36234e-05	ENSDARG00000088082	chr4	si:ch211-214c20
chr9	20523286	20524067	6.09746	1.49247e-05	ENSDARG00000078643	chr9	vtcn1
chr1	8963173	8966046	6.05109	3.491e-13	ENSDARG00000089873	chr1	socs1b
chr14	32077074	32077799	6.03006	1.78194e-05	ENSDARG00000099621	chr14	si:ch211-69b22
chr1	40336159	40337534	6.02374	0	ENSDARG00000079552	chr1	maml3
chr20	75274	76299	6.01962	3.64616e-50	ENSDARG00000077489	chr20	lrfn2b
chr14	12110659	12111234	6.00734	1.9152e-05	ENSDARG00000037507	chr14	kctd12b
chr21	40945029	40959481	5.99798	2.00844e-05	ENSDARG00000020102	chr21	kctd16b
chr3	60294114	60300332	5.963	2.19404e-05	ENSDARG00000089079	chr3	si:ch211-214b16
chr12	29350722	29351872	5.95064	2.91085e-96	ENSDARG00000089766	chr12	nrg3b
chr20	44346906	44347622	5.94653	2.17855e-56	ENSDARG00000079045	chr20	opn8b
chr18	5781323	5781823	5.93999	2.4245e-05	ENSDARG00000086756	chr18	RGS9BP
chr25	27210946	27237323	5.92867	4.63219e-09	ENSDARG00000076508	chr25	grm8b
chr1	8963281	8963796	5.91515	1.13207e-12	ENSDARG00000094298	chr1	CT573178
chr4	63846614	63847539	5.91264	1.12484e-30	ENSDARG00000067592	chr4	BX901974
chr25	29610120	29610820	5.91195	2.60122e-05	ENSDARG00000013907	chr25	si:ch211-253p14
chr16	42066581	42073705	5.88895	0	ENSDARG00000092955	chr16	BX649388
chr19	12802432	12803407	5.86907	2.70017e-37	ENSDARG00000031348	chr19	mc5ra
chr20	22739791	22742857	5.85585	0	ENSDARG00000043328	chr20	fip1l1a
chr20	27707765	27708565	5.85267	1.93383e-19	ENSDARG00000042383	chr20	zbtb25
chr4	76001706	76002131	5.82907	3.34688e-05	ENSDARG00000100348	chr4	si:dkey-71l4
chr5	61645455	61646080	5.82357	3.42115e-05	ENSDARG00000078004	chr5	drl
chr7	3891972	3892447	5.80921	3.58835e-05	ENSDARG00000105367	chr7	si:dkey-88n24
chr11	1944728	1945708	5.80755	2.11619e-170	ENSDARG00000059370	chr11	nr1d4b
chr17	44245283	44246108	5.80473	3.55536e-19	ENSDARG00000011235	chr17	otx2b
chr6	13688700	13688991	5.80304	3.5862e-05	ENSDARG00000004243	chr6	asic4b
chr22	1323513	1327181	5.78575	0	ENSDARG00000101044	chr22	si:ch73-138e16
chr11	37010785	37011535	5.77456	1.19288e-08	ENSDARG00000105511	chr11	BX248521
chr12	36054720	36055595	5.76857	7.54761e-53	ENSDARG00000102491	chr12	gpr142
chr21	42963642	42964242	5.76253	1.24498e-08	ENSDARG00000079499	chr21	stk32a
chr4	77626529	77627104	5.74987	7.52591e-19	ENSDARG00000092759	chr4	si:dkey-61p9
chr5	64407895	64408695	5.74528	3.26508e-59	ENSDARG00000105544	chr5	si:ch1073-363c19
chr3	5349273	5349848	5.74431	5.07767e-12	ENSDARG00000058958	chr3	trim35-7
chr19	25056811	25057361	5.736	1.45905e-08	ENSDARG00000099660	chr19	CU915256
chr1	38850829	38860216	5.73355	5.99182e-39	ENSDARG00000069640	chr1	vegfc
chr19	295421	295971	5.72586	4.72373e-05	ENSDARG00000094908	chr19	lingo4a
chr25	35502551	35503401	5.71831	2.72516e-191	ENSDARG00000039949	chr25	fibina
chr20	22736810	22740675	5.70852	0	ENSDARG00000043323	chr20	lnx1
chr13	6247018	6247518	5.70438	4.83538e-05	ENSDARG00000074289	chr13	tuba4l
chr25	36155180	36155955	5.6793	8.84569e-12	ENSDARG00000074070	chr25	irx5b
chr4	30428467	30429342	5.66007	3.74052e-28	ENSDARG00000098876	chr4	si:dkey-199m13
chr15	23524546	23526872	5.65893	8.40926e-61	ENSDARG00000096575	chr15	si:dkey-182i3
chr23	27657569	27658054	5.65613	2.40057e-08	ENSDARG00000055554	chr23	wnt1
chr22	1441026	1441490	5.65393	5.76962e-15	ENSDARG00000098664	chr22	si:dkeyp-53d3
chr17	12439965	12440740	5.64769	0	ENSDARG00000026166	chr17	emilin1b
chr17	7380549	7380999	5.63917	5.927e-05	ENSDARG00000098320	chr17	grm1b
chr4	37245875	37246475	5.63441	3.73757e-31	ENSDARG00000100896	chr4	znf973
chr23	36111134	36191224	5.63288	0	ENSDARG00000093797	chr23	BX005254
chr12	41113241	41113941	5.63035	3.94929e-18	ENSDARG00000102769	chr12	CDH18
chr5	21213491	21214066	5.61139	3.08155e-08	ENSDARG00000061769	chr5	bmp10
chr7	18414920	18415470	5.60378	6.49293e-05	ENSDARG00000067925	chr7	sstr1b
chr6	170189	171239	5.60259	1.45147e-27	ENSDARG00000110178	chr6	CABZ01066694
chr7	13748686	13750108	5.60003	1.52203e-43	ENSDARG00000076449	chr7	kbtbd13
chr4	54878359	54878859	5.59482	6.65605e-05	ENSDARG00000103281	chr4	si:dkey-56m15
chr13	32148949	32150443	5.59075	1.68812e-249	ENSDARG00000014091	chr13	osr1
chr16	27600713	27601438	5.58627	3.42849e-08	ENSDARG00000094881	chr16	si:ch211-197h24
chr4	37800770	37801195	5.58575	6.8253e-05	ENSDARG00000104704	chr4	si:ch211-271g18
chr6	40449383	40451840	5.58498	2.87511e-62	ENSDARG00000098407	chr6	BX936393
chr8	42900474	42907824	5.57549	8.48866e-18	ENSDARG00000034229	chr8	kcnip3a
chr13	49730619	49766715	5.57188	1e-306	ENSDARG00000023627	chr13	ggps1
chr1	11124745	11125320	5.56518	1.68209e-33	ENSDARG00000062854	chr1	sdk1b
chr2	28049595	28051170	5.56452	0	ENSDARG00000014522	chr2	cdh6
chr22	26239423	26243222	5.55687	2.76096e-52	ENSDARG00000041533	chr22	ccdc130
chr4	39786357	39786857	5.55255	7.58853e-05	ENSDARG00000103755	chr4	si:dkeyp-4c4
chr18	17158999	17173920	5.53928	1.52095e-17	ENSDARG00000093901	chr18	trhr2
chr6	4541173	4542573	5.53853	1.69655e-67	ENSDARG00000005559	chr6	pou4f1
chr2	3817415	3818340	5.53707	0	ENSDARG00000013847	chr2	egfra
chr6	140120	140770	5.52993	4.54394e-39	ENSDARG00000052192	chr6	s1pr5b
chr15	38201963	38202613	5.51544	5.26872e-08	ENSDARG00000068653	chr15	rhoga
chr15	32699469	32700419	5.51264	1.57372e-20	ENSDARG00000102017	chr15	trpc4b
chr4	43606819	43607044	5.49269	9.00658e-05	ENSDARG00000068161	chr4	si:dkey-16p6
chr13	40772986	40773586	5.48026	4.78506e-11	ENSDARG00000006350	chr13	nkx1.2la
chr25	28672763	28673413	5.47897	4.14524e-14	ENSDARG00000045612	chr25	lrrc10
chr15	2674034	2674584	5.4772	6.73459e-08	ENSDARG00000097494	chr15	CR382327
chr12	16522471	16522846	5.47525	9.60527e-05	ENSDARG00000099854	chr12	HTR7
chr4	45292578	45293053	5.47083	9.5566e-05	ENSDARG00000096041	chr4	si:ch211-162i8
chr8	6880261	6880611	5.4649	9.7113e-05	ENSDARG00000069627	chr8	si:ch211-255g12
chr9	25198323	25199023	5.45463	7.37871e-08	ENSDARG00000057029	chr9	htr2aa
chr18	49126359	49126909	5.44975	0.000102892	ENSDARG00000098044	chr18	BX663503
chr12	46595607	46598223	5.44937	5.63562e-17	ENSDARG00000076079	chr12	ush1gb
chr22	16497669	16499144	5.44916	0	ENSDARG00000009881	chr22	ier5
chr14	1719416	1749518	5.44818	4.45125e-29	ENSDARG00000079469	chr14	trpc7b
chr4	69240206	69240631	5.44663	0.000102023	ENSDARG00000113780	chr4	zgc:173615
chr15	44204391	44204791	5.44422	0.000102688	ENSDARG00000114883	chr15	CU655961
chr4	29918479	29919454	5.44277	4.48587e-26	ENSDARG00000110852	chr4	znf1111
chr14	38795517	38802689	5.41607	1.54358e-286	ENSDARG00000100564	chr14	sil1
chr9	22902864	22906235	5.41071	1.76498e-279	ENSDARG00000018627	chr9	arl5a
chr15	9279191	9279591	5.40595	0.000115716	ENSDARG00000097085	chr15	si:ch211-261a10
chr23	21119666	21122000	5.40581	9.599e-08	ENSDARG00000079199	chr23	megf6a
chr1	55048582	55049207	5.40384	9.40352e-11	ENSDARG00000091592	chr1	peli1a
chr23	3777654	3778079	5.40311	9.92851e-11	ENSDARG00000116584	chr23	opn7b
chr10	32264856	32265531	5.39118	4.92082e-137	ENSDARG00000023815	chr10	uvrag
chr17	32661501	32666073	5.38626	1.13362e-16	ENSDARG00000055123	chr17	kcnk2a
chr1	31699116	31699955	5.3764	0	ENSDARG00000029751	chr1	wbp1lb
chr3	28695936	28696361	5.36921	0.000130046	ENSDARG00000096338	chr3	CR792438
chr9	54417190	54419308	5.36675	7.37453e-107	ENSDARG00000038918	chr9	drd1b
chr3	34180959	34182587	5.35993	6.85455e-257	ENSDARG00000037909	chr3	timm29
chr21	34133171	34167495	5.35961	0.0001321	ENSDARG00000060837	chr21	trpc5b
chr17	29797875	29798350	5.35298	2.18335e-276	ENSDARG00000004861	chr17	esrrga
chr20	47994740	47999135	5.34026	4.4209e-68	ENSDARG00000073933	chr20	gareml
chr11	40898445	40899889	5.33948	1.90094e-13	ENSDARG00000105325	chr11	CABZ01044764
chr4	52068801	52069226	5.33733	0.000140114	ENSDARG00000098406	chr4	si:dkey-22a18
chr14	28379706	28385559	5.33454	7.70412e-277	ENSDARG00000034871	chr14	mid2
chr4	64283906	64284281	5.33438	0.00014748	ENSDARG00000102873	chr4	CT956002
chr22	1514375	1515020	5.33316	2.31813e-42	ENSDARG00000098898	chr22	si:ch211-255f4
chr11	37268317	37273987	5.3329	0	ENSDARG00000099902	chr11	il17rc
chr5	25072893	25075179	5.3306	1.52937e-182	ENSDARG00000002264	chr5	mrpl41
chr22	2365159	2368647	5.32379	3.35185e-59	ENSDARG00000095704	chr22	si:dkey-4c15
chr1	40177069	40177494	5.31991	0.000146696	ENSDARG00000095065	chr1	si:ch211-113e8
chr9	52493038	52493438	5.31954	0.000151481	ENSDARG00000056439	chr9	march4
chr3	45343781	45344856	5.31621	1.7608e-53	ENSDARG00000069961	chr3	il21r
chr3	7987110	7987435	5.30298	0.000153372	ENSDARG00000100721	chr3	si:ch211-175l6
chr19	8680579	8681379	5.30099	5.47564e-101	ENSDARG00000037427	chr19	si:ch211-39a7
chr1	14500832	14501532	5.29932	1.70371e-07	ENSDARG00000109597	chr1	si:dkey-194g4
chr11	28110354	28122841	5.29709	1.01306e-24	ENSDARG00000022570	chr11	nmur3
chr3	45847081	45847481	5.29649	0.000157495	ENSDARG00000037836	chr3	igfals
chr11	25675590	25679072	5.2924	1.1516e-24	ENSDARG00000025671	chr11	grm6b
chr3	25503441	25508826	5.28905	2.84304e-30	ENSDARG00000022525	chr3	mchr1b
chr1	14305592	14306835	5.28835	1.32609e-238	ENSDARG00000056797	chr1	ppp2r2ca
chr5	35401024	35401568	5.28081	1.04803e-147	ENSDARG00000035415	chr5	ptger4b
chr23	39607379	39607679	5.27986	0.000164492	ENSDARG00000078859	chr23	g0s2
chr25	34976100	34976525	5.27878	0.000164957	ENSDARG00000097374	chr25	si:dkey-108k21
chr18	25226321	25226696	5.26767	0.000171539	ENSDARG00000038112	chr18	si:dkeyp-59c12
chr6	29102941	29103566	5.26179	1.15443e-46	ENSDARG00000061362	chr6	dipk1ab
chr19	42232525	42235979	5.26017	0	ENSDARG00000070150	chr19	jtb
chr6	8622227	8631358	5.25122	3.30114e-10	ENSDARG00000077580	chr6	tspeara
chr4	35209099	35209524	5.23968	3.44839e-10	ENSDARG00000095275	chr4	si:dkey-269p2
chr18	20488474	20489674	5.23776	1.25057e-170	ENSDARG00000069271	chr18	kbtbd4
chr1	11641506	11641931	5.23693	0.000183925	ENSDARG00000094981	chr1	chst12b
chr19	11508959	11509759	5.22874	3.1951e-21	ENSDARG00000035961	chr19	kcng2
chr17	7451178	7451628	5.22469	0.000191754	ENSDARG00000087532	chr17	si:ch211-278p9
chr4	62545480	62546155	5.21483	3.24347e-21	ENSDARG00000110878	chr4	si:dkey-28k24
chr1	6924769	6925407	5.21201	6.17676e-24	ENSDARG00000063207	chr1	erbb4a
chr3	1304587	1304983	5.20823	0.000216844	ENSDARG00000079348	chr3	GRIN2B
chr23	31117413	31118363	5.20239	1.14396e-216	ENSDARG00000036930	chr23	tbx18
chr4	31457625	31458075	5.2007	4.55989e-10	ENSDARG00000114172	chr4	znf996
chr4	39742968	39744450	5.20059	7.63794e-24	ENSDARG00000108525	chr4	CR749167
chr8	25036718	25040679	5.20039	5.60994e-179	ENSDARG00000061314	chr8	ngrn
chr17	40215029	40216604	5.19776	9.31723e-84	ENSDARG00000106248	chr17	BX548062
chr17	15197176	15197876	5.1932	5.01847e-10	ENSDARG00000078509	chr17	socs4
chr17	16906522	16908272	5.18853	0	ENSDARG00000043746	chr17	nrxn3a
chr3	1228356	1228756	5.18613	0.000214032	ENSDARG00000074266	chr3	si:ch1073-314i13
chr7	21941481	21942506	5.18577	2.98882e-253	ENSDARG00000077329	chr7	nlgn2a
chr8	35759421	35760696	5.18465	1.44897e-34	ENSDARG00000075277	chr8	TMEM132C
chr6	52860944	52861319	5.18059	0.000214796	ENSDARG00000070341	chr6	or134-1
chr25	8755989	8756764	5.18044	8.90087e-177	ENSDARG00000070971	chr25	furinb
chr4	62269193	62269568	5.17956	0.00022018	ENSDARG00000107425	chr4	si:dkeyp-35e5
chr8	17044402	17044714	5.17409	1.29904e-63	ENSDARG00000032761	chr8	pde4d
chr22	9006825	9007725	5.17161	1.94012e-15	ENSDARG00000086631	chr22	rnh1
chr13	35747957	35748676	5.1702	1.9421e-42	ENSDARG00000098526	chr13	gpr75
chr5	9236345	9236870	5.16625	6.25166e-10	ENSDARG00000094737	chr5	si:ch211-12e13
chr20	47151600	47151866	5.15992	0.00023758	ENSDARG00000089158	chr20	si:dkeyp-104f11
chr18	41648811	41650648	5.15763	0	ENSDARG00000014673	chr18	fzd9b
chr4	6423040	6432202	5.14942	7.30017e-172	ENSDARG00000005453	chr4	foxp2
chr24	14623830	14636049	5.14476	0	ENSDARG00000092995	chr24	BX294113
chr7	56655065	56655765	5.14127	7.58774e-10	ENSDARG00000051892	chr7	kcng4b
chr24	41916152	41917794	5.13064	1.30662e-78	ENSDARG00000101172	chr24	TMEM200C
chr21	15302850	15305014	5.12831	0.000248025	ENSDARG00000058023	chr21	si:dkey-11o15
chr6	40089742	40090642	5.12319	0	ENSDARG00000019613	chr6	ip6k2b
chr18	15187437	15188054	5.12045	9.68436e-26	ENSDARG00000093269	chr18	si:ch73-62b13
chr4	57102370	57102856	5.1196	0.000256432	ENSDARG00000094500	chr4	si:ch211-238e22
chr15	8424710	8426885	5.11474	6.8623e-283	ENSDARG00000015876	chr15	npas1
chr4	18713680	18713979	5.11395	0.000266847	ENSDARG00000022858	chr4	wnt7ba
chr4	31294686	31295186	5.11365	4.92136e-07	ENSDARG00000098143	chr4	si:dkey-57l19
chr1	36438416	36439466	5.10878	1.42651e-54	ENSDARG00000069737	chr1	pou4f2
chr3	4268216	4268741	5.10869	9.40765e-10	ENSDARG00000095739	chr3	si:dkey-73p2
chr4	76847461	76849294	5.10327	7.9588e-65	ENSDARG00000105743	chr4	CABZ01015815
chr4	39173527	39177886	5.09983	4.94252e-07	ENSDARG00000087788	chr4	si:ch211-22k7
chr13	38221579	38222479	5.09737	4.94727e-07	ENSDARG00000039234	chr13	zgc:171579
chr2	11083810	11084210	5.09337	0.000273978	ENSDARG00000097415	chr2	lrrc53
chr20	19964853	19966028	5.09096	2.49829e-77	ENSDARG00000043220	chr20	kcnh5a
chr13	10936458	10936858	5.08696	0.00027843	ENSDARG00000063059	chr13	abcg8
chr9	55783760	55784210	5.08479	5.8298e-07	ENSDARG00000098790	chr9	sowahca
chr15	11953505	11954580	5.08451	1.14494e-09	ENSDARG00000099953	chr15	PRLHR
chr10	36155493	36156658	5.08024	3.16259e-95	ENSDARG00000054575	chr10	waif2
chr22	26696027	26697252	5.07999	0	ENSDARG00000100869	chr22	adcy9
chr11	17497051	17512746	5.07982	8.52223e-67	ENSDARG00000088837	chr11	BX571952
chr10	25118721	25122117	5.07838	0.000295991	ENSDARG00000087709	chr10	fat3b
chr19	14114235	14126145	5.0765	9.44363e-134	ENSDARG00000101878	chr19	kdf1b
chr22	5520388	5525446	5.07189	3.1639e-38	ENSDARG00000103696	chr22	CABZ01064968
chr11	36244173	36249902	5.06894	1.4404e-233	ENSDARG00000003632	chr11	zgc:172270
chr19	3539650	3573892	5.06349	2.45742e-112	ENSDARG00000071205	chr19	tmem170b
chr22	29312227	29336268	5.06263	0	ENSDARG00000086778	chr22	pdgfba
chr23	27748230	27749055	5.0601	8.10128e-15	ENSDARG00000037062	chr23	dhh
chr4	65082127	65082502	5.06002	0.0002979	ENSDARG00000101528	chr4	si:ch211-194h1
chr9	5254511	5254911	5.05993	0.000297968	ENSDARG00000061717	chr9	cytip
chr12	25950883	25953519	5.05746	0	ENSDARG00000105045	chr12	bmpr1ab
chr16	37947516	37948766	5.05247	1.6827e-81	ENSDARG00000095533	chr16	si:ch211-198c19
chr2	7749393	7757138	5.04858	3.92121e-219	ENSDARG00000004396	chr2	b3gnt5b
chr3	6600293	6608076	5.04719	1.5073e-27	ENSDARG00000102856	chr3	si:ch73-59f11
chr24	38073222	38079258	5.04253	1.24774e-42	ENSDARG00000071454	chr24	crp1
chr23	35489936	35491211	5.03129	2.00323e-65	ENSDARG00000096989	chr23	fam110c
chr16	35405547	35405887	5.02972	9.45186e-53	ENSDARG00000101170	chr16	rab42b
chr8	29672101	29672501	5.02831	0.000326279	ENSDARG00000024522	chr8	prf1
chr7	31925032	31926257	5.02435	2.57224e-60	ENSDARG00000018817	chr7	bdnf
chr5	67910293	67910757	5.02053	0.000347075	ENSDARG00000035735	chr5	gsx1
chr4	41315268	41315668	5.01349	0.000338496	ENSDARG00000069555	chr4	CR388165
chr18	44053051	44057131	5.01326	0	ENSDARG00000061328	chr18	cdon
chr23	32151143	32155554	5.01197	0	ENSDARG00000000796	chr23	nr4a1
chr5	38468126	38468693	5.00989	2.05121e-112	ENSDARG00000067889	chr5	gltpd2
chr1	40910199	40910824	5.00951	1.57276e-14	ENSDARG00000007941	chr1	hmx4
chr7	36967760	36968835	5.00701	0	ENSDARG00000073957	chr7	tox3
chr20	30369192	30369567	5.00552	0.000345251	ENSDARG00000042562	chr20	allc
chr19	6964937	6966287	5.00404	5.49032e-250	ENSDARG00000001015	chr19	znf384l
chr16	42471870	42472987	5.00013	1.12461e-39	ENSDARG00000103484	chr16	pkdc
chr5	15186822	15215503	4.99922	1.27125e-119	ENSDARG00000097046	chr5	CR936518
chr14	11977518	11983177	4.99785	0	ENSDARG00000071868	chr14	znf711
chr23	46189559	46190073	4.99766	8.38467e-07	ENSDARG00000096304	chr23	btr31
chr17	38263767	38264617	4.99645	2.22243e-09	ENSDARG00000019835	chr17	nkx2
chr4	68461714	68462089	4.99577	0.000353678	ENSDARG00000113294	chr4	znf1146
chr17	22687169	22688744	4.99147	3.27002e-206	ENSDARG00000097706	chr17	birc6-as2
chr1	10775398	10775773	4.98759	0.000365511	ENSDARG00000012297	chr1	cnga3b
chr21	7921716	7922391	4.98724	1.17635e-183	ENSDARG00000077540	chr21	f2rl1
chr1	14373054	14373429	4.98625	0.000377595	ENSDARG00000037576	chr1	BX530018
chr18	26800060	26800435	4.97898	7.25733e-89	ENSDARG00000060885	chr18	znf592
chr14	33560750	33565997	4.97551	0	ENSDARG00000060515	chr14	zdhhc9
chr21	25226832	25227182	4.97376	2.63941e-09	ENSDARG00000103687	chr21	sycn
chr16	17234539	17235214	4.97	0	ENSDARG00000043304	chr16	nop2
chr9	40941884	40943134	4.96944	2.95705e-29	ENSDARG00000069133	chr9	mstnb
chr2	6475591	6481169	4.96924	3.97241e-44	ENSDARG00000017653	chr2	rgs13
chr5	23284639	23286114	4.96728	5.74667e-192	ENSDARG00000062376	chr5	nlgn3b
chr22	37881117	37881492	4.96079	0.000401852	ENSDARG00000026764	chr22	ahsg1
chr4	2098085	2099581	4.96021	8.69768e-183	ENSDARG00000045873	chr4	frs2a
chr6	19344748	19347388	4.95663	1.7078e-95	ENSDARG00000105276	chr6	grb2a
chr10	13038490	13064110	4.95521	1.48405e-237	ENSDARG00000099840	chr10	lpar1
chr7	65939447	65940441	4.95425	3.64968e-112	ENSDARG00000112859	chr7	RASSF10
chr4	57352004	57352654	4.95182	1.04231e-16	ENSDARG00000104124	chr4	znf1069
chr17	31159067	31164212	4.94955	8.40486e-61	ENSDARG00000038235	chr17	pkdccb
chr5	821951	822286	4.94939	5.02162e-26	ENSDARG00000111123	chr5	BX537263
chr20	27114873	27116957	4.94689	1.29554e-210	ENSDARG00000003069	chr20	btbd7
chr1	36695008	36702355	4.94287	0	ENSDARG00000011876	chr1	ednraa
chr2	48263799	48264174	4.94154	0.000414847	ENSDARG00000038553	chr2	BX890608
chr7	53413542	53433177	4.94088	0	ENSDARG00000104530	chr7	znf609b
chr5	15667873	15739426	4.93847	8.32336e-68	ENSDARG00000086327	chr5	srrm4
chr4	47047574	47047974	4.93394	0.000416874	ENSDARG00000101695	chr4	si:dkey-26m3
chr17	53436828	53437453	4.92765	1.26997e-06	ENSDARG00000086453	chr17	cx52
chr6	49976159	49979267	4.92544	0.000437931	ENSDARG00000077858	chr6	asip1
chr4	72348617	72356830	4.92541	2.92239e-43	ENSDARG00000091841	chr4	si:cabz01071909
chr14	35396909	35400553	4.92101	0.000442661	ENSDARG00000090854	chr14	lsm11
chr5	57673140	57674615	4.92009	0	ENSDARG00000052413	chr5	crfb12
chr24	2348438	2352443	4.91818	0	ENSDARG00000063701	chr24	rreb1a
chr4	17326205	17326717	4.91628	1.22456e-28	ENSDARG00000094132	chr4	igf1
chr19	31593452	31593927	4.91554	6.72562e-130	ENSDARG00000061752	chr19	ripor2
chr14	26381058	26385108	4.91109	2.81631e-170	ENSDARG00000021899	chr14	b4galt7
chr7	26180205	26180580	4.91086	0.000479406	ENSDARG00000076402	chr7	nat16l
chr24	15645026	15647762	4.90342	5.35894e-285	ENSDARG00000077151	chr24	cbln2b
chr14	31176951	31177851	4.90257	4.38429e-50	ENSDARG00000032199	chr14	gpc3
chr4	10890918	10904705	4.89965	1.09183e-30	ENSDARG00000045750	chr4	syt10
chr1	38112662	38131915	4.898	2.20203e-52	ENSDARG00000040048	chr1	GALNTL6
chr16	35535501	35537491	4.89623	0	ENSDARG00000101009	chr16	cited4b
chr22	26520898	26521623	4.89508	1.74282e-11	ENSDARG00000061432	chr22	zgc:194330
chr21	14892049	14904805	4.88723	2.49267e-42	ENSDARG00000078915	chr21	mmp17a
chr24	19707608	19709174	4.8817	0	ENSDARG00000038429	chr24	csrnp1b
chr16	5788244	5795665	4.87983	7.50808e-286	ENSDARG00000041304	chr16	trak1a
chr4	33179353	33179628	4.87815	0.000483752	ENSDARG00000094484	chr4	si:ch211-162i8
chr4	71353966	71354341	4.87407	0.000488524	ENSDARG00000099643	chr4	si:ch211-76m11
chr2	53909461	53909811	4.86629	2.58094e-11	ENSDARG00000110877	chr2	FO834855
chr10	10636336	10677789	4.8648	5.08801e-80	ENSDARG00000073914	chr10	fam163ba
chr2	33969211	33970248	4.86279	0	ENSDARG00000055026	chr2	ptch2
chr17	26982534	26985583	4.86271	2.90324e-30	ENSDARG00000097636	chr17	AL928908
chr1	20733351	20738999	4.86247	2.14455e-291	ENSDARG00000037429	chr1	tll1
chr21	30996075	31002886	4.86205	0	ENSDARG00000044597	chr21	ncbp3
chr14	24042759	24043009	4.86092	1.75996e-06	ENSDARG00000071640	chr14	drd1a
chr22	18823378	18824801	4.86037	9.38708e-103	ENSDARG00000071325	chr22	cbarpb
chr13	35384060	35388366	4.85719	0	ENSDARG00000013168	chr13	jag1b
chr5	9823753	9824903	4.8534	0	ENSDARG00000099411	chr5	zgc:158343
chr6	7059998	7060773	4.85244	7.07443e-35	ENSDARG00000058815	chr6	ihhb
chr8	32851440	32877106	4.85186	4.0887e-23	ENSDARG00000078152	chr8	si:dkey-56i24
chr16	20896578	20897836	4.85065	1.05727e-156	ENSDARG00000036254	chr16	hoxa13b
chr11	1935892	1956153	4.85035	2.1631e-46	ENSDARG00000096842	chr11	CT573157
chr14	15065019	15068558	4.84678	2.16816e-102	ENSDARG00000099427	chr14	nkx1.2lb
chr7	56679389	56680964	4.83842	3.10771e-225	ENSDARG00000073723	chr7	zgc:194679
chr21	2269345	2273186	4.83699	2.27008e-46	ENSDARG00000101790	chr21	si:ch73-299h12
chr22	24572622	24581168	4.83659	3.14451e-25	ENSDARG00000099757	chr22	wdr47b
chr12	41631520	41632270	4.83572	5.42043e-23	ENSDARG00000100708	chr12	jakmip3
chr17	48683768	48687608	4.83455	3.23742e-109	ENSDARG00000023587	chr17	kcnk5a
chr1	54687718	54694012	4.83403	9.31304e-135	ENSDARG00000077721	chr1	knop1
chr20	41838018	41839468	4.82991	5.77531e-37	ENSDARG00000013528	chr20	mcm9
chr7	60199272	60236103	4.82954	3.4347e-11	ENSDARG00000037145	chr7	slc8a4b
chr9	53535418	53535868	4.82908	6.96428e-16	ENSDARG00000074153	chr9	slitrk5b
chr7	30263401	30264826	4.82711	0	ENSDARG00000076104	chr7	sema4bb
chr5	62288715	62290115	4.82605	1.23428e-182	ENSDARG00000098537	chr5	spata22
chr6	13277571	13278346	4.82378	7.26003e-16	ENSDARG00000062217	chr6	kcnj3b
chr25	3502963	3503188	4.82105	0.000593574	ENSDARG00000036446	chr25	PRKAR2B
chr2	14724959	14725146	4.81754	1.05574e-43	ENSDARG00000081431	chr2	CR388189
chr12	18381981	18382431	4.81367	0	ENSDARG00000009217	chr12	tom1l2
chr4	37979598	37979973	4.81183	0.000575248	ENSDARG00000112648	chr4	si:dkeyp-82b4
chr24	14202326	14207549	4.80586	6.83545e-39	ENSDARG00000026500	chr24	xkr9
chr7	42537453	42545434	4.80395	2.41605e-210	ENSDARG00000001999	chr7	adamts18
chr4	62060950	62061525	4.80251	2.23204e-06	ENSDARG00000099963	chr4	si:dkey-27n6
chr9	339900	340294	4.80226	2.66972e-20	ENSDARG00000098235	chr9	actr5
chr4	12230055	12231255	4.80064	1e-306	ENSDARG00000006747	chr4	tmem178b
chr19	3376429	3379027	4.79546	6.28522e-96	ENSDARG00000036912	chr19	edn1
chr11	17596978	17647429	4.79521	8.59261e-32	ENSDARG00000062471	chr11	tafa4b
chr3	41732057	41732947	4.79486	2.83773e-141	ENSDARG00000028786	chr3	chst12a
chr7	51468396	51469521	4.79426	3e-301	ENSDARG00000089066	chr7	nhsl2
chr4	42301814	42302062	4.79284	0.000601756	ENSDARG00000100112	chr4	znf1118
chr4	43527668	43537521	4.79184	2.37852e-06	ENSDARG00000114935	chr4	si:dkeyp-53e4
chr7	61184578	61218237	4.79105	6.26449e-152	ENSDARG00000079584	chr7	zgc:194930
chr23	19312738	19434199	4.79075	2.14846e-31	ENSDARG00000090787	chr23	klhdc8b
chr4	76175644	76192756	4.78754	2.42562e-06	ENSDARG00000101653	chr4	zgc:110171
chr25	11304847	11305772	4.78733	2e-299	ENSDARG00000079994	chr25	akap13
chr4	61330442	61399697	4.78692	0.000610238	ENSDARG00000114646	chr4	znf1021
chr21	15295684	15300269	4.78613	0.000611378	ENSDARG00000058023	chr21	si:dkey-11o15
chr21	32091465	32094705	4.78608	5.71959e-88	ENSDARG00000089078	chr21	si:ch211-160j14
chr4	64608907	64617808	4.78506	0.000612937	ENSDARG00000110917	chr4	si:ch211-223a21
chr7	18416295	18416670	4.78466	0.000613512	ENSDARG00000067925	chr7	sstr1b
chr12	34891628	34892823	4.78416	8.42832e-211	ENSDARG00000022918	chr12	tbcc
chr20	32756787	32758580	4.78381	0	ENSDARG00000018921	chr20	lratd1
chr23	9013450	9014750	4.78177	1.40631e-56	ENSDARG00000026333	chr23	xkr7
chr5	41484385	41484985	4.78162	0	ENSDARG00000092979	chr5	pias2
chr19	26671680	26673855	4.78081	3.95646e-199	ENSDARG00000016811	chr19	ints3
chr10	22137167	22137392	4.77975	2.59427e-06	ENSDARG00000097477	chr10	si:dkey-4c2
chr22	3214138	3214538	4.77791	1.87702e-74	ENSDARG00000104938	chr22	ftsj3
chr18	41820038	41820313	4.77628	0.000635632	ENSDARG00000035966	chr18	pgr
chr2	42149808	42152128	4.77224	1.31532e-247	ENSDARG00000008858	chr2	cyp7b1
chr14	17443462	17444437	4.77179	0	ENSDARG00000032617	chr14	fgfrl1a
chr10	42462743	42462843	4.7703	0.000655899	ENSDARG00000017234	chr10	npy8ar
chr2	6804548	6805773	4.76981	2.35466e-47	ENSDARG00000075352	chr2	brinp3b
chr13	32454436	32456779	4.76958	9.62983e-183	ENSDARG00000039299	chr13	rdh14a
chr11	26572589	26577200	4.76905	0	ENSDARG00000007494	chr11	st3gal8
chr11	29735310	29735810	4.76439	3.24973e-13	ENSDARG00000103556	chr11	si:ch211-218g23
chr5	58416334	58417509	4.75852	2.44157e-67	ENSDARG00000099091	chr5	CU929418
chr15	29533119	29533444	4.74955	0.000676819	ENSDARG00000109743	chr15	BX324227
chr5	16124985	16126906	4.74571	0	ENSDARG00000062573	chr5	znrf3
chr9	6658843	6660268	4.74509	7.00643e-38	ENSDARG00000042032	chr9	pou3f3a
chr25	29913126	29914001	4.74381	7.9639e-47	ENSDARG00000045608	chr25	tafa5b
chr9	52539318	52539704	4.74224	2.88616e-15	ENSDARG00000056439	chr9	march4
chr13	5490550	5497516	4.73985	0	ENSDARG00000012078	chr13	meis1b
chr18	7387089	7387527	4.73755	0.000696111	ENSDARG00000042350	chr18	syt1b
chr1	55817652	55818427	4.73382	8.90223e-29	ENSDARG00000079062	chr1	samd1b
chr22	2106866	2107607	4.73352	4.7523e-51	ENSDARG00000103954	chr22	znf1153
chr23	19582498	19583698	4.73255	1.07398e-117	ENSDARG00000090963	chr23	atp6ap1lb
chr18	3052582	3060220	4.73159	4.88345e-13	ENSDARG00000110240	chr18	kctd14
chr19	23305522	23305897	4.73001	0.000708483	ENSDARG00000094710	chr19	si:dkey-79i2
chr9	18042250	18043225	4.72878	1.75516e-66	ENSDARG00000068141	chr9	tnfsf11
chr3	26814174	26814949	4.72845	1.54753e-57	ENSDARG00000038095	chr3	socs1a
chr4	73015259	73016084	4.72821	1.56604e-17	ENSDARG00000098811	chr4	LO018021
chr19	8336107	8337132	4.72557	3.16194e-86	ENSDARG00000014675	chr19	efna3a
chr17	4227253	4231532	4.72443	4.6318e-226	ENSDARG00000013409	chr17	bmp2a
chr6	23010416	23018448	4.72311	6.27855e-146	ENSDARG00000074933	chr6	polg2
chr24	25363672	25364637	4.72076	1.72974e-08	ENSDARG00000018066	chr24	ptchd1
chr4	41598005	41602979	4.72037	5.3541e-13	ENSDARG00000113626	chr4	znf976
chr3	11371810	11372388	4.71994	3.34415e-06	ENSDARG00000088051	chr3	AL935044
chr7	2807622	2808397	4.71926	3.35441e-06	ENSDARG00000100155	chr7	si:ch211-217i17
chr20	31310288	31313458	4.71767	1.57381e-156	ENSDARG00000006044	chr20	usta
chr8	11993149	12065787	4.71729	3.06592e-37	ENSDARG00000077367	chr8	ntng2a
chr7	29163761	29167916	4.71509	2.0217e-28	ENSDARG00000054196	chr7	slc38a8b
chr20	15857040	15857890	4.71407	5.78577e-154	ENSDARG00000008573	chr20	fam20b
chr21	22589576	22590076	4.71402	7.88191e-22	ENSDARG00000069767	chr21	nectin1a
chr1	2222662	2240114	4.71294	1.25741e-10	ENSDARG00000040246	chr1	rap2ab
chr4	47644528	47644903	4.71188	0.000739063	ENSDARG00000114711	chr4	BX324142
chr4	63973665	63973940	4.71165	0.000739467	ENSDARG00000100434	chr4	znf1091
chr5	23738616	23738816	4.7111	0.000740422	ENSDARG00000092718	chr5	gbgt1l2
chr22	8553592	8553791	4.71091	0.000740744	ENSDARG00000090107	chr22	zmp:0000000984
chr25	29946091	29987888	4.7108	7.04839e-35	ENSDARG00000045608	chr25	tafa5b
chr1	10486217	10487517	4.70943	1.37934e-52	ENSDARG00000070504	chr1	trpc5a
chr9	10156669	10161736	4.70886	6.56771e-44	ENSDARG00000095022	chr9	thsd7ba
chr6	13698812	13699887	4.70478	2.13411e-107	ENSDARG00000078037	chr6	chpfb
chr4	70245832	70246182	4.70135	0.000770265	ENSDARG00000102616	chr4	si:dkey-3h2
chr3	29843531	29845031	4.70097	9.45046e-230	ENSDARG00000032565	chr3	cacng2a
chr4	49765092	49765692	4.70086	9.70613e-22	ENSDARG00000095200	chr4	si:ch211-197e7
chr2	30555655	30561220	4.70077	1.21335e-161	ENSDARG00000003779	chr2	ctnnd2b
chr4	73817115	73818240	4.69964	6.87549e-81	ENSDARG00000092608	chr4	si:dkey-262g12
chr4	70334629	70334849	4.69898	0.000774511	ENSDARG00000101272	chr4	si:dkey-29j8
chr11	27544789	27545714	4.6987	2.08204e-87	ENSDARG00000007407	chr11	barx1
chr15	12386070	12386745	4.69842	2.57862e-17	ENSDARG00000100383	chr15	il10ra
chr24	42099495	42101596	4.69773	4.68621e-30	ENSDARG00000099702	chr24	ahrra
chr19	40198179	40198504	4.69527	0.000781181	ENSDARG00000116443	chr19	BX510986
chr19	35035479	35035854	4.69462	2.41791e-08	ENSDARG00000035677	chr19	bmp8a
chr4	63790595	63804727	4.69215	7.39625e-13	ENSDARG00000101946	chr4	si:dkey-92j16
chr6	56844834	56877366	4.69156	1.65478e-21	ENSDARG00000098824	chr6	cdh22
chr19	9081306	9085559	4.69025	0	ENSDARG00000070981	chr19	ash1l
chr5	44792978	44794628	4.69016	0	ENSDARG00000060093	chr5	dapk1
chr12	30306066	30308347	4.68979	8.81137e-146	ENSDARG00000074806	chr12	afap1l2
chr1	42776552	42779075	4.68926	0	ENSDARG00000052713	chr1	lrrtm1
chr3	55630572	55638621	4.68922	0	ENSDARG00000100149	chr3	axin2
chr8	24788923	24791060	4.68876	0	ENSDARG00000073847	chr8	rbm15
chr24	8721675	8725058	4.68765	0	ENSDARG00000059279	chr24	tfap2a
chr3	29602091	29602479	4.68746	8.89142e-13	ENSDARG00000014477	chr3	sstr3
chr3	6204183	6211753	4.68345	2.46617e-80	ENSDARG00000104099	chr3	FP236513
chr4	55598800	55600335	4.6832	1.59403e-32	ENSDARG00000098430	chr4	znf1078
chr5	23019942	23020606	4.68274	1.15967e-183	ENSDARG00000035540	chr5	brwd3
chr4	64008628	64009243	4.68067	5.21515e-39	ENSDARG00000117113	chr4	zgc:173607
chr20	9684143	9684493	4.67991	0.000824666	ENSDARG00000037033	chr20	ptger2b
chr14	43530104	43575234	4.67834	9.99261e-13	ENSDARG00000097860	chr14	CR376776
chr6	40978773	40984718	4.67781	0.000828662	ENSDARG00000053961	chr6	slc2a11a
chr16	7315368	7316168	4.67507	1.15551e-23	ENSDARG00000100486	chr16	foxo6a
chr6	12199335	12199535	4.67482	0.000872571	ENSDARG00000045331	chr6	pkp4
chr20	50238452	50239302	4.6743	1.38357e-36	ENSDARG00000090499	chr20	tmem121ab
chr21	22635703	22662564	4.6721	1.51769e-10	ENSDARG00000089088	chr21	BX510940
chr15	20139030	20147346	4.67032	0	ENSDARG00000030782	chr15	exoc3l2b
chr16	42048361	42048636	4.66915	4.26234e-06	ENSDARG00000070178	chr16	zp3d
chr22	33191659	33194384	4.66874	0	ENSDARG00000016153	chr22	dag1
chr8	9222683	9226158	4.66749	0	ENSDARG00000007172	chr8	plxna3
chr10	2943775	2944125	4.66733	0.000833209	ENSDARG00000025076	chr10	marveld2a
chr19	8144555	8321349	4.66647	1.26656e-102	ENSDARG00000014675	chr19	efna3a
chr3	52093596	52110168	4.66634	1.19626e-107	ENSDARG00000074362	chr3	zgc:165582
chr9	25835753	25837253	4.66627	0	ENSDARG00000062338	chr9	zeb2a
chr23	32194407	32201051	4.66615	9.0143e-28	ENSDARG00000103681	chr23	CU041363
chr8	43816045	43823123	4.66474	2.50763e-103	ENSDARG00000053344	chr8	adgrd1
chr9	23356773	23358448	4.6645	0	ENSDARG00000032708	chr9	arl4cb
chr2	29712746	29727072	4.66099	1.08644e-12	ENSDARG00000093205	chr2	AL845362
chr21	21806500	21807750	4.65991	1.93924e-64	ENSDARG00000058327	chr21	neu3
chr18	25783445	25787506	4.65491	1.43218e-217	ENSDARG00000074414	chr18	sema4ba
chr22	8848405	8860204	4.65375	0.000859635	ENSDARG00000098740	chr22	CABZ01046427
chr8	17152972	17157074	4.6478	9e-300	ENSDARG00000021288	chr8	mier3b
chr17	19017393	19022870	4.64774	1.86506e-123	ENSDARG00000097299	chr17	flrt2
chr14	10908	11508	4.6452	3.02081e-23	ENSDARG00000116118	chr14	msx1a
chr3	9417408	9419033	4.64441	4.09944e-34	ENSDARG00000109742	chr3	gpr139
chr23	19670159	19673765	4.64402	0	ENSDARG00000023703	chr23	kctd6b
chr2	31511663	31519658	4.64335	3.37603e-08	ENSDARG00000055565	chr2	cacnb2b
chr4	3738164	3745093	4.6423	5.2609e-06	ENSDARG00000077654	chr4	grm8a
chr2	30050540	30053324	4.64006	4.20076e-51	ENSDARG00000038867	chr2	shhb
chr12	3740604	3742932	4.63879	7.78359e-178	ENSDARG00000074564	chr12	tlcd3bb
chr5	57814164	57814664	4.63628	6.51931e-19	ENSDARG00000079618	chr5	sik2a
chr2	3630306	3633571	4.63624	1.75277e-110	ENSDARG00000058876	chr2	mmp16b
chr23	27641470	27642070	4.63557	2.40163e-10	ENSDARG00000040925	chr23	wnt10b
chr18	790563	791638	4.63549	1.28822e-29	ENSDARG00000112256	chr18	rpp25b
chr22	1320990	1359856	4.6345	5.05002e-06	ENSDARG00000116163	chr22	BX322657
chr9	27733333	27736565	4.63315	5.87713e-51	ENSDARG00000041171	chr9	crygs2
chr17	23311401	23313308	4.63292	1.59513e-205	ENSDARG00000071005	chr17	ppp1r3ca
chr16	14064396	14068010	4.62915	2.2729e-78	ENSDARG00000062429	chr16	trim109
chr2	36646625	36647068	4.62755	0.000912812	ENSDARG00000026990	chr2	klhl6
chr18	22275151	22283398	4.62734	8.79204e-283	ENSDARG00000062178	chr18	ripor1
chr23	21775435	21797499	4.62701	6.67749e-38	ENSDARG00000075147	chr23	lrrc38a
chr24	21005787	21006312	4.62559	2.30603e-10	ENSDARG00000032131	chr24	drd3
chr13	9751812	9760783	4.62515	7.60331e-184	ENSDARG00000076595	chr13	sema4ga
chr22	9862997	9864903	4.62419	0.000919837	ENSDARG00000095643	chr22	si:dkey-253d23
chr4	64871593	64908657	4.62406	0.000920111	ENSDARG00000105219	chr4	znf988
chr12	34445133	34458262	4.62388	5.58695e-06	ENSDARG00000074396	chr12	fscn2b
chr22	22635406	22636481	4.62379	4.87763e-228	ENSDARG00000100940	chr22	nr5a2
chr9	511826	528514	4.62374	0	ENSDARG00000078172	chr9	CU984600
chr7	9943754	9958879	4.62326	0	ENSDARG00000078541	chr7	cers3a
chr11	26568491	26569427	4.62217	0	ENSDARG00000007494	chr11	st3gal8
chr4	14975382	14978075	4.62111	0	ENSDARG00000002952	chr4	smo
chr4	62639182	62639482	4.61776	0.000950607	ENSDARG00000100110	chr4	si:ch211-237a4
chr11	36037075	36037550	4.61753	1.4684e-14	ENSDARG00000074836	chr11	setmar
chr12	9257456	9257956	4.61728	5.55818e-40	ENSDARG00000018418	chr12	pth3r
chr1	22771929	22775569	4.61722	5.41766e-200	ENSDARG00000061143	chr1	tapt1b
chr2	1903258	1904358	4.61628	3.21651e-25	ENSDARG00000075899	chr2	ADGRL2
chr18	14233552	14274789	4.61598	9.12161e-291	ENSDARG00000104732	chr18	mlycd
chr3	38581232	38625785	4.61364	2.93384e-107	ENSDARG00000006849	chr3	asic2
chr5	16151943	16152818	4.61283	0	ENSDARG00000062579	chr5	kremen1
chr17	45731864	45734397	4.60922	0	ENSDARG00000052928	chr17	arf6b
chr4	25062864	25064510	4.60669	3.32779e-268	ENSDARG00000016526	chr4	gata3
chr23	4929441	4930116	4.60635	5.70103e-73	ENSDARG00000058961	chr23	ngfa
chr7	50844114	50844989	4.60245	9.31166e-19	ENSDARG00000012499	chr7	per1b
chr6	36119270	36119845	4.6019	1.63878e-14	ENSDARG00000097518	chr6	BX537110
chr22	812847	814779	4.60146	1.38463e-137	ENSDARG00000071555	chr22	zgc:153675
chr3	44541321	44753256	4.59938	2.00585e-66	ENSDARG00000052648	chr3	hs3st4
chr22	9929265	9933091	4.59859	3.11177e-10	ENSDARG00000074820	chr22	si:dkey-253d23
chr14	35567320	35589899	4.59837	0	ENSDARG00000077588	chr14	pdgfc
chr16	10987533	10988558	4.59808	4.08269e-223	ENSDARG00000019658	chr16	pou2f2a
chr15	821465	822465	4.59772	3.16112e-29	ENSDARG00000032285	chr15	zgc:113294
chr2	20604899	20606025	4.59513	1.55767e-16	ENSDARG00000021480	chr2	olfml2bb
chr7	7634833	7642125	4.5925	0	ENSDARG00000003269	chr7	clcn3
chr25	29393806	29403271	4.5916	2.455e-110	ENSDARG00000097642	chr25	CU469568
chr19	7295302	7295926	4.59115	1.11662e-47	ENSDARG00000008946	chr19	ccdc127b
chr6	31590750	31607765	4.5896	0	ENSDARG00000061590	chr6	cachd1
chr23	32310388	32311813	4.58955	0	ENSDARG00000036831	chr23	rnf41
chr19	1606209	1619449	4.58906	2.99195e-105	ENSDARG00000063215	chr19	lrrc3b
chr6	41003100	41008259	4.58784	6.79695e-106	ENSDARG00000053939	chr6	tgfa
chr10	39306492	39307817	4.58698	3.84422e-60	ENSDARG00000002666	chr10	kcnj1b
chr11	12011009	12016689	4.58581	5.82109e-52	ENSDARG00000077018	chr11	socs7
chr9	29572936	29573729	4.5853	0.0010232	ENSDARG00000018121	chr9	cenpj
chr14	2362621	2363121	4.58404	6.78e-06	ENSDARG00000102198	chr14	si:ch73-233f7
chr22	24646941	24664776	4.58281	3.38642e-275	ENSDARG00000101814	chr22	lpar3
chr13	29481484	29481934	4.57728	4.87677e-08	ENSDARG00000004643	chr13	cdhr1a
chr16	11788216	11789108	4.57527	1.90825e-16	ENSDARG00000058045	chr16	tlr21
chr4	22757139	22758664	4.575	1.26884e-255	ENSDARG00000021590	chr4	magi2a
chr6	18544840	18548807	4.57417	2.38151e-41	ENSDARG00000101126	chr6	atad5b
chr8	30680778	30682228	4.57355	5.69411e-64	ENSDARG00000033706	chr8	adora2aa
chr3	58984987	58985412	4.57342	6.82886e-06	ENSDARG00000101356	chr3	CABZ01044156
chr4	71149451	71149876	4.57342	6.82886e-06	ENSDARG00000116086	chr4	si:dkey-193i10
chr18	49125459	49125709	4.57244	0.00107476	ENSDARG00000098044	chr18	BX663503
chr4	70311488	70311913	4.57005	2.09589e-16	ENSDARG00000100743	chr4	si:dkey-190j3
chr16	22761845	22790881	4.56798	2.12401e-16	ENSDARG00000110092	chr16	CR854942
chr19	14059348	14061987	4.56782	0	ENSDARG00000099609	chr19	tpbga
chr9	9679250	9680275	4.56612	3.8773e-39	ENSDARG00000086215	chr9	gpr156
chr25	17793926	17825513	4.56433	1.00084e-26	ENSDARG00000100889	chr25	galnt18a
chr20	49940817	49960122	4.56246	0	ENSDARG00000026811	chr20	extl3
chr13	48224540	48225290	4.55925	2.38383e-73	ENSDARG00000074530	chr13	KCNK12
chr21	19648836	19682790	4.55562	3.35141e-290	ENSDARG00000030932	chr21	fgf10a
chr24	14007816	14014231	4.55558	0	ENSDARG00000014259	chr24	eya1
chr7	32595980	32596730	4.55507	1.89576e-85	ENSDARG00000078650	chr7	kcna4
chr23	26797034	26801784	4.55476	7.70878e-82	ENSDARG00000027797	chr23	adcy6b
chr14	36765836	36769653	4.55473	0	ENSDARG00000089767	chr14	rnf130
chr8	46656169	46663501	4.54945	1.2852e-42	ENSDARG00000087601	chr8	gpr153
chr20	33982095	33985743	4.54929	2.84115e-16	ENSDARG00000042133	chr20	si:dkey-51e6
chr14	5996200	5997125	4.54897	2.07457e-69	ENSDARG00000067507	chr14	kctd8
chr2	43915363	43918874	4.54866	2.49377e-63	ENSDARG00000003244	chr2	gbp3
chr19	2229161	2231157	4.54849	2.22186e-97	ENSDARG00000030402	chr19	twist1a
chr16	28861341	28865324	4.54842	1.02851e-54	ENSDARG00000070428	chr16	si:dkey-222b8
chr19	14573997	14587208	4.54815	0	ENSDARG00000011797	chr19	tent5bb
chr20	48104573	48105263	4.546	1.12354e-72	ENSDARG00000103017	chr20	xkr5a
chr15	32286820	32287970	4.54372	7.13982e-264	ENSDARG00000086261	chr15	fhdc4
chr5	36519010	36519885	4.54267	6.08408e-08	ENSDARG00000004256	chr5	wnt11f2
chr16	2847564	2848014	4.5413	1.38334e-40	ENSDARG00000058943	chr16	cdcp1a
chr13	1131972	1135599	4.54129	0.00115243	ENSDARG00000037334	chr13	wdr92
chr17	7505233	7505583	4.54063	0.00113141	ENSDARG00000089839	chr17	BX296541
chr17	15112911	15114236	4.53749	0	ENSDARG00000075759	chr17	samd4a
chr13	29506659	29506884	4.53678	0.00114122	ENSDARG00000093614	chr13	CT025909
chr5	38749691	38750066	4.53674	0.00114131	ENSDARG00000094489	chr5	si:dkey-58f10
chr4	107286	108136	4.53399	4.18282e-204	ENSDARG00000102474	chr4	dusp16
chr15	9279616	9287229	4.53156	8.49905e-06	ENSDARG00000097085	chr15	si:ch211-261a10
chr4	47877495	47877920	4.53142	7.20702e-08	ENSDARG00000098928	chr4	si:ch211-196h24
chr8	16257219	16257569	4.53138	5.67124e-12	ENSDARG00000039412	chr8	dmrta2
chr2	30886006	30886567	4.53077	4.24405e-20	ENSDARG00000006894	chr2	oprk1
chr25	20359155	20366945	4.53069	7.33582e-240	ENSDARG00000045893	chr25	kctd15a
chr11	16332175	16335865	4.53012	0	ENSDARG00000075625	chr11	lrig1
chr16	46434503	46435003	4.53011	2.52884e-36	ENSDARG00000089889	chr16	rpz6
chr15	28210639	28211339	4.52852	9.19073e-67	ENSDARG00000077285	chr15	scarf1
chr20	1428794	1429069	4.52522	0.00122153	ENSDARG00000010619	chr20	themis
chr5	54767901	54770246	4.52507	0	ENSDARG00000038524	chr5	pik3r1
chr2	39045213	39046113	4.52446	5.92961e-10	ENSDARG00000092472	chr2	AL953896
chr6	12036950	12037700	4.52113	1.88502e-177	ENSDARG00000077073	chr6	tanc1a
chr18	50538401	50559508	4.52023	3.29094e-273	ENSDARG00000100342	chr18	zgc:158464
chr13	46299459	46304051	4.51758	0	ENSDARG00000058115	chr13	fgfr2
chr2	11069054	11069704	4.51735	2.57346e-58	ENSDARG00000058218	chr2	fam151a
chr4	8640731	8663117	4.51729	0	ENSDARG00000102464	chr4	wnt5b
chr6	52025379	52030817	4.51377	2.57697e-78	ENSDARG00000076787	chr6	angpt4
chr11	28128023	28128373	4.51246	0.00122884	ENSDARG00000070467	chr11	lactbl1b
chr20	26958727	26961077	4.51168	0	ENSDARG00000042322	chr20	si:dkey-177p2
chr15	28537764	28538689	4.51153	4.0633e-54	ENSDARG00000014652	chr15	ankrd13b
chr2	4403064	4408811	4.5114	0	ENSDARG00000099677	chr2	bambib
chr24	11048445	11048560	4.5106	0.00126172	ENSDARG00000039729	chr24	asap1b
chr4	43544745	43545120	4.5101	0.0012353	ENSDARG00000114935	chr4	si:dkeyp-53e4
chr25	5098061	5119145	4.50919	3.52806e-74	ENSDARG00000067710	chr25	shisal1b
chr3	24275846	24284065	4.50841	7.37145e-72	ENSDARG00000038139	chr3	pdgfbb
chr19	20644596	20645531	4.50704	5.57996e-66	ENSDARG00000062640	chr19	kcnh8
chr2	49602903	49603678	4.5064	0	ENSDARG00000052997	chr2	sema4e
chr11	14004235	14014653	4.50636	7.11496e-22	ENSDARG00000098667	chr11	grin3bb
chr20	21473737	21474937	4.5061	7.98234e-293	ENSDARG00000021389	chr20	jag2b
chr4	76291352	76291952	4.50555	9.69649e-06	ENSDARG00000099327	chr4	zgc:174944
chr1	52264130	52291996	4.50546	9.00214e-28	ENSDARG00000059948	chr1	si:dkey-121b10
chr3	32870309	32871634	4.50449	5.63133e-88	ENSDARG00000053260	chr3	zgc:113090
chr21	29508430	29508630	4.50387	0.00128061	ENSDARG00000112176	chr21	BX537120
chr3	34262929	34265304	4.50344	0	ENSDARG00000076847	chr3	tnrc6c1
chr4	47436225	47446937	4.50255	6.65858e-12	ENSDARG00000103946	chr4	si:dkey-124l13
chr8	50285533	50287773	4.49885	0.00129489	ENSDARG00000021232	chr8	nkx2
chr4	77686161	77686336	4.49809	0.00126867	ENSDARG00000068857	chr4	gbp4
chr14	30355974	30357249	4.49728	2.31796e-266	ENSDARG00000071562	chr14	mtus1a
chr11	14014703	14022523	4.49681	7.79724e-24	ENSDARG00000098667	chr11	grin3bb
chr23	17783412	17783537	4.49464	1.01564e-05	ENSDARG00000080174	chr23	dre-mir-124-5
chr4	32176034	32176659	4.49139	9.89563e-06	ENSDARG00000102008	chr4	si:dkey-72l17
chr23	35963122	35963735	4.48866	0	ENSDARG00000034117	chr23	rarga
chr2	32016527	32018371	4.48597	0	ENSDARG00000007241	chr2	mycb
chr16	32560420	32561795	4.48538	4.08542e-209	ENSDARG00000076262	chr16	pou3f2b
chr21	40871698	40875938	4.48485	4.64238e-51	ENSDARG00000069017	chr21	elnb
chr3	33420213	33420863	4.48286	1.04601e-05	ENSDARG00000053455	chr3	ccdc103
chr10	25573496	25574671	4.48208	0	ENSDARG00000078430	chr10	tiam1a
chr19	10892689	10893389	4.48143	0	ENSDARG00000100396	chr19	pip5k1aa
chr4	56394449	56477224	4.48027	1.42338e-37	ENSDARG00000098585	chr4	si:ch211-237a4
chr8	26586483	26587433	4.47891	0	ENSDARG00000011672	chr8	sema3b
chr4	42429231	42429706	4.47875	9.36786e-12	ENSDARG00000098515	chr4	si:dkey-16p6
chr2	10607224	10610643	4.47679	9.29869e-250	ENSDARG00000005590	chr2	mtf2
chr19	24886212	24888601	4.47531	0	ENSDARG00000016623	chr19	si:ch211-195b13
chr6	38722520	38730530	4.47424	3.24473e-216	ENSDARG00000061039	chr6	atp10a
chr2	26155794	26156784	4.47417	3.89151e-47	ENSDARG00000005364	chr2	grin3ba
chr6	6394688	6395313	4.47264	1.19212e-25	ENSDARG00000063257	chr6	si:ch211-194e18
chr6	599168	599688	4.47226	1.14107e-05	ENSDARG00000096322	chr6	uts2r4
chr14	44589610	44590960	4.47182	3.8884e-110	ENSDARG00000074535	chr14	lingo2a
chr3	12924929	12930105	4.47017	9.1146e-222	ENSDARG00000098578	chr3	pdgfab
chr21	40010948	40014169	4.46623	0.00139123	ENSDARG00000060051	chr21	slc47a2
chr8	50731050	50732150	4.46512	1.81013e-25	ENSDARG00000089156	chr8	egr3
chr17	19832175	19834475	4.46434	2.80093e-125	ENSDARG00000071091	chr17	chrm3a
chr8	25368033	25368708	4.46337	4.54209e-35	ENSDARG00000075307	chr8	kcnq2a
chr14	29757836	29759486	4.46235	5.90763e-219	ENSDARG00000037122	chr14	TENM2
chr7	53532267	53533467	4.46226	0	ENSDARG00000104530	chr7	znf609b
chr25	16045433	16045771	4.46122	1.16979e-05	ENSDARG00000111983	chr25	sb:cb470
chr21	37668947	37669147	4.46042	0.00140905	ENSDARG00000105287	chr21	mpp1
chr19	45983646	45985989	4.45905	9.08088e-49	ENSDARG00000098980	chr19	si:ch211-153f2
chr13	24371939	24379178	4.45814	2e-301	ENSDARG00000019709	chr13	rhoua
chr19	47565189	47565947	4.45737	1.50119e-271	ENSDARG00000078069	chr19	rrm2
chr14	23811807	23812557	4.45597	8.81958e-45	ENSDARG00000004648	chr14	kctd16a
chr9	22739010	22748015	4.4555	0	ENSDARG00000012942	chr9	itgb5
chr3	26280656	26281079	4.45454	0.00139659	ENSDARG00000070565	chr3	adap2
chr8	51573123	51576862	4.45438	8.82035e-76	ENSDARG00000041350	chr8	ankrd39
chr20	31748623	31752057	4.4542	1.14845e-93	ENSDARG00000002656	chr20	stxbp5a
chr1	53911833	53912683	4.45375	1.22231e-146	ENSDARG00000025808	chr1	taf5l
chr18	8383905	8384180	4.45242	0.00140312	ENSDARG00000063186	chr18	si:ch211-220f12
chr19	41466443	41467041	4.45217	2.33081e-25	ENSDARG00000042291	chr19	dlx6a
chr15	10002702	10021741	4.44907	0	ENSDARG00000105088	chr15	tenm4
chr22	20314729	20319346	4.44836	0	ENSDARG00000099999	chr22	tcf3b
chr3	13911949	13912249	4.44823	1.23557e-05	ENSDARG00000099695	chr3	si:dkey-61n16
chr17	26990530	26993823	4.44714	2.65853e-112	ENSDARG00000032932	chr17	cnksr1
chr6	40451269	40454675	4.44712	2.14659e-118	ENSDARG00000070617	chr6	vhl
chr8	16615897	16621926	4.44709	0	ENSDARG00000069298	chr8	osbpl9
chr3	62432900	62445803	4.44681	5.156e-56	ENSDARG00000097714	chr3	FP017215
chr20	27427131	27428557	4.44433	0.00142824	ENSDARG00000042368	chr20	kif26aa
chr17	27176767	27177692	4.44429	5.06049e-66	ENSDARG00000100722	chr17	si:ch211-160f23
chr16	21805433	21805908	4.44357	1.23487e-05	ENSDARG00000061762	chr16	trim108
chr13	29520243	29520843	4.44335	1.9855e-19	ENSDARG00000061070	chr13	chst3a
chr2	3453789	3454239	4.44329	1.2298e-09	ENSDARG00000097556	chr2	cyp8b2
chr25	19633306	19646720	4.44329	1.26147e-05	ENSDARG00000007788	chr25	atp2b1b
chr25	11805007	11815318	4.44282	6.58681e-238	ENSDARG00000077228	chr25	ntrk3a
chr16	40727278	40841334	4.44248	7.10724e-118	ENSDARG00000102445	chr16	si:dkey-22o22
chr5	69417461	69417861	4.44111	1.29503e-07	ENSDARG00000099542	chr5	FQ311924
chr23	40738587	40744847	4.44034	1.42882e-09	ENSDARG00000075960	chr23	cdh24a
chr7	5535552	5536127	4.44016	2.33202e-19	ENSDARG00000092823	chr7	si:dkeyp-67a8
chr16	46453175	46463756	4.43993	1.40141e-09	ENSDARG00000069728	chr16	rpz3
chr16	23976926	23977226	4.43489	0.00152708	ENSDARG00000075614	chr16	apoc4
chr15	30127270	30135255	4.43421	0	ENSDARG00000069066	chr15	nufip2
chr17	43664328	43664428	4.43337	0.00153211	ENSDARG00000044098	chr17	egr2a
chr14	21922427	21923277	4.43227	2.76316e-21	ENSDARG00000037408	chr14	tbc1d10c
chr12	42186785	42196391	4.43196	8.20125e-31	ENSDARG00000109963	chr12	TCERG1L
chr6	49763078	49763803	4.4316	1.40759e-09	ENSDARG00000095783	chr6	si:dkey-249d8
chr6	52363094	52372593	4.43072	0	ENSDARG00000018896	chr6	mmp24
chr12	24598193	24636890	4.43031	0	ENSDARG00000061647	chr12	nrxn1a
chr2	2290147	2296753	4.42944	1.997e-42	ENSDARG00000020957	chr2	pth1r
chr4	28333799	28335184	4.42863	0	ENSDARG00000069185	chr4	celsr1a
chr13	14172830	14181984	4.42766	2.69669e-270	ENSDARG00000062164	chr13	atrn
chr14	8248578	8249328	4.42462	2.6451e-115	ENSDARG00000063036	chr14	psd2
chr15	37015303	37016703	4.42391	3.05353e-237	ENSDARG00000104665	chr15	kirrel3l
chr8	16407983	16411821	4.42359	2.22103e-42	ENSDARG00000057610	chr8	cdkn2c
chr3	58788784	58798718	4.42325	7.38477e-124	ENSDARG00000059567	chr3	si:ch73-281f12
chr6	35676133	35677483	4.42288	3.86353e-136	ENSDARG00000076351	chr6	brinp3a
chr13	51526721	51527140	4.42046	1.52549e-05	ENSDARG00000021150	chr13	valopa
chr4	77812385	77827065	4.42041	1.91056e-13	ENSDARG00000101992	chr4	si:dkey-238k10
chr3	40491	44354	4.4193	6.46405e-52	ENSDARG00000104985	chr3	zgc:110249
chr15	813181	814606	4.41563	4.22316e-44	ENSDARG00000098032	chr15	si:dkey-7i4
chr23	5756441	5758930	4.41531	1.55984e-160	ENSDARG00000037804	chr23	phlda3
chr11	40467692	40468342	4.41517	3.37661e-19	ENSDARG00000102160	chr11	si:dkeyp-61b2
chr2	47510946	47513768	4.41386	0	ENSDARG00000014674	chr2	acsl3b
chr5	54337447	54339738	4.41156	2.77802e-215	ENSDARG00000100773	chr5	zmynd19
chr9	21034704	21035829	4.41143	1.02765e-264	ENSDARG00000002582	chr9	tbx15
chr23	36178303	36184038	4.40719	8.72326e-181	ENSDARG00000070337	chr23	hoxc1a
chr23	17656835	17657035	4.40713	0.0016679	ENSDARG00000095857	chr23	CR407550
chr3	25055975	25060115	4.40687	2.8153e-34	ENSDARG00000097379	chr3	CR936416
chr17	45501752	45502702	4.40684	6.9547e-25	ENSDARG00000060008	chr17	hhipl2
chr5	32182029	32182728	4.40526	3.33888e-38	ENSDARG00000094052	chr5	taok3b
chr4	69826260	69826985	4.40403	1.76249e-09	ENSDARG00000099090	chr4	znf1087
chr19	22970267	22970592	4.40369	0.0015944	ENSDARG00000040004	chr19	PKHD1L1
chr4	32452287	32456772	4.40189	0.00160062	ENSDARG00000091746	chr4	si:dkey-16p6
chr25	29393631	29395206	4.39978	1.77632e-104	ENSDARG00000094923	chr25	CU469568
chr11	42932946	42933071	4.39887	0.00165076	ENSDARG00000102755	chr11	EML6
chr19	15571289	15571864	4.39648	3.59551e-45	ENSDARG00000024619	chr19	foxo6b
chr15	41737606	41737756	4.39513	0.00176822	ENSDARG00000097679	chr15	ftr90
chr4	56150517	56150892	4.39489	1.54417e-05	ENSDARG00000113022	chr4	si:ch211-207e19
chr21	21813026	21813576	4.39453	1.54649e-05	ENSDARG00000096381	chr21	neu3
chr3	35406394	35408244	4.39341	0	ENSDARG00000037919	chr3	rbbp6
chr12	23647545	23650027	4.39324	4.55159e-17	ENSDARG00000061710	chr12	map3k8
chr14	30912062	30915447	4.39298	0	ENSDARG00000055792	chr14	foxo4
chr14	41601539	41606939	4.39173	0	ENSDARG00000052556	chr14	fgfrl1b
chr7	17041122	17041247	4.39143	0.0017822	ENSDARG00000102605	chr7	CU929054
chr17	6986727	6986927	4.39086	0.00172708	ENSDARG00000058853	chr17	sash1b
chr14	30224358	30225358	4.39078	1.95619e-64	ENSDARG00000019063	chr14	fat1b
chr2	21502274	21502824	4.39042	1.73249e-07	ENSDARG00000024759	chr2	inhbab
chr15	44559447	44560322	4.39033	2.16799e-45	ENSDARG00000104296	chr15	zgc:165508
chr2	49453174	49454149	4.38858	0	ENSDARG00000017780	chr2	rorcb
chr20	28252074	28254501	4.38797	1.07757e-169	ENSDARG00000070425	chr20	dll4
chr8	22761853	22762553	4.38663	1.39564e-65	ENSDARG00000025108	chr8	magixa
chr3	44002299	44003049	4.38387	2.12124e-92	ENSDARG00000116052	chr3	il4r
chr1	8765028	8766378	4.38354	2.05923e-26	ENSDARG00000070543	chr1	grin2ab
chr19	15619202	15620002	4.38353	4.06179e-47	ENSDARG00000024619	chr19	foxo6b
chr19	40340526	40347943	4.38217	1.97772e-146	ENSDARG00000013863	chr19	fam133b
chr15	43982087	43983512	4.37983	0	ENSDARG00000099936	chr15	nlrc3l
chr6	30852994	30854119	4.37845	0	ENSDARG00000032868	chr6	pde4ba
chr14	49209971	49211221	4.37813	0	ENSDARG00000060016	chr14	nsd1a
chr7	37861771	37865009	4.37504	0	ENSDARG00000060071	chr7	tent4b
chr21	18997552	19013223	4.37485	2.21695e-121	ENSDARG00000057556	chr21	rpl17
chr15	40051767	40051967	4.37323	0.00170287	ENSDARG00000043447	chr15	gpr55a
chr19	10238161	10241937	4.37217	1.3914e-80	ENSDARG00000063144	chr19	shisa7b
chr21	44557105	44557513	4.37197	0.00170748	ENSDARG00000100774	chr21	cmc4
chr16	33062569	33063144	4.37095	1.67343e-52	ENSDARG00000019962	chr16	dop1a
chr10	27046733	27048635	4.37061	0.00175409	ENSDARG00000043662	chr10	cnih2
chr6	52637607	52643424	4.37029	9.63656e-86	ENSDARG00000002760	chr6	gdf5
chr4	73564126	73564451	4.37007	0.00171448	ENSDARG00000098389	chr4	znf1015
chr19	19782412	19783624	4.37004	2.53991e-216	ENSDARG00000098798	chr19	CR382300
chr6	39812474	39829928	4.36958	2.82075e-26	ENSDARG00000055317	chr6	c1ql4b
chr7	27451518	27452668	4.36876	0	ENSDARG00000015536	chr7	sox6
chr17	36589005	36589605	4.36821	9.91291e-19	ENSDARG00000053987	chr17	htr1b
chr5	56914890	56924747	4.36773	1.0946e-105	ENSDARG00000021380	chr5	ppm1db
chr2	19280828	19287415	4.36631	0	ENSDARG00000101903	chr2	zfyve9a
chr1	30854968	30855393	4.36431	4.5498e-11	ENSDARG00000096527	chr1	BX548015
chr3	25237398	25239534	4.36375	0	ENSDARG00000038069	chr3	mgat3a
chr25	32315318	32316193	4.36319	4.4924e-56	ENSDARG00000075725	chr25	cep152
chr9	6660818	6661568	4.363	4.83974e-13	ENSDARG00000042032	chr9	pou3f3a
chr14	30110335	30110810	4.36244	1.84374e-05	ENSDARG00000055852	chr14	mtnr1ab
chr14	47783570	47789923	4.36028	0	ENSDARG00000005482	chr14	rapgef2
chr5	39537244	39556881	4.35878	3.66958e-11	ENSDARG00000035377	chr5	fgf5
chr15	34562196	34563021	4.3578	8.99753e-147	ENSDARG00000068892	chr15	sostdc1a
chr4	75537094	75537494	4.35779	1.83821e-05	ENSDARG00000104916	chr4	si:dkey-71l4
chr9	46398311	46398536	4.35574	0.00176812	ENSDARG00000092404	chr9	si:dkey-79p17
chr17	27337168	27337293	4.35486	0.00192576	ENSDARG00000055270	chr17	si:ch1073-358c10
chr19	41031968	41034224	4.3547	1.90604e-207	ENSDARG00000023900	chr19	casd1
chr2	7923963	7934341	4.35377	0	ENSDARG00000031548	chr2	ephb3a
chr23	26003400	26003858	4.35364	1.95729e-05	ENSDARG00000077882	chr23	ccn5
chr4	4397502	4398177	4.35297	1.68588e-168	ENSDARG00000059043	chr4	ntf3
chr11	29911273	29916580	4.3528	0.00182223	ENSDARG00000056624	chr11	vegfd
chr19	19489687	19491862	4.35168	0	ENSDARG00000100791	chr19	tril
chr15	38157486	38168713	4.3507	1.29333e-18	ENSDARG00000089404	chr15	si:dkey-24p1
chr11	39909600	39923109	4.35061	0	ENSDARG00000007824	chr11	camta1b
chr7	48875115	48876480	4.35055	1e-306	ENSDARG00000018643	chr7	igf2a
chr4	35239719	35240569	4.35	5.2924e-39	ENSDARG00000101459	chr4	si:dkey-279j5
chr17	599083	604869	4.34977	1.33431e-199	ENSDARG00000101676	chr17	KLHL28
chr20	23431484	23432109	4.34957	4.0413e-61	ENSDARG00000009131	chr20	slc10a4
chr5	71253305	71254830	4.34665	0	ENSDARG00000078302	chr5	brinp1
chr6	415227	419187	4.34604	1.38157e-31	ENSDARG00000104188	chr6	fam83fb
chr3	56565299	56569928	4.34424	5.12463e-144	ENSDARG00000100331	chr3	SMIM10
chr7	2289714	2289939	4.34413	0.00181269	ENSDARG00000087289	chr7	zgc:66473
chr5	20542991	20545523	4.34405	6.84371e-28	ENSDARG00000095509	chr5	CR759885
chr8	28701255	28701455	4.34404	0.00181305	ENSDARG00000022139	chr8	ocstamp
chr16	20013834	20014359	4.34372	1.94771e-05	ENSDARG00000020046	chr16	ahr1a
chr3	7997564	7997887	4.34371	0.00181431	ENSDARG00000100721	chr3	si:ch211-175l6
chr23	579892	583648	4.34367	0.00181447	ENSDARG00000037837	chr23	ogfr
chr4	49110329	49110629	4.34367	0.00181448	ENSDARG00000094443	chr4	znf1036
chr6	338434	341217	4.34324	0	ENSDARG00000052182	chr6	rbfox2
chr8	32801817	32804805	4.3427	3.58047e-252	ENSDARG00000078550	chr8	zgc:194839
chr8	24759577	24779395	4.34206	0	ENSDARG00000042807	chr8	slc16a4
chr3	44048906	44049756	4.34164	8.62401e-133	ENSDARG00000102583	chr3	il4r
chr20	15553731	15554606	4.34084	0	ENSDARG00000043531	chr20	jun
chr10	22051928	22052528	4.34069	1.97076e-20	ENSDARG00000017615	chr10	tlx3b
chr25	29381886	29383361	4.3404	1.76236e-101	ENSDARG00000097397	chr25	ugt5a4
chr20	30033127	30083519	4.34033	0	ENSDARG00000096489	chr20	BX248324
chr4	10574821	10580789	4.3396	1.85678e-273	ENSDARG00000032389	chr4	tspan12
chr4	62191167	62191392	4.33662	0.0018862	ENSDARG00000103527	chr4	si:dkeyp-35e5
chr17	33338260	33338835	4.33426	5.94774e-13	ENSDARG00000043141	chr17	si:ch211-132f19
chr20	20927826	20930114	4.33367	0	ENSDARG00000032369	chr20	btbd6b
chr20	45893172	45899149	4.3336	0	ENSDARG00000041430	chr20	bmp2b
chr24	15277390	15278775	4.33336	0	ENSDARG00000058565	chr24	socs6a
chr7	20664092	20665339	4.33312	8.22067e-191	ENSDARG00000069376	chr7	tnfsf12
chr2	27094181	27094653	4.33269	3.00382e-38	ENSDARG00000023542	chr2	cdh7a
chr4	62491220	62491770	4.33224	2.6319e-07	ENSDARG00000116367	chr4	si:dkey-51d8
chr9	27733380	27734078	4.33026	5.25419e-57	ENSDARG00000000747	chr9	lcmt2
chr22	10214993	10220430	4.32961	2.22081e-250	ENSDARG00000043095	chr22	kctd6a
chr2	22791722	22792460	4.32758	1.40534e-16	ENSDARG00000093112	chr2	espnlb
chr6	58670631	58670731	4.32521	0.00204979	ENSDARG00000019516	chr6	sp7
chr4	45241066	45241516	4.32479	3.54805e-09	ENSDARG00000096012	chr4	znf1115
chr3	9638651	9640051	4.32194	0	ENSDARG00000112452	chr3	crebbpb
chr6	52082201	52082926	4.32109	3.01269e-82	ENSDARG00000059523	chr6	rims4
chr22	7044724	7067189	4.32049	1.08335e-76	ENSDARG00000101866	chr22	asic1b
chr6	6445408	6445558	4.32005	0.00195378	ENSDARG00000063257	chr6	si:ch211-194e18
chr23	18177280	18177830	4.31863	2.2791e-18	ENSDARG00000062357	chr23	tafa1a
chr6	25314211	25316009	4.31855	0	ENSDARG00000101293	chr6	PKN2
chr21	18444236	18444561	4.31708	0.00196616	ENSDARG00000075837	chr21	si:dkey-1d7
chr25	32518577	32524619	4.31595	1.91922e-116	ENSDARG00000097670	chr25	BX005048
chr17	23257781	23262007	4.31524	3.05674e-07	ENSDARG00000115129	chr17	AL935174
chr25	8010866	8029924	4.31517	0.00202832	ENSDARG00000017446	chr25	camk1db
chr25	9678420	9680195	4.31506	5.09773e-212	ENSDARG00000113411	chr25	lrrc4ca
chr14	4610438	4611163	4.31401	1.10419e-14	ENSDARG00000013389	chr14	gabra4
chr25	35957602	35960311	4.31327	3.40326e-58	ENSDARG00000045554	chr25	snx20
chr23	39718519	39727347	4.31241	8.80448e-118	ENSDARG00000078924	chr23	tmco4
chr5	27530971	27538745	4.31085	0	ENSDARG00000035521	chr5	sfrp1a
chr12	11154824	11157233	4.3098	2.85277e-152	ENSDARG00000056783	chr12	raraa
chr22	35118829	35124655	4.30903	0	ENSDARG00000053918	chr22	srfa
chr16	7792644	7793457	4.30742	0	ENSDARG00000075593	chr16	trim71
chr2	20442815	20442990	4.30702	0.00206341	ENSDARG00000097187	chr2	si:ch211-153l6
chr11	5965167	5966267	4.30583	1.37951e-140	ENSDARG00000077229	chr11	ano8b
chr13	8828249	8829392	4.30526	4.93012e-40	ENSDARG00000087558	chr13	si:ch73-105b23
chr7	37851110	37863250	4.30511	5.04914e-74	ENSDARG00000105555	chr7	BX663605
chr11	38517629	38522451	4.30449	3.54178e-29	ENSDARG00000075975	chr11	slc45a3
chr1	53475073	53476173	4.30417	3.12174e-65	ENSDARG00000052376	chr1	b3gnt2a
chr21	22985077	22986277	4.30343	5.53489e-278	ENSDARG00000069441	chr21	lpar6b
chr8	36058542	36058767	4.30333	0.00207949	ENSDARG00000102759	chr8	TMEM132D
chr17	11711513	11715428	4.30158	0	ENSDARG00000013343	chr17	kif26ba
chr3	31063205	31063880	4.30157	2.98826e-72	ENSDARG00000097740	chr3	elob
chr7	54645257	54645557	4.30133	2.36647e-05	ENSDARG00000098663	chr7	fgf19
chr12	34276201	34277465	4.30096	0	ENSDARG00000026611	chr12	socs3b
chr7	56554025	56554225	4.30032	0.00203717	ENSDARG00000100098	chr7	CR382281
chr4	31661596	31662046	4.29948	3.20397e-07	ENSDARG00000100061	chr4	si:dkey-16p6
chr6	15373302	15425910	4.29852	8.07466e-31	ENSDARG00000061515	chr6	tmtops2a
chr2	20367953	20369853	4.29713	2.02355e-43	ENSDARG00000079671	chr2	plppr4a
chr5	31590313	31591000	4.29671	2.0321e-193	ENSDARG00000035471	chr5	si:dkey-220k22
chr6	36130529	36131954	4.29641	1.15657e-201	ENSDARG00000061051	chr6	brinp3a
chr13	34765140	34780006	4.29635	0	ENSDARG00000020541	chr13	ism1
chr5	33339811	33347993	4.29455	4.13519e-126	ENSDARG00000020136	chr5	ptges
chr25	1049401	1049501	4.2943	0.00211936	ENSDARG00000101522	chr25	FO907089
chr13	27951687	28009574	4.29412	3.32628e-143	ENSDARG00000030733	chr13	b3gat2
chr9	42653187	42656978	4.29395	0	ENSDARG00000031678	chr9	col5a2a
chr5	40272847	40291302	4.29309	0	ENSDARG00000067713	chr5	snx18a
chr6	8093277	8093852	4.29113	2.05835e-14	ENSDARG00000090793	chr6	si:ch211-207j7
chr23	30064988	30071929	4.29008	1.93761e-231	ENSDARG00000077428	chr23	camta1a
chr20	34375409	34375509	4.28974	0.00220767	ENSDARG00000079036	chr20	znfl1k
chr5	5325793	5394468	4.28758	3.23113e-94	ENSDARG00000089262	chr5	pbx3a
chr15	28973083	28973708	4.28695	1.15999e-21	ENSDARG00000025478	chr15	gipr
chr4	55061073	55062012	4.28656	2.5708e-05	ENSDARG00000101469	chr4	si:dkey-56m15
chr19	20309109	20311431	4.28625	2.57396e-05	ENSDARG00000070831	chr19	rftn1a
chr16	28511566	28512860	4.28556	0	ENSDARG00000078717	chr16	itga8
chr13	29466031	29466531	4.28496	3.66131e-07	ENSDARG00000019179	chr13	lrit1a
chr23	30889868	30890843	4.28467	3.50949e-73	ENSDARG00000036952	chr23	zgc:198371
chr2	27323651	27324176	4.28463	1.80014e-14	ENSDARG00000092151	chr2	BX649522
chr2	52469853	52475513	4.28379	0	ENSDARG00000053326	chr2	gna11b
chr24	38727036	38733327	4.28327	0	ENSDARG00000076748	chr24	ntn2
chr15	21842637	21847060	4.28253	1.4878e-48	ENSDARG00000056835	chr15	laynb
chr20	53466099	53467524	4.28234	3.49207e-203	ENSDARG00000075016	chr20	apobb
chr12	36671127	36740060	4.28127	2.46535e-66	ENSDARG00000060253	chr12	si:ch211-216b21
chr7	73087292	73088964	4.28036	4e-296	-	-	NA
chr7	20422508	20434063	4.27783	0	ENSDARG00000036420	chr7	si:dkey-33c9
chr16	22783053	22791527	4.27424	0	ENSDARG00000075437	chr16	shc1
chr22	23474599	23479394	4.2736	5.85018e-151	ENSDARG00000101868	chr22	dennd1b
chr3	53217962	53224280	4.27009	0	ENSDARG00000078904	chr3	brd4
chr14	497694	498669	4.26984	3.42724e-158	ENSDARG00000103985	chr14	spry1
chr19	33139163	33140403	4.26938	4.62135e-32	ENSDARG00000032859	chr19	lratd2
chr23	4088492	4091000	4.26931	6.73368e-196	ENSDARG00000076299	chr23	FQ323119
chr1	38417355	38426362	4.2681	2.42725e-94	ENSDARG00000011066	chr1	glra3
chr7	38202987	38203387	4.26638	6.01414e-09	ENSDARG00000105653	chr7	BX323797
chr25	12640210	12656826	4.26615	4.65894e-30	ENSDARG00000102204	chr25	jph3
chr20	29471642	29472042	4.2649	2.95095e-05	ENSDARG00000032126	chr20	scg5
chr9	19118767	19133001	4.26483	7.92888e-90	ENSDARG00000068681	chr9	crfb1
chr24	3059547	3060447	4.26483	2.31108e-123	ENSDARG00000012671	chr24	inhbaa
chr25	2003089	2004439	4.26405	1.26472e-67	ENSDARG00000071107	chr25	wnt7bb
chr16	29456498	29480313	4.26388	1.86331e-201	ENSDARG00000078527	chr16	lingo4b
chr10	43839112	43839212	4.26316	0.00220303	ENSDARG00000073675	chr10	tlr8b
chr20	22335510	22338248	4.26274	0	ENSDARG00000043317	chr20	kita
chr5	67775080	67775330	4.2623	0.00226618	ENSDARG00000013649	chr5	casr
chr15	42346331	42347206	4.26205	2.22592e-74	ENSDARG00000018854	chr15	scaf4b
chr2	24154025	24157638	4.2612	1.81246e-12	ENSDARG00000029881	chr2	kcnh2a
chr5	68065823	68066048	4.26029	0.00234705	ENSDARG00000011555	chr5	spag7
chr21	39506097	39509684	4.26028	2.5802e-114	ENSDARG00000073988	chr21	mntb
chr21	43461355	43464086	4.2595	0	ENSDARG00000044327	chr21	tmem185
chr4	33559664	33560939	4.25803	3.74158e-60	ENSDARG00000091013	chr4	si:dkey-84h14
chr19	16088630	16088755	4.25739	0.00244883	ENSDARG00000062060	chr19	gmeb1
chr8	31942374	31943435	4.25725	1.3167e-42	ENSDARG00000093745	chr8	htr1aa
chr24	21684613	21686706	4.25504	3.51908e-37	ENSDARG00000002779	chr24	pdx1
chr16	52370121	52371171	4.25422	2.25578e-81	ENSDARG00000087131	chr16	ifnlr1
chr10	41705464	41735500	4.25404	4.00493e-51	ENSDARG00000091128	chr10	lrrc75bb
chr24	39740381	39742770	4.25365	2.28151e-89	ENSDARG00000061363	chr24	GFOD1
chr4	1826138	1826513	4.25239	3.52684e-05	ENSDARG00000015921	chr4	pwp1
chr3	32601618	32601718	4.25087	0.0022605	ENSDARG00000096331	chr3	si:ch73-248e21
chr12	199652	200443	4.25077	0.00232131	ENSDARG00000116210	chr12	CABZ01102038
chr20	9421447	9422572	4.25006	7.59059e-251	ENSDARG00000002467	chr20	rdh14b
chr21	2364392	2365392	4.24958	1.37386e-19	ENSDARG00000101056	chr21	BX890539
chr15	36352893	36356542	4.24931	1.38121e-19	ENSDARG00000011581	chr15	si:dkey-23k10
chr16	39125588	39131642	4.24917	1.60181e-268	ENSDARG00000053479	chr16	gdf6a
chr18	50898300	50899517	4.24887	0.0024921	ENSDARG00000102443	chr18	shank2a
chr22	3389346	3401288	4.2485	0	ENSDARG00000059738	chr22	ptprsa
chr24	24461565	24463340	4.24829	3.15165e-161	ENSDARG00000058039	chr24	bhlhe22
chr1	24870660	24876792	4.24828	0	ENSDARG00000060994	chr1	fbxw7
chr4	2162673	2163398	4.24821	2.04315e-19	ENSDARG00000057468	chr4	kcnc2
chr6	50451886	50454833	4.24789	0	ENSDARG00000077473	chr6	mych
chr21	38313902	38314852	4.24782	1.42117e-19	ENSDARG00000044375	chr21	zgc:158291
chr14	11961670	11963420	4.24666	4.62496e-149	ENSDARG00000074865	chr14	frmpd3
chr7	3391580	3392623	4.24653	0.00228114	ENSDARG00000105375	chr7	si:ch211-285c6
chr5	30208391	30209066	4.24596	6.82651e-119	ENSDARG00000029124	chr5	adamts15a
chr21	29227723	29247942	4.24555	1.51247e-83	ENSDARG00000011317	chr21	adra1ba
chr1	56468135	56468601	4.24466	4.64712e-07	ENSDARG00000074069	chr1	zgc:171452
chr7	50476852	50516973	4.2441	3.11024e-267	ENSDARG00000052118	chr7	adamtsl5
chr13	37071663	37072163	4.24344	7.19491e-09	ENSDARG00000034181	chr13	esr2b
chr18	16798853	16799828	4.24276	6.60748e-67	ENSDARG00000069027	chr18	admb
chr6	29477082	29477882	4.24116	4.18582e-51	ENSDARG00000022518	chr6	pex5la
chr25	10917307	10917556	4.23973	0.00231377	ENSDARG00000096830	chr25	mhc1lja
chr3	19354579	19355200	4.2385	5.90403e-51	ENSDARG00000075380	chr3	kri1
chr8	27361686	27515239	4.23735	4.27937e-181	ENSDARG00000020292	chr8	si:ch211-254n4
chr7	7507186	7508747	4.23648	3.21991e-05	ENSDARG00000070116	chr7	nit1
chr17	23650568	23656125	4.23639	0	ENSDARG00000071018	chr17	ptena
chr22	1547179	1550817	4.23596	1.77298e-33	ENSDARG00000100915	chr22	si:ch211-255f4
chr5	27483474	27487964	4.23437	0	ENSDARG00000044074	chr5	loxl2b
chr7	6463850	6464200	4.23429	0.00240219	ENSDARG00000103015	chr7	hist1h2a2
chr2	21312432	21315974	4.23414	7.59136e-16	ENSDARG00000057751	chr2	zbtb47a
chr24	35387541	35391991	4.23336	0	ENSDARG00000040046	chr24	snai2
chr24	36812639	36813164	4.23154	2.55563e-116	ENSDARG00000079656	chr24	fam171a2b
chr4	70421505	70421880	4.2307	8.32643e-09	ENSDARG00000099466	chr4	si:dkey-190j3
chr20	36797611	36799921	4.2289	4.94071e-186	ENSDARG00000016122	chr20	ptrhd1
chr8	25036443	25036543	4.22858	0.00243083	ENSDARG00000061314	chr8	ngrn
chr3	24996929	24998554	4.22707	0	ENSDARG00000061108	chr3	ep300b
chr9	20781188	20784047	4.22693	0	ENSDARG00000010437	chr9	tent5c
chr20	37512816	37513791	4.22623	1.14335e-135	ENSDARG00000039987	chr20	hivep2a
chr2	10056099	10061487	4.22558	9.99529e-232	ENSDARG00000063018	chr2	fam78ba
chr25	36488163	36488713	4.22426	5.19701e-78	ENSDARG00000031138	chr25	irx3b
chr21	15839775	15841167	4.22298	2.38256e-192	ENSDARG00000044755	chr21	si:dkeyp-87d8
chr8	30652071	30662089	4.22272	0	ENSDARG00000006719	chr8	specc1la
chr6	10140553	10141553	4.22239	3.61366e-95	ENSDARG00000079700	chr6	b3galt1a
chr16	11217064	11222296	4.22151	0	ENSDARG00000055502	chr16	cicb
chr5	25727403	25729848	4.21946	1.24469e-249	ENSDARG00000035570	chr5	C5H9orf85
chr25	7718966	7722133	4.21889	1.49301e-236	ENSDARG00000021378	chr25	phf21ab
chr13	44818446	44819221	4.21876	7.29744e-54	ENSDARG00000005010	chr13	si:dkeyp-2e4
chr16	20309795	20312146	4.21821	0	ENSDARG00000095615	chr16	si:dkeyp-86h10
chr3	10310689	10312214	4.21614	2.72798e-126	ENSDARG00000058819	chr3	nog1
chr19	26622752	26627971	4.21533	3.24842e-219	ENSDARG00000031751	chr19	npr1a
chr19	30410741	30412052	4.21375	0	ENSDARG00000032651	chr19	ppp1r10
chr17	27408117	27419234	4.21272	0	ENSDARG00000014498	chr17	ythdf2
chr6	204121	205291	4.21259	0	ENSDARG00000036619	chr6	mgat3b
chr21	17984450	18013112	4.21215	7.73343e-28	ENSDARG00000092632	chr21	CR812470
chr11	31024517	31026317	4.21209	0	ENSDARG00000006923	chr11	cacna1ab
chr12	19792855	19793530	4.21021	6.40892e-21	ENSDARG00000045145	chr12	shisa9a
chr5	38088593	38089843	4.20984	4.89619e-79	ENSDARG00000060330	chr5	si:ch211-284e13
chr6	30684695	30687957	4.20951	3.33368e-151	ENSDARG00000044404	chr6	pars2
chr1	41950052	41950202	4.2095	0.0025287	ENSDARG00000018117	chr1	CR392347
chr11	34697772	34698049	4.20862	0.00253331	ENSDARG00000100115	chr11	dnah1
chr21	4219096	4219783	4.2076	1.09176e-248	ENSDARG00000015971	chr21	rapgef1b
chr6	38511663	38512513	4.20704	1.12087e-53	ENSDARG00000023771	chr6	gabrb3
chr23	39958540	39958940	4.20632	5.8188e-07	ENSDARG00000054847	chr23	xcr1a
chr22	533993	535454	4.20486	1.91933e-252	ENSDARG00000063661	chr22	nuak2
chr2	47644040	47648034	4.20426	0	ENSDARG00000038967	chr2	cul3a
chr1	50392715	50414784	4.20211	1.85081e-39	ENSDARG00000076420	chr1	dkk2
chr2	27377687	27380161	4.20201	0	ENSDARG00000061450	chr2	tesk2
chr25	34278692	34279617	4.20173	3.68321e-12	ENSDARG00000060471	chr25	gcnt3
chr14	9717677	9718027	4.20138	3.90301e-05	ENSDARG00000037553	chr14	il1rapl2
chr13	36527180	36527355	4.20034	0.00275176	ENSDARG00000029818	chr13	srsf5a
chr12	21674655	21674755	4.20012	0.00257812	ENSDARG00000076913	chr12	eme1
chr22	569675	575173	4.19996	3.91449e-195	ENSDARG00000000229	chr22	usp49
chr3	20208519	20224717	4.19962	0	ENSDARG00000088708	chr3	ngfra
chr21	2359865	2360515	4.19813	1.0056e-51	ENSDARG00000104488	chr21	si:ch73-299h12
chr8	7288116	7308181	4.19607	1.25667e-15	ENSDARG00000087187	chr8	grip2a
chr3	41958432	41960157	4.19585	0	ENSDARG00000034473	chr3	ttyh3a
chr6	43019641	43023006	4.19364	1.78245e-107	ENSDARG00000060120	chr6	glyctk
chr14	3572180	3573380	4.19311	6.89203e-123	ENSDARG00000105109	chr14	FP102783
chr15	23637422	23641156	4.19251	0	ENSDARG00000024966	chr15	MARK4
chr21	5359537	5359637	4.19237	0.00269931	ENSDARG00000094738	chr21	loxhd1a
chr8	2536279	2543240	4.1922	1.18807e-85	ENSDARG00000092360	chr8	si:ch211-51h9
chr24	27783945	27878708	4.19012	1.91542e-101	ENSDARG00000071501	chr24	hs6st1b
chr25	20002881	20003528	4.18826	4.47707e-41	ENSDARG00000004577	chr25	zgc:194665
chr9	6207487	6207612	4.1879	0.00264383	ENSDARG00000027822	chr9	tmtops2b
chr3	1044269	1044944	4.18775	2.13511e-10	ENSDARG00000020738	chr3	zgc:153921
chr6	33949404	33949854	4.18692	3.91829e-05	ENSDARG00000039222	chr6	mpl
chr3	4730445	4730995	4.18669	3.95768e-12	ENSDARG00000111833	chr3	CABZ01046996
chr15	29531219	29531394	4.18576	0.00265546	ENSDARG00000109743	chr15	BX324227
chr7	69161055	69173045	4.18527	0	ENSDARG00000103422	chr7	usp10
chr20	2607819	2609269	4.18492	3.89725e-278	ENSDARG00000032571	chr20	il20ra
chr6	13390288	13395459	4.18422	1.31881e-227	ENSDARG00000075041	chr6	fmnl2b
chr1	15200360	15202010	4.1837	0	ENSDARG00000078898	chr1	pcdh7a
chr2	3469268	3469793	4.18207	1.5168e-15	ENSDARG00000097559	chr2	cyp8b3
chr18	20720843	20722810	4.18148	2.24474e-27	ENSDARG00000041107	chr18	cftr
chr9	9596203	9671244	4.18118	0	ENSDARG00000017803	chr9	gsk3ba
chr6	34213970	34214370	4.18019	4.02357e-05	ENSDARG00000070013	chr6	dmrt2b
chr3	20658202	20666460	4.18004	0	ENSDARG00000100519	chr3	spop
chr21	38659301	38717292	4.17937	2.34547e-224	ENSDARG00000044381	chr21	siah2l
chr18	14578353	14579778	4.17871	1.98032e-145	ENSDARG00000013775	chr18	si:dkey-246g23
chr13	6309849	6319941	4.17741	3.87527e-29	ENSDARG00000058372	chr13	mcph1
chr4	61706159	61706634	4.17702	4.52517e-12	ENSDARG00000100335	chr4	znf1104
chr18	50356296	50356788	4.17696	8.34159e-29	ENSDARG00000026247	chr18	insyn1
chr20	30032627	30035202	4.1757	0	ENSDARG00000095743	chr20	sox11b
chr10	35182654	35186310	4.17455	1.68896e-230	ENSDARG00000055113	chr10	pom121
chr16	54925761	54926536	4.17396	1.7553e-15	ENSDARG00000114338	chr16	tpbgl
chr7	49799194	49800844	4.17244	2.13576e-143	ENSDARG00000035873	chr7	fjx1
chr1	51459591	51474957	4.17191	2.86428e-32	ENSDARG00000052435	chr1	spred2a
chr4	75676819	75677569	4.17108	5.0291e-29	ENSDARG00000098369	chr4	si:dkey-165o8
chr12	34564253	34565976	4.17066	0	ENSDARG00000080009	chr12	bahcc1b
chr9	30392382	30392745	4.17024	4.29076e-05	ENSDARG00000079703	chr9	si:dkey-18p12
chr21	27636287	27636587	4.17024	1.14111e-52	ENSDARG00000061454	chr21	nrxn2a
chr17	24074125	24079782	4.16905	0	ENSDARG00000091902	chr17	b3gnt2b
chr23	12106197	12106839	4.16865	8.90708e-36	ENSDARG00000086669	chr23	edn3b
chr1	44746178	44749313	4.16669	7.50328e-07	ENSDARG00000029718	chr1	p2rx3b
chr2	6734182	6734857	4.16632	3.74608e-32	ENSDARG00000075352	chr2	brinp3b
chr25	18367327	18367952	4.16591	5.59001e-39	ENSDARG00000021110	chr25	poc1b
chr24	16965318	16971119	4.16523	0	ENSDARG00000001930	chr24	klhl15
chr21	2316232	2316732	4.16418	4.39378e-05	ENSDARG00000099612	chr21	zgc:66483
chr4	66863683	66863933	4.16331	0.0027806	ENSDARG00000104266	chr4	si:dkey-29m1
chr4	71872488	71897000	4.16275	2.91797e-10	ENSDARG00000099711	chr4	si:dkey-29j8
chr18	48486155	48487530	4.16172	0	ENSDARG00000054632	chr18	fli1a
chr1	28036109	28047150	4.16062	0	ENSDARG00000031632	chr1	chst10
chr3	9737489	9738985	4.16	2.42243e-90	ENSDARG00000103847	chr3	CR339059
chr2	37544950	37546275	4.15961	0	ENSDARG00000011948	chr2	insra
chr25	21277477	21280522	4.15907	4.58423e-141	ENSDARG00000021589	chr25	tmem60
chr4	73564726	73565676	4.15882	1.9237e-25	ENSDARG00000098389	chr4	znf1015
chr3	1105759	1106309	4.15834	4.951e-37	ENSDARG00000075173	chr3	si:ch1073-322p19
chr5	17753313	17753961	4.15764	2.51499e-237	ENSDARG00000058232	chr5	fbrsl1
chr3	25546871	25547896	4.15714	7.95799e-101	ENSDARG00000088072	chr3	usp43b
chr12	31909595	31911045	4.15647	1.67667e-30	ENSDARG00000077560	chr12	grin2cb
chr19	40198100	40198353	4.15579	0.00290819	ENSDARG00000088641	chr19	grn2
chr24	6513842	6515667	4.15566	5e-304	ENSDARG00000104295	chr24	arhgap21a
chr24	26936247	26937522	4.15549	0	ENSDARG00000057241	chr24	tnfsf10
chr18	40383184	40387861	4.15474	0	ENSDARG00000011533	chr18	sema6dl
chr19	4828250	4831250	4.1543	4.02434e-221	ENSDARG00000075567	chr19	fbxl20
chr24	5784263	5786588	4.15359	9.79939e-169	ENSDARG00000058585	chr24	chst2b
chr24	41142185	41143235	4.15235	8.63386e-64	ENSDARG00000102312	chr24	scn5lab
chr17	21616994	21617494	4.15184	5.0347e-05	ENSDARG00000074389	chr17	gpr26
chr17	14722845	14723245	4.15128	4.7469e-05	ENSDARG00000101501	chr17	si:ch73-305o9
chr6	15651976	15653051	4.15	0	ENSDARG00000028027	chr6	trim63a
chr1	39991074	39991774	4.14971	6.47395e-12	ENSDARG00000079183	chr1	sod3b
chr1	55112800	55116291	4.14777	2.1549e-101	ENSDARG00000093412	chr1	sertad2a
chr9	33780879	33781098	4.14697	0.00287499	ENSDARG00000004204	chr9	efhc2
chr6	50695380	50696455	4.14419	1.5062e-224	ENSDARG00000052279	chr6	osgn1
chr7	7404516	7404716	4.1426	0.00290069	ENSDARG00000070107	chr7	six7
chr7	34791284	34791984	4.14207	1.45905e-13	ENSDARG00000053124	chr7	si:dkey-148a17
chr11	6349442	6354188	4.1413	5.95955e-22	ENSDARG00000079849	chr11	nrtn
chr20	51238870	51239920	4.14121	2.28637e-245	ENSDARG00000007886	chr20	slc35b2
chr5	28362491	28362880	4.14031	0.00291426	ENSDARG00000061486	chr5	DNAH10
chr12	16161438	16161588	4.14008	0.00300227	ENSDARG00000007906	chr12	lrp2b
chr2	5578550	5579575	4.13963	9.09557e-62	ENSDARG00000077690	chr2	mb21d2
chr19	36114845	36120319	4.13938	6.81681e-171	ENSDARG00000001559	chr19	csmd2
chr16	17389215	17466802	4.13698	2.11989e-238	ENSDARG00000070575	chr16	fam131bb
chr9	27381317	27385141	4.13691	3.18177e-30	ENSDARG00000043566	chr9	nepro
chr7	26142315	26143540	4.13631	0	ENSDARG00000086222	chr7	nat16
chr24	6116349	6118349	4.13612	4.26302e-251	ENSDARG00000096932	chr24	si:ch211-37e10
chr5	24264604	24266900	4.13559	9.44089e-07	ENSDARG00000094537	chr5	si:ch211-137i24
chr3	36972297	37032143	4.13542	7.42491e-264	ENSDARG00000070174	chr3	PLEKHH3
chr4	38105964	38106114	4.13539	0.00294356	ENSDARG00000101760	chr4	znf1016
chr7	68214934	68216234	4.13536	0	ENSDARG00000103057	chr7	zfhx3
chr8	53107404	53108179	4.13424	9.56469e-17	ENSDARG00000076218	chr8	b3galt4
chr12	10608724	10609774	4.13406	5.7461e-35	ENSDARG00000079371	chr12	lrrc3ca
chr6	543229	543693	4.1339	3.08132e-23	ENSDARG00000096307	chr6	cacna1ib
chr17	14731314	14734480	4.13384	3.43461e-73	ENSDARG00000057681	chr17	si:ch211-266o15
chr16	42156063	42156713	4.13128	3.74121e-25	ENSDARG00000060256	chr16	alkbh8
chr24	36721340	36722815	4.13096	0	ENSDARG00000061672	chr24	si:ch73-334d15
chr5	23925472	23926519	4.13071	3.38367e-91	ENSDARG00000002479	chr5	ercc6l
chr23	31380606	31381406	4.12778	8.33408e-45	ENSDARG00000076153	chr23	lca5
chr16	4907764	4913963	4.12763	1.83656e-156	ENSDARG00000116442	chr16	TENT5A
chr9	7358748	7367278	4.12742	2.78771e-202	ENSDARG00000058733	chr9	ihha
chr18	48864366	48917865	4.12695	0	ENSDARG00000078458	chr18	ppp1r37
chr20	32473583	32484596	4.12668	2.44855e-250	ENSDARG00000069808	chr20	ostm1
chr20	34519065	34520288	4.12629	5.56658e-237	ENSDARG00000042027	chr20	prrx1b
chr2	23066918	23078249	4.12594	0	ENSDARG00000005458	chr2	csnk1g2a
chr16	13645612	13662234	4.12522	0.00300508	ENSDARG00000062462	chr16	shisa7a
chr19	5654022	5654997	4.12487	1.08927e-31	ENSDARG00000059056	chr19	ft1
chr21	24668220	24668337	4.12401	0.00320985	ENSDARG00000107168	chr21	BX510932
chr23	41939387	41949877	4.12318	0.00301754	ENSDARG00000096846	chr23	CU855854
chr21	5704392	5704592	4.12244	0.00302206	ENSDARG00000102180	chr21	shroom3
chr2	20956996	20957362	4.12226	1.27496e-141	ENSDARG00000024546	chr2	pla2g4aa
chr4	28394672	28394922	4.12206	0.00302439	ENSDARG00000075820	chr4	CU694442
chr12	13468246	13468546	4.12198	0.00302489	ENSDARG00000061990	chr12	kcnh4b
chr4	4355845	4356670	4.1219	1.89885e-13	ENSDARG00000101363	chr4	ano2b
chr10	27028018	27028668	4.12188	4.35024e-20	ENSDARG00000043662	chr10	cnih2
chr18	49126934	49127034	4.12174	0.00302636	ENSDARG00000098044	chr18	BX663503
chr22	2664486	2668776	4.12156	3.24166e-79	ENSDARG00000071833	chr22	znf1162
chr3	6993131	6993331	4.12135	0.00302877	ENSDARG00000113011	chr3	zgc:113102
chr18	40461179	40461654	4.12133	9.98026e-07	ENSDARG00000061444	chr18	ugt5c1
chr4	14895505	14896255	4.12105	7.04437e-87	ENSDARG00000045595	chr4	si:dkey-14k9
chr8	38026682	38028082	4.11984	0	ENSDARG00000076994	chr8	adgra2
chr24	28425899	28437419	4.11974	5.2964e-218	ENSDARG00000071492	chr24	fbxo45
chr15	17603487	17608199	4.11808	1.25613e-116	ENSDARG00000033544	chr15	adamts15b
chr17	13779891	13780491	4.11771	2.03484e-60	ENSDARG00000071230	chr17	lrfn5a
chr15	34428307	34442204	4.11516	1.27175e-44	ENSDARG00000040911	chr15	meox2a
chr1	23398429	23398904	4.11298	1.1354e-06	ENSDARG00000070121	chr1	rhoh
chr2	7601995	7604915	4.11258	8.38698e-54	ENSDARG00000112870	chr2	CABZ01021599
chr23	24453121	24483440	4.11234	0	ENSDARG00000074245	chr23	spen
chr13	13580641	13581133	4.11232	6.21415e-15	ENSDARG00000069715	chr13	foxi2
chr25	21750385	21754370	4.11198	1.50647e-140	ENSDARG00000062168	chr25	tmem168b
chr22	25843379	25844679	4.11151	0	ENSDARG00000099266	chr22	vasna
chr20	10287060	10287810	4.10904	2.42152e-13	ENSDARG00000043664	chr20	si:dkey-63b1
chr21	7157291	7161396	4.10884	6.23133e-54	ENSDARG00000117093	chr21	dipk1b
chr6	6669368	6671729	4.10798	8.03911e-113	ENSDARG00000096411	chr6	si:dkey-261j15
chr15	11688909	11691343	4.10775	7.83125e-74	ENSDARG00000104058	chr15	si:dkey-31c13
chr11	21409196	21419408	4.10667	0	ENSDARG00000032161	chr11	srgap2
chr23	42836174	42846391	4.1065	3.29567e-268	ENSDARG00000060849	chr23	dlgap4a
chr4	26026231	26029609	4.1063	0	ENSDARG00000089861	chr4	usp44
chr3	34981020	34981620	4.10519	2.8917e-18	ENSDARG00000009568	chr3	ca10b
chr5	394762	396015	4.10519	8.67631e-33	ENSDARG00000104090	chr5	june
chr15	20009678	20024205	4.10499	1.04875e-107	ENSDARG00000020946	chr15	auts2b
chr1	14407499	14416426	4.10443	0	ENSDARG00000022690	chr1	chic2
chr3	46043405	46044280	4.10408	8.57546e-20	ENSDARG00000052642	chr3	shisa9b
chr3	48473520	48489802	4.10347	0	ENSDARG00000101914	chr3	metrnla
chr5	11502652	11504406	4.10305	0.00323502	ENSDARG00000078272	chr5	FO704871
chr8	41338138	41342918	4.10229	1.00285e-219	ENSDARG00000005648	chr8	olfml2a
chr3	34915900	34917041	4.10182	9.51072e-103	ENSDARG00000037917	chr3	itga3a
chr6	58495518	58496918	4.10164	4.67335e-208	ENSDARG00000091130	chr6	kcnq2b
chr15	34074039	34074979	4.10156	0	ENSDARG00000099918	chr15	arl4aa
chr23	39331288	39332288	4.10093	2.65837e-26	ENSDARG00000099038	chr23	kcng1
chr7	50548073	50551868	4.10041	2.92747e-87	ENSDARG00000052114	chr7	crtc3
chr6	9542447	9543618	4.09955	1.09557e-101	ENSDARG00000062884	chr6	map3k2
chr12	28072809	28073561	4.0981	1.26163e-51	ENSDARG00000089913	chr12	cacna1g
chr12	33351130	33353113	4.09781	0	ENSDARG00000045051	chr12	slc16a3
chr18	20881461	20891832	4.09713	0	ENSDARG00000027423	chr18	igf1ra
chr12	14920612	14921487	4.09709	2.41542e-21	ENSDARG00000016854	chr12	neurod2
chr14	21934430	21937089	4.09639	3.32096e-31	ENSDARG00000037398	chr14	zgc:113229
chr5	37720776	37730183	4.09622	0	ENSDARG00000053959	chr5	cdc42ep2
chr8	17398078	17404525	4.09588	0	ENSDARG00000042151	chr8	skia
chr11	27625400	27649654	4.0956	9.67592e-94	ENSDARG00000105338	chr11	CR931782
chr17	47192519	47193769	4.0952	3.33737e-52	ENSDARG00000095833	chr17	alk
chr14	8746933	8747358	4.09476	1.19089e-06	ENSDARG00000103286	chr14	kcnk4a
chr2	33193913	33216732	4.09459	0	ENSDARG00000060929	chr2	rnf220a
chr24	10269925	10270750	4.09235	2.09517e-21	ENSDARG00000086362	chr24	pou6f2
chr4	18432181	18436858	4.09177	0	ENSDARG00000045557	chr4	socs2
chr3	33065612	33067414	4.08838	0	ENSDARG00000034893	chr3	rarab
chr6	3395590	3405490	4.08837	8.97171e-293	ENSDARG00000015374	chr6	st3gal3a
chr16	26236908	26237008	4.08805	0.00333379	ENSDARG00000086892	chr16	erfl1
chr17	455847	456458	4.08637	2.57427e-27	ENSDARG00000098586	chr17	zgc:194887
chr16	11549474	11555934	4.08615	2.61744e-77	ENSDARG00000101449	chr16	grik5
chr2	15942533	15943558	4.08559	4.14521e-18	ENSDARG00000073713	chr2	vav3b
chr11	35055010	35056607	4.08487	0	ENSDARG00000070360	chr11	inka1a
chr7	19823480	19825745	4.08363	4.05955e-42	ENSDARG00000010940	chr7	BX957278
chr24	33620894	33620994	4.08354	0.00336407	ENSDARG00000056888	chr24	dnah5l
chr19	4046789	4047224	4.08206	6.3703e-10	ENSDARG00000099509	chr19	btr23
chr24	16693535	16706976	4.08173	0	ENSDARG00000058821	chr24	sema5a
chr7	18608647	18609247	4.08162	6.41545e-18	ENSDARG00000099518	chr7	si:ch211-119e14
chr4	25941475	25946970	4.08137	2.09568e-104	ENSDARG00000075215	chr4	vezt
chr8	32877231	32878056	4.08135	3.40536e-21	ENSDARG00000078152	chr8	si:dkey-56i24
chr4	69911255	69913005	4.07732	3.20151e-66	ENSDARG00000101327	chr4	znf1076
chr21	2336363	2341917	4.07652	2.7488e-29	ENSDARG00000102033	chr21	zgc:193790
chr19	6215229	6217454	4.0755	9.79482e-271	ENSDARG00000036816	chr19	pou2f2a
chr19	29314382	29320846	4.07492	1.54555e-227	ENSDARG00000005625	chr19	maco1a
chr7	18122171	18122971	4.0742	3.08661e-80	ENSDARG00000087452	chr7	peli3
chr4	66862658	66863033	4.074	6.39386e-05	ENSDARG00000104266	chr4	si:dkey-29m1
chr17	31400583	31401508	4.07392	2.44056e-201	ENSDARG00000042861	chr17	ltk
chr20	22435929	22438346	4.07269	0	ENSDARG00000070494	chr20	pdgfra
chr10	25830111	25830761	4.07166	3.38126e-21	ENSDARG00000070507	chr10	trpc4a
chr6	7427231	7427456	4.0708	0.00345077	ENSDARG00000032005	chr6	ccdc65
chr11	35196611	35202819	4.07036	2.02297e-35	ENSDARG00000004871	chr11	mst1rb
chr6	48688889	48689589	4.06975	1.12496e-30	ENSDARG00000079446	chr6	ENSDARG00000079446
chr20	20484851	20492155	4.0696	9.82741e-268	ENSDARG00000031983	chr20	six4b
chr9	17424065	17425881	4.06952	6.148e-69	ENSDARG00000078001	chr9	kbtbd7
chr19	43601651	43602476	4.06903	2.1469e-24	ENSDARG00000092310	chr19	si:ch211-199g17
chr21	3188019	3188294	4.06835	7.73525e-05	ENSDARG00000100985	chr21	zbtb7c
chr2	24559351	24561401	4.06805	4.2279e-276	ENSDARG00000105102	chr2	crsp7
chr3	40604919	40605594	4.06785	8.9073e-39	ENSDARG00000087893	chr3	rnf216
chr13	35818300	35844919	4.06782	0	ENSDARG00000104835	chr13	map3k4
chr3	52064400	52090004	4.06755	3.17638e-08	ENSDARG00000099792	chr3	BX908776
chr10	25726693	25728739	4.06615	4.04331e-223	ENSDARG00000002394	chr10	ugt5d1
chr16	10397464	10401971	4.0659	1.24096e-46	ENSDARG00000105460	chr16	si:ch73-54f23
chr22	7128898	7128998	4.06579	0.00348547	ENSDARG00000101866	chr22	asic1b
chr8	6887128	6887578	4.06515	6.61365e-05	ENSDARG00000069627	chr8	si:ch211-255g12
chr17	26849805	26850542	4.06477	6.65403e-85	ENSDARG00000033707	chr17	jade1
chr17	31805774	31806924	4.06416	6.17747e-221	ENSDARG00000098907	chr17	abraxas2
chr22	9008050	9008175	4.06369	0.00350006	ENSDARG00000086631	chr22	rnh1
chr25	29382052	29382352	4.06303	3.28464e-08	ENSDARG00000097951	chr25	CU469568
chr1	255657	255857	4.06234	0.00362887	ENSDARG00000058803	chr1	grk1a
chr9	3668100	3668625	4.0623	3.392e-08	ENSDARG00000076571	chr9	sp5a
chr7	19892611	19894036	4.06045	1.04978e-84	ENSDARG00000077986	chr7	TMEM151A
chr2	368782	369657	4.06035	3.13882e-16	ENSDARG00000087839	chr2	si:dkey-33c14
chr13	42012334	42016380	4.05999	3.74729e-40	ENSDARG00000068934	chr13	cyp1b1
chr17	9889569	9890894	4.05974	6.97605e-192	ENSDARG00000109820	chr17	NPAS3
chr9	11386194	11409691	4.05923	2.156e-96	ENSDARG00000017155	chr9	wnt10a
chr20	2460913	2479450	4.05849	2.64072e-145	ENSDARG00000043843	chr20	akap7
chr18	17605776	17608767	4.05663	0	ENSDARG00000024314	chr18	herpud1
chr13	28500526	28501426	4.05538	4.84545e-105	ENSDARG00000098152	chr13	CR925797
chr14	974427	974527	4.05486	0.00368289	ENSDARG00000077606	chr14	arsia
chr16	13600217	13601042	4.05464	4.52783e-16	ENSDARG00000057652	chr16	dbpb
chr15	37766571	37767246	4.05362	3.82764e-08	ENSDARG00000097782	chr15	si:dkey-42l23
chr15	2182102	2183835	4.05275	3.25047e-46	ENSDARG00000075713	chr15	shox2
chr22	30662452	30662777	4.05242	0.00357951	ENSDARG00000078349	chr22	zmp:0000000845
chr23	13271924	13332863	4.05149	4.30027e-62	ENSDARG00000094377	chr23	samd10b
chr19	4064796	4065321	4.05	3.71474e-08	ENSDARG00000102018	chr19	btr25
chr16	40954555	40955830	4.04981	5.66503e-139	ENSDARG00000040059	chr16	gbp
chr22	10232601	10261727	4.04964	0	ENSDARG00000071570	chr22	si:dkeyp-87e7
chr5	62781625	62801627	4.04894	2.04592e-102	ENSDARG00000002533	chr5	adora2b
chr9	21356629	21357841	4.04762	3.6441e-242	ENSDARG00000010281	chr9	xpo4
chr4	46903442	46904720	4.04744	0.00361505	ENSDARG00000101598	chr4	si:ch211-215p11
chr13	33394115	33395290	4.04566	9.22811e-98	ENSDARG00000076440	chr13	btbd6a
chr11	21261155	21267486	4.04499	0	ENSDARG00000070600	chr11	dyrk3
chr14	45883711	45928262	4.04497	2.48441e-223	ENSDARG00000075597	chr14	flrt1b
chr13	39656609	39719859	4.0448	2.14707e-71	ENSDARG00000074415	chr13	zgc:171482
chr12	26715927	26725850	4.04349	1.00032e-243	ENSDARG00000026482	chr12	arhgap12b
chr5	22633187	22665847	4.043	7.30236e-82	ENSDARG00000035609	chr5	mtnr1c
chr3	8280788	8281588	4.04288	2.54185e-19	ENSDARG00000039108	chr3	trim35-9
chr17	33503665	33552232	4.04284	6.10752e-24	ENSDARG00000061562	chr17	tmem121aa
chr22	18726875	18749313	4.04263	0	ENSDARG00000018524	chr22	midn
chr2	31665985	31668478	4.04243	0.00365119	ENSDARG00000092920	chr2	si:ch211-106h4
chr6	44244594	44245744	4.04174	6.97126e-286	ENSDARG00000073869	chr6	pdzrn3b
chr22	19640308	19646419	4.04116	0	ENSDARG00000034013	chr22	rgmd
chr2	26563439	26563978	4.04112	1.75e-06	ENSDARG00000068580	chr2	glis1a
chr20	26539921	26541171	4.04077	0	ENSDARG00000029290	chr20	stx11b
chr6	43251372	43253988	4.04011	0	ENSDARG00000074599	chr6	frmd4ba
chr9	26123491	26124866	4.0398	0	ENSDARG00000020164	chr9	efnb2a
chr12	36267760	36268723	4.03893	4.03214e-27	ENSDARG00000045039	chr12	kcnj16
chr11	20825280	20826705	4.03814	7.05631e-140	ENSDARG00000015002	chr11	cdh4
chr16	46996626	47009851	4.03812	2.79141e-28	ENSDARG00000090496	chr16	thsd7ab
chr24	38814733	38815658	4.03791	1.83431e-80	ENSDARG00000043066	chr24	nog2
chr12	5091348	5095772	4.03717	1.19203e-205	ENSDARG00000103588	chr12	prrt2
chr17	20640179	20640504	4.03675	1.79295e-06	ENSDARG00000043341	chr17	npy4r
chr15	27703408	27704608	4.03555	0	ENSDARG00000014018	chr15	lhx1a
chr8	28257218	28269008	4.03499	4.45459e-103	ENSDARG00000073900	chr8	inka2
chr9	28724764	28819350	4.03476	1.58349e-86	ENSDARG00000093211	chr9	CT573148
chr1	40814275	40818898	4.03418	0	ENSDARG00000075521	chr1	cpz
chr1	26701609	26702334	4.03265	2.61702e-22	ENSDARG00000079266	chr1	foxe1
chr5	24199304	24200617	4.03228	6.73056e-135	ENSDARG00000010770	chr5	sox19a
chr20	52404577	52415439	4.03217	3.16358e-88	ENSDARG00000100007	chr20	arhgap39
chr18	48807472	48809447	4.03184	0	ENSDARG00000103679	chr18	bmp16
chr1	45869466	45870458	4.03164	7.09202e-177	ENSDARG00000010773	chr1	pnpla6
chr10	7259686	7264762	4.03089	3.27997e-36	ENSDARG00000100322	chr10	fut10
chr10	3323487	3325062	4.0301	0	ENSDARG00000010145	chr10	tor4aa
chr10	1722124	1722799	4.02984	8.19868e-44	ENSDARG00000078245	chr10	gal3st1b
chr20	48168808	48172556	4.02927	8.83601e-53	ENSDARG00000067927	chr20	EVA1A
chr8	26377161	26380951	4.02904	5.52495e-16	ENSDARG00000036818	chr8	hyal3
chr21	37442607	37442932	4.02898	0.00387544	ENSDARG00000115557	chr21	cox7b
chr8	52229101	52230115	4.02865	0	ENSDARG00000007369	chr8	tcf7l1b
chr17	11327488	11329238	4.02743	0	ENSDARG00000004297	chr17	irf2bpl
chr6	59557500	59563557	4.02711	1.14759e-49	ENSDARG00000100986	chr6	CABZ01117503
chr13	1404923	1408606	4.02707	3.32913e-135	ENSDARG00000035005	chr13	bag2
chr24	28410962	28413037	4.02554	1.49381e-151	ENSDARG00000071491	chr24	nrros
chr21	43326912	43327837	4.02443	4.16034e-47	ENSDARG00000077861	chr21	sowahaa
chr6	13307713	13308263	4.024	1.3684e-09	ENSDARG00000062217	chr6	kcnj3b
chr17	23663394	23674479	4.02377	0	ENSDARG00000071018	chr17	ptena
chr7	28782049	28837318	4.02367	1.68196e-228	ENSDARG00000003872	chr7	ccdc102a
chr4	9786750	9787950	4.02342	4.89986e-207	ENSDARG00000063008	chr4	si:dkeyp-27e10
chr18	19648899	19698573	4.0233	0	ENSDARG00000031763	chr18	smad6b
chr15	8335774	8377840	4.02321	0	ENSDARG00000062562	chr15	egln2
chr14	43572114	43572764	4.02287	4.57121e-19	ENSDARG00000041173	chr14	adra1bb
chr16	11785966	11786566	4.02215	1.16411e-09	ENSDARG00000058045	chr16	tlr21
chr24	4978086	4978336	4.0219	0.00392972	ENSDARG00000031307	chr24	zic4
chr23	3293	9222	4.02149	1.25009e-258	ENSDARG00000019646	chr23	twist3
chr19	2753582	2788365	4.02142	8.50519e-13	ENSDARG00000077516	chr19	recql4
chr7	47418403	47419828	4.0205	2.83685e-56	ENSDARG00000078088	chr7	si:ch211-186j3
chr25	24618041	24686141	4.01979	1.38561e-57	ENSDARG00000062000	chr25	abtb2b
chr18	14529478	14530628	4.01936	5.19452e-53	ENSDARG00000062967	chr18	kcng4a
chr25	37134919	37135844	4.01932	2.69003e-42	ENSDARG00000090108	chr25	si:ch1073-174d20
chr7	18657507	18658882	4.01837	2.698e-209	ENSDARG00000077419	chr7	nectin4a
chr8	33924306	34060765	4.01835	0	ENSDARG00000013615	chr8	pbx3b
chr1	22388798	22401830	4.01787	3.7657e-112	ENSDARG00000052764	chr1	chrnb3a
chr1	6916899	6917119	4.01768	0.00396234	ENSDARG00000063207	chr1	erbb4a
chr22	25991129	25997518	4.01658	9.30136e-13	ENSDARG00000110069	chr22	pdgfaa
chr15	27707946	27710575	4.01577	1.45694e-213	ENSDARG00000014018	chr15	lhx1a
chr7	33424298	33441900	4.01516	0	ENSDARG00000068981	chr7	glceb
chr11	38470569	38471869	4.01488	3.30821e-220	ENSDARG00000077092	chr11	elk4
chr5	31419300	31432719	4.0148	1.69807e-178	ENSDARG00000035452	chr5	camkk1a
chr1	7679352	7683371	4.01351	3.76276e-232	ENSDARG00000098730	chr1	en1b
chr18	35430757	35435333	4.01302	0	ENSDARG00000067741	chr18	itpkcb
chr4	14450407	14451226	4.01248	0	ENSDARG00000003811	chr4	plxnb2a
chr12	1072935	1085170	4.01203	2.41487e-57	ENSDARG00000105301	chr12	sox8a
chr11	38874916	38876016	4.01185	2.81861e-28	ENSDARG00000023609	chr11	AL845324
chr22	28648329	28649529	4.01168	1.8007e-49	ENSDARG00000003533	chr22	col8a1b
chr9	27415753	27416496	4.0113	7.85459e-50	ENSDARG00000006383	chr9	stxbp5l
chr5	57737431	57738331	4.01064	3.14853e-45	ENSDARG00000095750	chr5	fdxacb1
chr3	61367619	61383949	4.00921	1.06286e-111	ENSDARG00000088331	chr3	znf1028
chr2	47906284	47908832	4.00874	2.03409e-06	ENSDARG00000067985	chr2	ftr23
chr13	31390775	31392125	4.00808	1.50878e-166	ENSDARG00000074588	chr13	METTL18
chr12	47429610	47430410	4.00746	1.53801e-09	ENSDARG00000071298	chr12	chrm3b
chr5	16581107	16581482	4.00732	1.53988e-09	ENSDARG00000095272	chr5	htr7c
chr16	7376470	7376895	4.00441	4.71946e-54	ENSDARG00000041237	chr16	med18
chr20	45408005	45423498	4.00371	0	ENSDARG00000068179	chr20	trib2
chr7	38456425	38457625	4.00341	1.23791e-52	ENSDARG00000060092	chr7	zgc:165481
chr22	9361786	9362746	4.00188	0.00395582	ENSDARG00000079986	chr22	BX927329
chr4	14179127	14179477	4.00153	9.20097e-05	ENSDARG00000062808	chr4	CR786571
chr1	40210839	40212314	4.00139	5.4669e-141	ENSDARG00000078251	chr1	TESK1
chr24	21842812	21843312	4.0008	2.12516e-06	ENSDARG00000116575	chr24	CR352265
chr22	24389259	24457698	4.00058	4.47477e-181	ENSDARG00000103026	chr22	p3h2
chr4	63804952	63805202	3.99981	0.00397196	ENSDARG00000101946	chr4	si:dkey-92j16
chr6	6540239	6541514	3.99913	0	ENSDARG00000063153	chr6	bcl11ab
chr17	19748363	19749179	3.99878	1.77352e-75	ENSDARG00000056057	chr17	grem2a
chr21	2203315	2235680	3.99797	5.59002e-08	ENSDARG00000116340	chr21	BX510922
chr4	53353916	53354016	3.99796	0.00398641	ENSDARG00000099751	chr4	si:dkey-250k10
chr13	32575776	32577201	3.99793	2.4272e-166	ENSDARG00000006891	chr13	kcns3a
chr17	7452753	7452928	3.99764	0.00398896	ENSDARG00000087532	chr17	si:ch211-278p9
chr25	8380556	8380756	3.99736	0.00399112	ENSDARG00000070331	chr25	muc5
chr20	43398372	43399260	3.99735	2.37256e-06	ENSDARG00000041550	chr20	pimr138
chr7	2427599	2427924	3.99576	0.00400373	ENSDARG00000087375	chr7	zgc:66473
chr2	24030218	24031635	3.99486	1.87379e-148	ENSDARG00000073756	chr2	slc12a7a
chr16	45980796	45982657	3.9933	0	ENSDARG00000017220	chr16	otud7b
chr6	26558178	26559303	3.99297	1.49036e-49	ENSDARG00000070929	chr6	sox14
chr19	31956533	31960670	3.99265	6.74996e-180	ENSDARG00000061718	chr19	znf704
chr14	213441	215051	3.99253	1.38363e-126	ENSDARG00000037639	chr14	nkx3-2
chr7	29041464	29042114	3.99137	3.78159e-55	ENSDARG00000036055	chr7	thap11
chr18	20255315	20257502	3.98987	0	ENSDARG00000002787	chr18	tle3a
chr21	41144913	41147711	3.98967	0	ENSDARG00000101023	chr21	msx2b
chr13	41025737	41026398	3.98935	2.18839e-23	ENSDARG00000014103	chr13	dkk1a
chr4	75631235	75631860	3.98889	6.65227e-57	ENSDARG00000090392	chr4	si:dkey-71l4
chr23	584174	585399	3.98859	9.04982e-60	ENSDARG00000037837	chr23	ogfr
chr13	7390430	7399936	3.98839	5.27604e-127	ENSDARG00000058180	chr13	exoc3l4
chr7	66874794	66876946	3.98773	7.4654e-127	ENSDARG00000015263	chr7	adma
chr22	2574914	2580493	3.98754	1.794e-26	ENSDARG00000094309	chr22	si:ch73-92e7
chr22	25672179	25675734	3.98649	1.59262e-131	ENSDARG00000061496	chr22	si:ch211-250e5
chr7	39738604	39741999	3.98493	1.08732e-156	ENSDARG00000003769	chr7	tada2b
chr5	22873242	22876515	3.9834	1.48086e-135	ENSDARG00000075491	chr5	si:ch211-26b3
chr14	31936873	32020175	3.98257	6.82378e-08	ENSDARG00000100646	chr14	BX005454
chr14	8269191	8271591	3.98233	0	ENSDARG00000099614	chr14	purab
chr4	68955522	68965221	3.98162	2.13313e-29	ENSDARG00000101484	chr4	si:dkey-264f17
chr10	43761479	43762854	3.98105	0	ENSDARG00000036028	chr10	arrdc3b
chr4	42919943	42920243	3.98044	2.52027e-06	ENSDARG00000098279	chr4	si:zfos-451d2
chr17	8284872	8287306	3.98002	3.22093e-52	ENSDARG00000086256	chr17	si:ch211-236p5
chr23	22496788	22523303	3.97994	0	ENSDARG00000056515	chr23	spsb1
chr18	27080908	27085671	3.97856	9.31109e-104	ENSDARG00000068128	chr18	ppp1r15b
chr7	18549668	18550643	3.97842	1.9361e-32	ENSDARG00000078801	chr7	msantd1
chr19	9597997	9603911	3.9783	3.95853e-117	ENSDARG00000070952	chr19	fam131ba
chr25	16045233	16045658	3.97798	2.47877e-06	ENSDARG00000051925	chr25	cyb5r2
chr14	32961967	32962694	3.9779	1.46897e-12	ENSDARG00000036292	chr14	cdx4
chr14	8567327	8568377	3.97778	6.988e-72	ENSDARG00000090997	chr14	vegfba
chr20	36675082	36677064	3.97741	0	ENSDARG00000042864	chr20	rpl7l1
chr13	24501012	24521013	3.97725	0	ENSDARG00000055530	chr13	sertad2b
chr13	13743201	13747769	3.97715	3.28152e-35	ENSDARG00000074036	chr13	ky
chr3	1132907	1134032	3.97711	2.762e-91	ENSDARG00000095974	chr3	si:ch73-211l13
chr3	23494901	23496122	3.97684	9.79117e-22	ENSDARG00000033160	chr3	nr1d1
chr5	26265027	26266402	3.97676	0	ENSDARG00000061688	chr5	arvcfb
chr17	11372805	11377108	3.97429	2.38706e-139	ENSDARG00000043865	chr17	timm9
chr12	48121264	48121664	3.97425	2.69104e-06	ENSDARG00000111997	chr12	npffr1
chr4	75013306	75016569	3.97378	7.92945e-156	ENSDARG00000005126	chr4	large1
chr22	9008225	9008325	3.97344	0.00431939	ENSDARG00000086631	chr22	rnh1
chr17	2762317	2762417	3.97333	0.00432033	ENSDARG00000045956	chr17	kcnk10b
chr15	17281548	17283198	3.97287	2.13944e-103	ENSDARG00000041586	chr15	dhx40
chr19	18145016	18147116	3.972	0	ENSDARG00000019810	chr19	nfe2l3
chr15	611228	612078	3.97191	1.83245e-12	ENSDARG00000096828	chr15	si:ch73-144d13
chr13	10234781	10235556	3.97053	2.81565e-103	ENSDARG00000058004	chr13	six2a
chr4	2349334	2350309	3.97026	1.35308e-149	ENSDARG00000099129	chr4	phlda1
chr22	29736841	29759780	3.96999	0	ENSDARG00000092881	chr22	BX649294
chr22	25606328	25607203	3.96974	4.87638e-14	ENSDARG00000107385	chr22	aars2
chr7	5327335	5329404	3.9694	0	ENSDARG00000027397	chr7	vangl2
chr5	69856152	69861378	3.96911	2.00819e-59	ENSDARG00000039501	chr5	ugt2a6
chr25	20264116	20268009	3.96904	1.33244e-24	ENSDARG00000052072	chr25	dnajb9a
chr11	8305790	8306640	3.96889	4.93614e-14	ENSDARG00000001712	chr11	si:ch211-247n2
chr17	22032470	22033395	3.96856	1.9213e-53	ENSDARG00000056659	chr17	ttbk1b
chr20	39492133	39492508	3.96844	0.000107701	ENSDARG00000068994	chr20	pimr129
chr9	21570043	21570566	3.96795	3.1113e-29	ENSDARG00000006299	chr9	arhgef7a
chr11	39075612	39076212	3.96643	3.86872e-124	ENSDARG00000071212	chr11	p3h1
chr18	5526657	5527114	3.9663	0.000101551	ENSDARG00000092903	chr18	C18H15orf48
chr24	39523266	39534126	3.96535	1.85204e-127	ENSDARG00000011493	chr24	dcun1d3
chr23	5010338	5032584	3.9652	0	ENSDARG00000102064	chr23	kcna2b
chr11	25782720	25786096	3.96476	1.197e-218	ENSDARG00000008034	chr11	skib
chr15	41063347	41064007	3.96467	2.20327e-24	ENSDARG00000053833	chr15	mtnr1ba
chr17	28166858	28167833	3.96455	4.68065e-20	ENSDARG00000054124	chr17	htr1d
chr16	25809680	25811929	3.96415	2.17966e-45	ENSDARG00000086847	chr16	irgq1
chr21	12079877	12086203	3.96161	2.58038e-51	ENSDARG00000070045	chr21	celf4
chr19	21411679	21413154	3.96152	0	ENSDARG00000005026	chr19	tshz1
chr14	22448036	22449511	3.96116	4.75056e-20	ENSDARG00000079125	chr14	sowahab
chr15	40281764	40286133	3.96101	3.63922e-149	ENSDARG00000079502	chr15	gal3st2
chr17	50422406	50454796	3.96082	3.32153e-50	ENSDARG00000093378	chr17	si:ch211-235i11
chr11	44723018	44726288	3.96017	0	ENSDARG00000098635	chr11	irf2bp2b
chr24	20941359	20946117	3.96016	0	ENSDARG00000016360	chr24	kpna1
chr3	11779688	11781288	3.95956	0	ENSDARG00000011609	chr3	FOXK2
chr12	19401853	19402761	3.95937	1.6255e-18	ENSDARG00000096722	chr12	si:dkey-16i5
chr19	42806811	42817570	3.95747	1.1779e-71	ENSDARG00000018000	chr19	ubp1
chr3	23752549	23754824	3.95641	0	ENSDARG00000000175	chr3	hoxb2a
chr15	21782405	21784155	3.95541	0	ENSDARG00000062315	chr15	sik2b
chr7	54084190	54088496	3.95522	0	ENSDARG00000102855	chr7	neo1a
chr5	32361810	32363260	3.9545	3.95483e-168	ENSDARG00000067984	chr5	gas1b
chr23	36604490	36605837	3.95304	1.32454e-119	ENSDARG00000090833	chr23	igfbp6b
chr15	41949934	41951057	3.95246	1.07334e-124	ENSDARG00000010767	chr15	epha4l
chr20	35086223	35123772	3.95155	3.26528e-74	ENSDARG00000016464	chr20	cdc42bpab
chr5	28557879	28558754	3.95069	1.18239e-109	ENSDARG00000097795	chr5	zgc:162952
chr18	16387744	16388769	3.95015	4.94385e-84	ENSDARG00000041791	chr18	mgat4c
chr23	19250042	19250717	3.94958	6.80282e-20	ENSDARG00000090787	chr23	klhdc8b
chr19	92569	94044	3.94843	6.29636e-57	ENSDARG00000078529	chr19	adgrb1b
chr1	8130224	8134975	3.94821	0	ENSDARG00000062929	chr1	si:dkeyp-9d4
chr5	14529100	14530475	3.94756	3.08909e-250	ENSDARG00000079611	chr5	sema4c
chr25	827127	997966	3.94513	0	ENSDARG00000103388	chr25	znf609a
chr1	47408119	47410144	3.94428	0	ENSDARG00000036687	chr1	bcl9
chr3	20985069	20992469	3.94337	4e-305	ENSDARG00000078640	chr3	fam117aa
chr22	1259163	1260038	3.94286	2.29196e-24	ENSDARG00000102371	chr22	CU570769
chr9	28232521	28234444	3.94259	1.6903e-200	ENSDARG00000025420	chr9	fzd5
chr7	43131217	43131910	3.94082	6.62232e-33	ENSDARG00000098435	chr7	BX005003
chr8	36975199	36976249	3.94052	1.16721e-98	ENSDARG00000077709	chr8	iqsec2b
chr23	42464611	42466916	3.94048	3.36344e-45	ENSDARG00000104811	chr23	cyp2aa2
chr6	40445234	40445684	3.93974	3.14446e-06	ENSDARG00000070618	chr6	tatdn2
chr25	9011024	9011424	3.93825	0.000112634	ENSDARG00000052121	chr25	rag2
chr21	11830260	11830410	3.93753	0.00463016	ENSDARG00000058725	chr21	rfesd
chr18	16215280	16215380	3.93708	0.00463413	ENSDARG00000093781	chr18	lrriq1
chr22	17574480	17585981	3.93632	0.00012114	ENSDARG00000076001	chr22	pip5k1ca
chr13	17468960	17471044	3.93613	0	ENSDARG00000018492	chr13	znf503
chr22	12980062	12983685	3.93548	9.70291e-20	ENSDARG00000023537	chr22	ahr1b
chr16	40338583	40340275	3.93498	1.52417e-46	ENSDARG00000097565	chr16	BX072576
chr5	43587722	43608271	3.93417	0	ENSDARG00000032482	chr5	si:dkey-40c11
chr9	30772237	30783891	3.93343	1.49228e-224	ENSDARG00000032197	chr9	klf12b
chr19	33204565	33212009	3.93337	3.6399e-286	ENSDARG00000110963	chr19	trib1
chr17	44463229	44474843	3.93322	0	ENSDARG00000079686	chr17	naa30
chr21	30260326	30269389	3.93291	4.60364e-220	ENSDARG00000045127	chr21	FAM53C
chr4	38306439	38306814	3.93223	0.000115156	ENSDARG00000098357	chr4	si:ch211-229l10
chr3	16449489	16457650	3.93213	0	ENSDARG00000062618	chr3	kcnj12b
chr21	18616236	18824346	3.93184	1.1698e-163	ENSDARG00000074863	chr21	TMEM132C
chr4	36132836	36133411	3.93157	9.54628e-08	ENSDARG00000101623	chr4	znf1109
chr4	68552171	68552746	3.93096	3.03726e-12	ENSDARG00000099262	chr4	si:dkey-16p6
chr3	36230426	36232648	3.93043	9.80764e-60	ENSDARG00000089260	chr3	dus1l
chr4	38877016	38877391	3.93004	0.00011609	ENSDARG00000116177	chr4	znf1127
chr18	21101834	21103059	3.93001	5.98065e-183	ENSDARG00000069328	chr18	si:dkey-12e7
chr15	37795510	37796185	3.92981	9.11486e-11	ENSDARG00000011083	chr15	si:dkey-42l23
chr8	18555543	18562979	3.92969	3.12025e-242	ENSDARG00000062063	chr8	tab3
chr8	16597188	16602538	3.92953	6.28183e-117	ENSDARG00000079308	chr8	tor3a
chr2	26604972	26607464	3.92929	2.45765e-40	ENSDARG00000030591	chr2	lrrc42
chr1	39776055	39777730	3.92904	0	ENSDARG00000005479	chr1	tenm3
chr4	60302264	60302989	3.92894	9.72684e-08	ENSDARG00000103439	chr4	si:dkey-248e17
chr2	304696	306096	3.92892	1.86689e-28	ENSDARG00000089940	chr2	znf1008
chr23	36144963	36149137	3.92885	0	ENSDARG00000070339	chr23	hoxc3a
chr1	9710845	9712295	3.92877	5.22795e-70	ENSDARG00000074372	chr1	elfn1b
chr16	51370780	51407522	3.92849	3.04935e-284	ENSDARG00000062517	chr16	si:ch211-107n13
chr11	4149757	4150457	3.9283	2.45849e-71	ENSDARG00000030632	chr11	ccdc3b
chr4	54370033	54379488	3.92642	0.00473022	ENSDARG00000099825	chr4	zgc:174944
chr2	7051150	7056816	3.92553	0	ENSDARG00000029671	chr2	xpr1b
chr2	30878988	30882990	3.92515	0.000121936	ENSDARG00000006894	chr2	oprk1
chr1	45375811	45377261	3.92455	5.16466e-77	ENSDARG00000030376	chr1	grin2bb
chr9	34938315	34940725	3.92432	0	ENSDARG00000040838	chr9	dcun1d2a
chr5	70345517	70356156	3.92237	1.39377e-48	ENSDARG00000101090	chr5	pappaa
chr14	9344334	9355177	3.92153	4.61704e-24	ENSDARG00000062830	chr14	tent5d
chr23	40477219	40480582	3.92126	0	ENSDARG00000094460	chr23	CR354556
chr3	32294744	32295869	3.92017	2.14622e-97	ENSDARG00000077545	chr3	si:dkey-16p21
chr14	22699756	22708753	3.9199	2.57423e-62	ENSDARG00000074582	chr14	gfra4b
chr4	40432316	40432691	3.91983	0.000124329	ENSDARG00000095777	chr4	si:ch211-218h8
chr16	8053306	8054631	3.91968	0	ENSDARG00000070832	chr16	snrka
chr9	123592	123867	3.91909	4.19216e-06	ENSDARG00000102336	chr9	SLC5A7
chr2	26207830	26209425	3.91876	2.65962e-176	ENSDARG00000010144	chr2	plppr3a
chr12	36971951	37002716	3.91854	0	ENSDARG00000086645	chr12	hs3st3b1b
chr22	11436696	11438021	3.9175	0	ENSDARG00000019302	chr22	mid1ip1b
chr5	20485623	20487473	3.91667	8.85864e-96	ENSDARG00000035595	chr5	ficd
chr6	11994780	12002935	3.91596	5.16428e-186	ENSDARG00000057782	chr6	baz2ba
chr22	1686707	1687170	3.91554	5.72523e-24	ENSDARG00000099618	chr22	si:dkey-1b17
chr12	33472096	33474029	3.91549	2e-301	ENSDARG00000024184	chr12	narf
chr17	30835075	30835925	3.9142	2.11269e-51	ENSDARG00000042784	chr17	gdf7
chr2	50906096	50906496	3.91395	3.61386e-06	ENSDARG00000104961	chr2	ghrhra
chr25	7695124	7697399	3.91323	3.41644e-256	ENSDARG00000074468	chr25	prdm11
chr16	11135840	11138895	3.91235	0	ENSDARG00000062801	chr16	erfl3
chr17	24843450	24844543	3.91179	1.58361e-67	ENSDARG00000075854	chr17	cx34
chr22	37936523	37952513	3.91127	3.36413e-64	ENSDARG00000023236	chr22	kcnh1b
chr15	32190903	32196139	3.90999	0	ENSDARG00000070025	chr15	dchs1a
chr5	32791269	32792894	3.90945	0	ENSDARG00000054906	chr5	ier5l
chr4	22424800	22427837	3.90904	0	ENSDARG00000007523	chr4	kmt2e
chr17	32571583	32606673	3.90879	5.62366e-104	ENSDARG00000061405	chr17	eva1a
chr7	14995973	14996623	3.90816	3.89768e-12	ENSDARG00000098326	chr7	CU280645
chr6	19481393	19482343	3.90795	1.16256e-29	ENSDARG00000103494	chr6	usp43a
chr4	43688500	43688900	3.90788	3.73359e-06	ENSDARG00000089875	chr4	zgc:173705
chr20	19431021	19432046	3.90738	4.15786e-163	ENSDARG00000019961	chr20	znf513a
chr5	15202494	15215483	3.90668	1e-303	ENSDARG00000031891	chr5	tbx1
chr19	15851825	15855427	3.90645	0	ENSDARG00000035990	chr19	cited4a
chr2	22932183	22935802	3.90637	1.14061e-115	ENSDARG00000079352	chr2	sap130b
chr25	35097161	35098811	3.90558	1.08795e-58	ENSDARG00000092846	chr25	zgc:162611
chr2	15343488	15344013	3.90556	3.78049e-06	ENSDARG00000039174	chr2	olfm3b
chr4	70269937	70270062	3.90511	0.00492765	ENSDARG00000110810	chr4	si:dkey-3h2
chr2	10035298	10040264	3.90426	7.44268e-24	ENSDARG00000020981	chr2	slc35a3b
chr3	55644417	55650771	3.9041	0	ENSDARG00000100149	chr3	axin2
chr14	22037313	22038038	3.90398	1.66619e-13	ENSDARG00000076140	chr14	clcf1
[truncated: 26,348 more rows]

## Sheet: d. mettl16 mut-MeRIP-rep2
chr	chromStart	chromEnd	log2FoldChange	pvalue	geneID	geneName
[truncated: 40,755 more rows]
