# Supplementary material for: A Mettl16/m6A/mybl2b/Igf2bp1 axis ensures cell cycle progression of embryonic hematopoietic stem and progenitor cells
Source: EMBO J. 2024 Apr 11;43(10):1990–2014. doi: 10.1038/s44318-024-00082-9 (PMC11099167; doi:10.1038/s44318-024-00082-9)
Supplement: Supplementary file 3 — Dataset EV2 [file 44318_2024_82_MOESM3_ESM.xlsx]

## Sheet: Legend
Dataset EV2.
List of decreased m6A peaks containing a UACAGAGAA highly similar motif.

## Sheet: UACAGAGAA
peak	motif_start	motif_end	score	strand
chr1:18770269-18772279	1428	1436	5.56889	+
chr1:19557965-19561292	2321	2329	12.4766	-
chr1:21726245-21744988	9561	9569	5.56889	+
chr1:21726245-21744988	9595	9603	5.56889	+
chr1:21726245-21744988	13734	13742	5.56889	+
chr1:22567015-22593962	588	596	5.56889	+
chr1:22567015-22593962	771	779	5.56889	-
chr1:22567015-22593962	2309	2317	5.56889	-
chr1:22567015-22593962	11351	11359	5.56889	+
chr1:22567015-22593962	11945	11953	5.56889	+
chr1:22567015-22593962	12154	12162	5.56889	-
chr1:22567015-22593962	12297	12305	5.56889	+
chr1:22567015-22593962	14083	14091	5.56889	-
chr1:22567015-22593962	17725	17733	5.56889	-
chr1:22567015-22593962	24425	24433	5.56889	-
chr1:22567015-22593962	26258	26266	5.56889	+
chr1:26687850-26692963	4318	4326	5.56889	-
chr1:26687850-26692963	4872	4880	5.56889	+
chr1:26693063-26696569	570	578	5.56889	-
chr1:26693063-26696569	775	783	5.56889	+
chr1:26693063-26696569	837	845	5.56889	+
chr1:26693063-26696569	2835	2843	5.56889	+
chr1:28708490-28708790	253	261	5.56889	-
chr1:28874388-28874588	64	72	5.56889	+
chr1:34243649-34245060	1139	1147	5.56889	+
chr1:37342487-37344768	762	770	5.56889	-
chr1:45410065-45413960	702	710	5.56889	+
chr1:45410065-45413960	1586	1594	5.56889	+
chr1:45410065-45413960	1691	1699	5.56889	-
chr1:477955-484333	453	461	5.56889	-
chr1:477955-484333	2889	2897	5.56889	-
chr1:57337105-57338254	210	218	5.56889	-
chr1:57337105-57338254	597	605	5.56889	-
chr1:58141131-58141506	46	54	12.4766	+
chr1:58141131-58141506	170	178	5.56889	+
chr1:58141131-58141506	215	223	5.56889	+
chr1:58475295-58475718	35	43	5.56889	-
chr1:58475295-58475718	291	299	5.56889	-
chr1:58547850-58550480	1248	1256	5.56889	-
chr1:59206835-59216136	4980	4988	5.56889	-
chr1:59206835-59216136	6869	6877	5.56889	+
chr1:59206835-59216136	7923	7931	5.56889	-
chr1:59206835-59216136	8414	8422	5.56889	-
chr1:62788-65017	600	608	5.56889	+
chr1:62788-65017	627	635	5.56889	+
chr1:62788-65017	1720	1728	5.56889	+
chr1:8916720-8917741	38	46	5.56889	+
chr10:10972919-10980640	1710	1718	5.56889	-
chr10:10972919-10980640	6693	6701	12.4766	-
chr10:11780119-11786972	3459	3467	5.56889	-
chr10:11780119-11786972	3939	3947	5.56889	-
chr10:11780119-11786972	6280	6288	5.56889	-
chr10:13239102-13239202	82	90	5.56889	-
chr10:21560829-21561904	95	103	5.56889	-
chr10:21560829-21561904	569	577	5.56889	+
chr10:21560829-21561904	870	878	5.56889	+
chr10:24335400-24343268	2536	2544	5.56889	-
chr10:24335400-24343268	2957	2965	5.56889	-
chr10:24335400-24343268	2999	3007	5.56889	+
chr10:24335400-24343268	4316	4324	5.56889	+
chr10:24335400-24343268	5458	5466	5.56889	+
chr10:24335400-24343268	6836	6844	5.56889	-
chr10:24343478-24371218	14	22	5.56889	-
chr10:24343478-24371218	311	319	5.56889	-
chr10:24343478-24371218	6383	6391	5.56889	-
chr10:24343478-24371218	12168	12176	5.56889	-
chr10:24343478-24371218	12886	12894	5.56889	+
chr10:24343478-24371218	18809	18817	5.56889	+
chr10:24343478-24371218	19885	19893	5.56889	-
chr10:24343478-24371218	22803	22811	5.56889	-
chr10:24343478-24371218	25290	25298	5.56889	-
chr10:25837385-25841151	1038	1046	5.56889	+
chr10:25837385-25841151	2623	2631	5.56889	-
chr10:26620762-26621037	135	143	5.56889	-
chr10:31725423-31726486	843	851	5.56889	+
chr10:31725423-31726486	914	922	5.56889	-
chr10:32600797-32610744	5182	5190	5.56889	+
chr10:34937597-34951780	1025	1033	5.56889	-
chr10:34937597-34951780	10649	10657	5.56889	-
chr10:42006822-42007950	892	900	5.56889	-
chr10:44677631-44681925	502	510	5.56889	+
chr11:11799871-11800691	662	670	5.56889	-
chr11:11799871-11800691	676	684	5.56889	+
chr11:1570081-1570291	116	124	5.54486	+
chr11:1581299-1581774	9	17	12.4766	+
chr11:16074683-16078174	1090	1098	5.56889	+
chr11:16153312-16158522	2631	2639	5.56889	+
chr11:1871631-1887437	3644	3652	5.56889	-
chr11:1871631-1887437	5337	5345	5.56889	+
chr11:1871631-1887437	9065	9073	5.56889	+
chr11:1871631-1887437	10493	10501	5.56889	-
chr11:1871631-1887437	11534	11542	5.56889	-
chr11:1871631-1887437	12377	12385	5.56889	+
chr11:1871631-1887437	15668	15676	5.56889	-
chr11:25485873-25490426	98	106	5.56889	+
chr11:25485873-25490426	963	971	5.56889	-
chr11:25485873-25490426	3252	3260	5.56889	-
chr11:29621533-29623167	585	593	12.4766	+
chr11:33612253-33618612	283	291	5.56889	-
chr11:33612253-33618612	5165	5173	5.56889	+
chr11:38846117-38850272	687	695	5.56889	-
chr11:38846117-38850272	1213	1221	5.56889	+
chr11:38846117-38850272	1982	1990	5.56889	+
chr11:39982028-39985113	1164	1172	5.56889	-
chr11:39982028-39985113	1767	1775	5.56889	+
chr11:39982028-39985113	2507	2515	5.56889	-
chr11:40244625-40257225	966	974	5.56889	+
chr11:40244625-40257225	3862	3870	5.56889	+
chr11:40244625-40257225	6874	6882	5.56889	+
chr11:40244625-40257225	9592	9600	5.56889	-
chr11:40244625-40257225	11066	11074	5.56889	+
chr11:40244625-40257225	11733	11741	5.56889	-
chr11:40472337-40476476	103	111	12.4766	+
chr11:40472337-40476476	3950	3958	5.56889	-
chr11:6013884-6031400	2760	2768	5.56889	+
chr11:6013884-6031400	2976	2984	5.56889	-
chr11:6013884-6031400	3241	3249	5.56889	-
chr11:6013884-6031400	4011	4019	5.56889	-
chr11:6013884-6031400	4699	4707	5.56889	+
chr11:6013884-6031400	6049	6057	5.56889	-
chr11:6013884-6031400	12478	12486	5.56889	+
chr11:6013884-6031400	15597	15605	5.56889	-
chr12:10220089-10235749	2548	2556	5.56889	+
chr12:10220089-10235749	5845	5853	5.56889	+
chr12:10220089-10235749	10879	10887	5.56889	+
chr12:10220089-10235749	12357	12365	5.56889	-
chr12:10220089-10235749	14010	14018	5.56889	-
chr12:10220089-10235749	14577	14585	5.56889	+
chr12:10555483-10556658	385	393	5.56889	-
chr12:14549949-14550174	164	172	5.56889	-
chr12:17143277-17147381	2854	2862	5.56889	+
chr12:17143277-17147381	3611	3619	5.56889	-
chr12:18577679-18577978	35	43	5.56889	+
chr12:28792803-28794769	771	779	5.56889	+
chr12:30467702-30474928	5823	5831	5.56889	+
chr12:35052060-35052560	140	148	5.56889	+
chr12:35052060-35052560	281	289	5.56889	+
chr12:35922543-35923343	81	89	5.56889	-
chr12:47218196-47220425	526	534	5.56889	-
chr12:47218196-47220425	1115	1123	5.56889	-
chr12:47218196-47220425	1789	1797	5.56889	+
chr12:47727377-47732263	785	793	5.56889	-
chr12:47727377-47732263	1644	1652	5.56889	+
chr12:9510476-9516971	1294	1302	5.56889	-
chr12:9510476-9516971	1341	1349	5.56889	+
chr12:9510476-9516971	3933	3941	5.56889	+
chr12:9510476-9516971	3966	3974	5.56889	+
chr13:14251215-14487406	5135	5143	5.56889	+
chr13:14251215-14487406	6019	6027	5.56889	-
chr13:14251215-14487406	13165	13173	5.56889	-
chr13:14251215-14487406	14976	14984	5.56889	-
chr13:14251215-14487406	16457	16465	5.56889	+
chr13:14251215-14487406	16608	16616	5.56889	+
chr13:14251215-14487406	28756	28764	5.56889	+
chr13:14251215-14487406	33868	33876	5.56889	-
chr13:14251215-14487406	35840	35848	5.56889	+
chr13:14251215-14487406	35912	35920	5.56889	-
chr13:14251215-14487406	36768	36776	5.56889	-
chr13:14251215-14487406	39456	39464	5.56889	+
chr13:14251215-14487406	43084	43092	5.56889	-
chr13:14251215-14487406	45242	45250	5.56889	-
chr13:14251215-14487406	46904	46912	5.56889	-
chr13:14251215-14487406	59202	59210	5.56889	-
chr13:14251215-14487406	60527	60535	5.56889	+
chr13:14251215-14487406	60823	60831	5.56889	+
chr13:14251215-14487406	61927	61935	5.56889	+
chr13:14251215-14487406	62182	62190	5.56889	-
chr13:14251215-14487406	62193	62201	5.56889	-
chr13:14251215-14487406	63658	63666	5.56889	-
chr13:14251215-14487406	74964	74972	5.56889	+
chr13:14251215-14487406	75753	75761	5.56889	+
chr13:14251215-14487406	78516	78524	5.56889	-
chr13:14251215-14487406	79105	79113	12.4766	-
chr13:14251215-14487406	80742	80750	5.56889	-
chr13:14251215-14487406	80965	80973	5.56889	+
chr13:14251215-14487406	81126	81134	5.56889	+
chr13:14251215-14487406	81410	81418	5.56889	-
chr13:14251215-14487406	89508	89516	5.56889	+
chr13:14251215-14487406	90368	90376	5.56889	+
chr13:14251215-14487406	92650	92658	5.56889	-
chr13:14251215-14487406	93104	93112	5.56889	+
chr13:14251215-14487406	94039	94047	5.56889	+
chr13:14251215-14487406	94805	94813	5.56889	+
chr13:14251215-14487406	95296	95304	5.56889	-
chr13:14251215-14487406	95402	95410	5.56889	+
chr13:14251215-14487406	96948	96956	5.56889	+
chr13:14251215-14487406	98700	98708	5.56889	+
chr13:14251215-14487406	101787	101795	5.56889	-
chr13:14251215-14487406	102333	102341	5.56889	-
chr13:14251215-14487406	105941	105949	12.4766	+
chr13:14251215-14487406	106427	106435	5.56889	+
chr13:14251215-14487406	114009	114017	5.56889	+
chr13:14251215-14487406	116157	116165	5.56889	-
chr13:14251215-14487406	123545	123553	5.56889	+
chr13:14251215-14487406	133503	133511	5.56889	-
chr13:14251215-14487406	141275	141283	5.56889	+
chr13:14251215-14487406	143379	143387	5.56889	-
chr13:14251215-14487406	148225	148233	5.56889	+
chr13:14251215-14487406	151823	151831	5.56889	+
chr13:14251215-14487406	153691	153699	5.56889	+
chr13:14251215-14487406	161263	161271	5.56889	-
chr13:14251215-14487406	161787	161795	5.56889	+
chr13:14251215-14487406	163959	163967	5.56889	-
chr13:14251215-14487406	164541	164549	5.56889	-
chr13:14251215-14487406	164767	164775	5.56889	+
chr13:14251215-14487406	167474	167482	5.56889	+
chr13:14251215-14487406	167906	167914	5.56889	+
chr13:14251215-14487406	168286	168294	5.56889	-
chr13:14251215-14487406	175309	175317	5.56889	-
chr13:14251215-14487406	176954	176962	5.56889	-
chr13:14251215-14487406	180594	180602	5.56889	-
chr13:14251215-14487406	182850	182858	5.56889	+
chr13:14251215-14487406	182932	182940	5.56889	+
chr13:14251215-14487406	184820	184828	5.56889	+
chr13:14251215-14487406	190525	190533	5.56889	+
chr13:14251215-14487406	191106	191114	5.56889	+
chr13:14251215-14487406	192422	192430	5.56889	+
chr13:14251215-14487406	197628	197636	5.56889	-
chr13:14251215-14487406	197860	197868	5.56889	+
chr13:14251215-14487406	198202	198210	5.56889	-
chr13:14251215-14487406	201285	201293	5.56889	-
chr13:14251215-14487406	202273	202281	5.56889	-
chr13:14251215-14487406	203023	203031	5.56889	-
chr13:14251215-14487406	203509	203517	5.56889	-
chr13:14251215-14487406	205175	205183	5.56889	-
chr13:14251215-14487406	208009	208017	5.56889	+
chr13:14251215-14487406	211328	211336	5.56889	+
chr13:14251215-14487406	211372	211380	5.56889	-
chr13:14251215-14487406	214209	214217	5.56889	+
chr13:14251215-14487406	214673	214681	5.56889	+
chr13:14251215-14487406	216437	216445	5.56889	-
chr13:14251215-14487406	217687	217695	5.56889	-
chr13:14251215-14487406	228091	228099	5.56889	+
chr13:14251215-14487406	229378	229386	5.56889	+
chr13:14251215-14487406	230263	230271	5.56889	+
chr13:14251215-14487406	231161	231169	5.56889	+
chr13:14251215-14487406	231756	231764	5.56889	-
chr13:14251215-14487406	232828	232836	5.56889	-
chr13:14251215-14487406	234153	234161	5.56889	+
chr13:15113121-15142005	4159	4167	5.56889	-
chr13:15113121-15142005	4334	4342	5.56889	+
chr13:15113121-15142005	6481	6489	5.56889	+
chr13:15113121-15142005	6927	6935	5.56889	-
chr13:15113121-15142005	10513	10521	5.56889	-
chr13:15113121-15142005	12350	12358	5.56889	-
chr13:15113121-15142005	13764	13772	5.56889	-
chr13:15113121-15142005	15065	15073	12.4766	-
chr13:15113121-15142005	16747	16755	5.56889	+
chr13:15113121-15142005	17246	17254	5.56889	-
chr13:15113121-15142005	21565	21573	5.56889	+
chr13:15113121-15142005	21727	21735	5.56889	+
chr13:15113121-15142005	25373	25381	5.56889	-
chr13:18428014-18434119	607	615	5.56889	-
chr13:18428014-18434119	1303	1311	5.56889	+
chr13:18428014-18434119	2597	2605	5.56889	+
chr13:22779879-22780004	37	45	5.56889	+
chr13:24774273-24779263	4218	4226	5.56889	-
chr13:2538635-2618864	1997	2005	5.56889	-
chr13:2538635-2618864	7971	7979	5.56889	+
chr13:2538635-2618864	8196	8204	5.56889	-
chr13:2538635-2618864	18686	18694	5.56889	-
chr13:2538635-2618864	20039	20047	5.56889	-
chr13:2538635-2618864	21177	21185	5.56889	-
chr13:2538635-2618864	29629	29637	5.56889	-
chr13:2538635-2618864	30227	30235	5.56889	+
chr13:2538635-2618864	38704	38712	5.56889	-
chr13:2538635-2618864	44651	44659	5.56889	+
chr13:2538635-2618864	47027	47035	12.4766	-
chr13:2538635-2618864	47165	47173	5.56889	+
chr13:2538635-2618864	48821	48829	5.56889	-
chr13:2538635-2618864	49359	49367	5.56889	-
chr13:2538635-2618864	49848	49856	5.56889	-
chr13:2538635-2618864	57432	57440	5.56889	-
chr13:2538635-2618864	61291	61299	5.56889	-
chr13:2538635-2618864	62925	62933	5.56889	-
chr13:2538635-2618864	67903	67911	5.56889	+
chr13:2538635-2618864	68003	68011	5.56889	-
chr13:2538635-2618864	72903	72911	5.56889	+
chr13:2538635-2618864	78142	78150	5.56889	-
chr13:2538635-2618864	78161	78169	5.56889	-
chr13:27332880-27335088	454	462	5.56889	-
chr13:27620615-27620965	253	261	5.56889	+
chr13:28604472-28606790	122	130	5.56889	-
chr13:28604472-28606790	595	603	5.56889	-
chr13:30704360-30707480	2109	2117	5.56889	+
chr13:32838222-32841442	190	198	5.56889	-
chr13:33007500-33017638	470	478	5.56889	-
chr13:33007500-33017638	979	987	5.56889	-
chr13:33007500-33017638	2855	2863	5.56889	+
chr13:33007500-33017638	3173	3181	5.56889	+
chr13:33007500-33017638	10004	10012	5.56889	-
chr13:36108424-36134401	6	14	5.56889	-
chr13:36108424-36134401	1744	1752	5.56889	+
chr13:36108424-36134401	2162	2170	5.56889	+
chr13:36108424-36134401	2525	2533	5.56889	-
chr13:36108424-36134401	7280	7288	5.56889	+
chr13:36108424-36134401	8535	8543	5.56889	-
chr13:36108424-36134401	9885	9893	5.56889	+
chr13:36108424-36134401	21612	21620	5.56889	+
chr13:36108424-36134401	23595	23603	5.56889	+
chr13:36108424-36134401	25301	25309	5.56889	-
chr13:38990938-39045094	4523	4531	5.56889	+
chr13:38990938-39045094	4596	4604	5.56889	-
chr13:38990938-39045094	10743	10751	5.56889	-
chr13:38990938-39045094	12666	12674	5.56889	-
chr13:38990938-39045094	14910	14918	5.56889	-
chr13:38990938-39045094	19288	19296	5.56889	-
chr13:38990938-39045094	19640	19648	5.56889	+
chr13:38990938-39045094	19743	19751	5.56889	+
chr13:38990938-39045094	26269	26277	5.56889	-
chr13:38990938-39045094	28016	28024	5.56889	+
chr13:38990938-39045094	38651	38659	5.56889	-
chr13:38990938-39045094	40906	40914	5.56889	+
chr13:38990938-39045094	41865	41873	5.56889	-
chr13:38990938-39045094	45123	45131	5.56889	+
chr13:38990938-39045094	47251	47259	12.4766	-
chr13:38990938-39045094	47993	48001	5.56889	-
chr13:38990938-39045094	52192	52200	5.56889	-
chr13:38990938-39045094	53542	53550	5.56889	+
chr13:50225352-50229059	613	621	5.56889	+
chr13:50232099-50234122	324	332	5.56889	-
chr14:20630459-20694515	2668	2676	5.56889	-
chr14:20630459-20694515	6144	6152	5.56889	-
chr14:20630459-20694515	7263	7271	5.56889	+
chr14:20630459-20694515	8161	8169	5.56889	-
chr14:20630459-20694515	9494	9502	5.56889	-
chr14:20630459-20694515	9566	9574	5.56889	+
chr14:20630459-20694515	16539	16547	5.56889	-
chr14:20630459-20694515	18193	18201	5.56889	-
chr14:20630459-20694515	26709	26717	5.56889	+
chr14:20630459-20694515	27131	27139	5.56889	+
chr14:20630459-20694515	27150	27158	5.56889	-
chr14:20630459-20694515	27521	27529	5.56889	-
chr14:20630459-20694515	31179	31187	5.56889	+
chr14:20630459-20694515	33426	33434	5.56889	-
chr14:20630459-20694515	33919	33927	5.56889	+
chr14:20630459-20694515	34356	34364	5.56889	+
chr14:20630459-20694515	37011	37019	5.56889	-
chr14:20630459-20694515	38253	38261	5.56889	-
chr14:20630459-20694515	42050	42058	5.56889	+
chr14:20630459-20694515	45314	45322	5.56889	-
chr14:20630459-20694515	45831	45839	5.56889	-
chr14:20630459-20694515	52662	52670	5.56889	-
chr14:20630459-20694515	54446	54454	5.56889	+
chr14:20630459-20694515	55514	55522	5.56889	+
chr14:20630459-20694515	56055	56063	5.56889	-
chr14:20630459-20694515	60351	60359	5.56889	-
chr14:20630459-20694515	60720	60728	5.56889	-
chr14:20630459-20694515	63677	63685	5.56889	-
chr14:2209275-2211300	1152	1160	5.56889	+
chr14:2354922-2355222	49	57	5.56889	-
chr14:3326491-3326641	4	12	5.56889	-
chr14:3326491-3326641	106	114	5.56889	-
chr14:3326491-3326641	131	139	12.4766	-
chr14:36885623-36886131	400	408	5.56889	+
chr14:36885623-36886131	441	449	5.56889	+
chr14:41887094-41893026	664	672	5.56889	+
chr14:41887094-41893026	2973	2981	5.56889	+
chr14:41887094-41893026	4727	4735	5.56889	+
chr14:42110472-42113603	1234	1242	5.56889	-
chr14:42110472-42113603	2790	2798	5.56889	+
chr14:46054049-46067208	1656	1664	5.56889	+
chr14:46054049-46067208	2455	2463	5.56889	-
chr14:46054049-46067208	6733	6741	5.56889	+
chr14:7832799-7888317	2070	2078	5.56889	+
chr14:7832799-7888317	6153	6161	5.56889	+
chr14:7832799-7888317	12827	12835	5.56889	-
chr14:7832799-7888317	21025	21033	12.4766	+
chr14:7832799-7888317	25776	25784	5.56889	-
chr14:7832799-7888317	26489	26497	5.56889	-
chr14:7832799-7888317	37607	37615	5.56889	+
chr14:7832799-7888317	41261	41269	5.56889	+
chr14:7832799-7888317	45033	45041	5.56889	-
chr14:7832799-7888317	46042	46050	5.56889	+
chr14:7832799-7888317	49941	49949	5.56889	+
chr14:8457572-8458810	254	262	5.56889	+
chr14:8457572-8458810	461	469	5.56889	-
chr15:23788662-23789986	1284	1292	5.56889	-
chr15:24735699-24736249	264	272	5.56889	-
chr15:29549114-29550089	952	960	5.56889	+
chr15:31766542-31772657	592	600	5.56889	+
chr15:31766542-31772657	1925	1933	5.56889	+
chr15:31766542-31772657	4335	4343	5.56889	-
chr15:31766542-31772657	4618	4626	5.56889	+
chr15:31766542-31772657	5252	5260	5.56889	+
chr15:32896433-32896908	441	449	5.56889	+
chr15:40153150-40153750	228	236	5.56889	-
chr15:46725535-46726356	168	176	5.56889	+
chr15:47891775-47891925	61	69	5.56889	+
chr15:587379-590694	1233	1241	5.56889	-
chr15:587379-590694	1307	1315	5.56889	-
chr15:587379-590694	1381	1389	5.56889	-
chr15:587379-590694	1455	1463	5.56889	-
chr15:587379-590694	1529	1537	5.56889	-
chr15:587379-590694	1603	1611	5.56889	-
chr15:796013-796863	57	65	5.56889	+
chr15:797138-799117	451	459	5.56889	+
chr15:836533-841911	3340	3348	5.56889	+
chr16:1397969-1398069	34	42	5.56889	+
chr16:14675712-14675907	125	133	5.56889	-
chr16:19240614-19246721	2033	2041	5.56889	-
chr16:19240614-19246721	2297	2305	5.56889	+
chr16:19240614-19246721	2719	2727	5.56889	+
chr16:19240614-19246721	4754	4762	5.56889	+
chr16:23840660-23848437	1378	1386	5.56889	-
chr16:23840660-23848437	2610	2618	5.56889	+
chr16:23840660-23848437	3070	3078	5.56889	+
chr16:23840660-23848437	3283	3291	5.56889	-
chr16:23840660-23848437	4525	4533	5.56889	+
chr16:23840660-23848437	4843	4851	5.56889	-
chr16:23840660-23848437	5969	5977	5.56889	+
chr16:23880878-23881028	72	80	5.56889	-
chr16:28491491-28492018	43	51	5.56889	-
chr16:31580816-31583566	2463	2471	5.56889	-
chr16:32190410-32190672	8	16	5.56889	+
chr16:37168746-37201211	34	42	5.56889	+
chr16:37168746-37201211	2814	2822	5.56889	-
chr16:37168746-37201211	3912	3920	5.56889	+
chr16:37168746-37201211	10577	10585	5.56889	-
chr16:37168746-37201211	11674	11682	5.56889	+
chr16:37168746-37201211	14864	14872	5.56889	-
chr16:37168746-37201211	20041	20049	5.56889	-
chr16:37168746-37201211	21485	21493	5.56889	+
chr16:37168746-37201211	23697	23705	5.56889	-
chr16:37168746-37201211	25222	25230	5.56889	+
chr16:37168746-37201211	26181	26189	5.56889	+
chr16:37168746-37201211	30917	30925	5.56889	-
chr16:37168746-37201211	32457	32465	5.56889	-
chr16:38374218-38385560	4244	4252	5.56889	+
chr16:38374218-38385560	5745	5753	5.56889	-
chr16:38374218-38385560	10026	10034	5.56889	+
chr16:38374218-38385560	10959	10967	5.56889	-
chr16:45080459-45080809	297	305	5.56889	-
chr16:48736244-48740753	3395	3403	5.56889	-
chr16:48736244-48740753	3710	3718	5.56889	+
chr16:49249693-49253574	752	760	5.56889	-
chr16:49249693-49253574	3015	3023	5.56889	+
chr16:52578461-52585443	603	611	5.56889	-
chr16:52578461-52585443	2790	2798	5.56889	+
chr16:52578461-52585443	2873	2881	5.56889	+
chr16:52578461-52585443	2945	2953	5.56889	+
chr16:52578461-52585443	4096	4104	5.56889	-
chr16:6957606-6966314	261	269	5.56889	+
chr16:6957606-6966314	381	389	5.56889	-
chr16:6957606-6966314	600	608	5.56889	-
chr16:6957606-6966314	1695	1703	5.56889	+
chr16:6957606-6966314	3847	3855	5.56889	+
chr16:6957606-6966314	5270	5278	5.56889	-
chr16:6957606-6966314	7313	7321	5.56889	+
chr16:6957606-6966314	8295	8303	5.56889	+
chr17:17433476-17440160	177	185	5.56889	+
chr17:17433476-17440160	521	529	5.56889	-
chr17:17433476-17440160	1782	1790	5.56889	+
chr17:17433476-17440160	5070	5078	5.56889	-
chr17:17433476-17440160	5087	5095	5.56889	-
chr17:17433476-17440160	6025	6033	5.56889	-
chr17:21991303-21993618	467	475	5.56889	+
chr17:23434210-23437097	1665	1673	5.56889	-
chr17:25955152-26208669	1133	1141	5.56889	-
chr17:25955152-26208669	4527	4535	5.56889	+
chr17:25955152-26208669	5861	5869	5.56889	+
chr17:25955152-26208669	6615	6623	5.56889	-
chr17:25955152-26208669	11765	11773	5.56889	+
chr17:25955152-26208669	16602	16610	5.56889	+
chr17:25955152-26208669	24785	24793	5.56889	-
chr17:25955152-26208669	27375	27383	5.56889	-
chr17:25955152-26208669	27430	27438	5.56889	+
chr17:25955152-26208669	27698	27706	5.56889	-
chr17:25955152-26208669	28076	28084	5.56889	+
chr17:25955152-26208669	28107	28115	12.4766	-
chr17:25955152-26208669	29077	29085	5.56889	-
chr17:25955152-26208669	29889	29897	5.56889	-
chr17:25955152-26208669	33649	33657	5.56889	-
chr17:25955152-26208669	33849	33857	5.56889	-
chr17:25955152-26208669	35499	35507	5.56889	-
chr17:25955152-26208669	36304	36312	5.56889	-
chr17:25955152-26208669	36443	36451	12.4766	+
chr17:25955152-26208669	36937	36945	5.56889	-
chr17:25955152-26208669	37652	37660	5.56889	-
chr17:25955152-26208669	39011	39019	5.56889	-
chr17:25955152-26208669	39331	39339	5.56889	-
chr17:25955152-26208669	44047	44055	5.56889	+
chr17:25955152-26208669	44094	44102	5.56889	-
chr17:25955152-26208669	46524	46532	5.56889	-
chr17:25955152-26208669	51136	51144	5.56889	+
chr17:25955152-26208669	51526	51534	5.56889	-
chr17:25955152-26208669	55156	55164	5.56889	-
chr17:25955152-26208669	55855	55863	5.56889	+
chr17:25955152-26208669	56223	56231	12.4766	-
chr17:25955152-26208669	58022	58030	5.56889	-
chr17:25955152-26208669	58798	58806	5.56889	-
chr17:25955152-26208669	61354	61362	5.56889	-
chr17:25955152-26208669	65837	65845	5.56889	+
chr17:25955152-26208669	66425	66433	5.56889	-
chr17:25955152-26208669	67007	67015	5.56889	+
chr17:25955152-26208669	69016	69024	5.56889	-
chr17:25955152-26208669	72700	72708	5.56889	-
chr17:25955152-26208669	74978	74986	5.56889	-
chr17:25955152-26208669	75960	75968	5.56889	+
chr17:25955152-26208669	77779	77787	12.4766	-
chr17:25955152-26208669	79009	79017	5.56889	+
chr17:25955152-26208669	80410	80418	5.56889	+
chr17:25955152-26208669	81007	81015	5.56889	-
chr17:25955152-26208669	81084	81092	5.56889	+
chr17:25955152-26208669	81691	81699	5.56889	-
chr17:25955152-26208669	82054	82062	5.56889	-
chr17:25955152-26208669	90664	90672	5.56889	-
chr17:25955152-26208669	93368	93376	5.56889	-
chr17:25955152-26208669	100751	100759	5.56889	-
chr17:25955152-26208669	106878	106886	5.56889	-
chr17:25955152-26208669	114688	114696	5.56889	-
chr17:25955152-26208669	115969	115977	5.56889	-
chr17:25955152-26208669	121720	121728	5.56889	+
chr17:25955152-26208669	121737	121745	5.56889	+
chr17:25955152-26208669	122525	122533	5.56889	+
chr17:25955152-26208669	122789	122797	5.56889	-
chr17:25955152-26208669	123686	123694	5.56889	+
chr17:25955152-26208669	131425	131433	5.56889	-
chr17:25955152-26208669	137981	137989	5.56889	+
chr17:25955152-26208669	138213	138221	5.56889	-
chr17:25955152-26208669	147729	147737	5.56889	+
chr17:25955152-26208669	151177	151185	5.56889	+
chr17:25955152-26208669	151278	151286	5.56889	-
chr17:25955152-26208669	155246	155254	5.56889	-
chr17:25955152-26208669	160283	160291	5.56889	-
chr17:25955152-26208669	163978	163986	5.56889	-
chr17:25955152-26208669	165418	165426	5.56889	+
chr17:25955152-26208669	169982	169990	5.56889	+
chr17:25955152-26208669	171121	171129	5.56889	+
chr17:25955152-26208669	173645	173653	5.56889	-
chr17:25955152-26208669	174085	174093	5.56889	+
chr17:25955152-26208669	174854	174862	5.56889	+
chr17:25955152-26208669	180167	180175	5.56889	+
chr17:25955152-26208669	181041	181049	5.56889	-
chr17:25955152-26208669	183813	183821	5.56889	+
chr17:25955152-26208669	184225	184233	5.56889	-
chr17:25955152-26208669	185657	185665	5.56889	+
chr17:25955152-26208669	186006	186014	5.56889	-
chr17:25955152-26208669	187851	187859	5.56889	-
chr17:25955152-26208669	193237	193245	5.56889	-
chr17:25955152-26208669	195482	195490	5.56889	+
chr17:25955152-26208669	195678	195686	5.56889	-
chr17:25955152-26208669	197031	197039	5.56889	+
chr17:25955152-26208669	197631	197639	5.56889	-
chr17:25955152-26208669	198466	198474	5.56889	-
chr17:25955152-26208669	199278	199286	5.56889	-
chr17:25955152-26208669	201667	201675	5.56889	-
chr17:25955152-26208669	203403	203411	5.56889	+
chr17:25955152-26208669	209241	209249	5.56889	+
chr17:25955152-26208669	210761	210769	5.56889	-
chr17:25955152-26208669	211013	211021	12.4766	-
chr17:25955152-26208669	213129	213137	5.56889	-
chr17:25955152-26208669	222517	222525	5.56889	+
chr17:25955152-26208669	223719	223727	5.56889	-
chr17:25955152-26208669	227311	227319	5.56889	-
chr17:25955152-26208669	233059	233067	5.56889	-
chr17:25955152-26208669	236669	236677	5.56889	+
chr17:25955152-26208669	237643	237651	5.56889	-
chr17:25955152-26208669	239815	239823	5.56889	+
chr17:25955152-26208669	243321	243329	5.56889	+
chr17:25955152-26208669	244170	244178	5.56889	+
chr17:25955152-26208669	244784	244792	5.56889	-
chr17:25955152-26208669	247802	247810	5.56889	+
chr17:25955152-26208669	252400	252408	5.56889	+
chr17:25955152-26208669	252674	252682	5.56889	+
chr17:29131740-29133572	547	555	5.56889	-
chr17:30751439-30768961	3181	3189	5.56889	+
chr17:30751439-30768961	5248	5256	5.56889	-
chr17:30751439-30768961	6399	6407	5.56889	+
chr17:30751439-30768961	10425	10433	5.56889	-
chr17:30751439-30768961	11143	11151	5.56889	-
chr17:30751439-30768961	11187	11195	5.56889	+
chr17:30751439-30768961	12418	12426	5.56889	+
chr17:33378994-33379326	303	311	5.56889	+
chr17:33418261-33456442	3205	3213	5.56889	-
chr17:33418261-33456442	4021	4029	5.56889	+
chr17:33418261-33456442	4815	4823	5.56889	-
chr17:33418261-33456442	6911	6919	5.56889	-
chr17:33418261-33456442	7403	7411	5.56889	-
chr17:33418261-33456442	8702	8710	5.56889	+
chr17:33418261-33456442	9108	9116	5.56889	-
chr17:33418261-33456442	12804	12812	5.56889	-
chr17:33418261-33456442	14714	14722	5.56889	+
chr17:33418261-33456442	15326	15334	5.56889	+
chr17:33418261-33456442	15601	15609	5.56889	+
chr17:33418261-33456442	25017	25025	12.4766	+
chr17:33418261-33456442	28920	28928	5.56889	-
chr17:33418261-33456442	29333	29341	5.56889	+
chr17:33418261-33456442	34683	34691	5.56889	+
chr17:33418261-33456442	35625	35633	5.56889	+
chr17:33418261-33456442	37260	37268	12.4766	+
chr17:36519403-36528468	602	610	5.56889	+
chr17:36519403-36528468	2049	2057	5.56889	-
chr17:36519403-36528468	3245	3253	5.56889	-
chr17:36519403-36528468	4376	4384	5.56889	+
chr17:36519403-36528468	4962	4970	5.56889	-
chr17:36519403-36528468	7849	7857	5.56889	+
chr17:44981725-44998358	10390	10398	5.56889	-
chr17:44981725-44998358	14360	14368	5.56889	-
chr17:47228921-47238586	1013	1021	5.56889	-
chr17:47228921-47238586	4420	4428	5.56889	-
chr17:47228921-47238586	7437	7445	5.56889	-
chr17:47228921-47238586	9437	9445	5.56889	-
chr17:50018918-50019018	55	63	5.56889	-
chr17:50425981-50426531	55	63	5.56889	-
chr17:5485687-5516231	1318	1326	5.56889	+
chr17:5485687-5516231	6517	6525	5.56889	-
chr17:5485687-5516231	10767	10775	5.56889	-
chr17:5485687-5516231	13046	13054	5.56889	+
chr17:5485687-5516231	14790	14798	5.56889	-
chr17:5485687-5516231	17459	17467	5.56889	+
chr17:5485687-5516231	22241	22249	5.56889	-
chr17:5485687-5516231	26410	26418	5.56889	+
chr17:5485687-5516231	28103	28111	5.56889	-
chr17:6536168-6538759	2024	2032	5.56889	-
chr18:10926196-10929873	152	160	5.56889	-
chr18:10926196-10929873	3622	3630	5.56889	-
chr18:11586595-11595364	1401	1409	5.56889	-
chr18:11586595-11595364	3833	3841	5.56889	+
chr18:11586595-11595364	3939	3947	5.56889	-
chr18:11586595-11595364	7048	7056	5.56889	+
chr18:11586595-11595364	7179	7187	5.56889	-
chr18:11586595-11595364	8004	8012	5.56889	+
chr18:15760444-15761541	437	445	5.56889	+
chr18:15760444-15761541	895	903	5.56889	-
chr18:16744580-16746971	1041	1049	5.56889	+
chr18:17152065-17158624	471	479	5.56889	+
chr18:17152065-17158624	4795	4803	5.56889	+
chr18:17152065-17158624	6069	6077	5.56889	-
chr18:17152065-17158624	6299	6307	5.56889	-
chr18:40903310-40903645	19	27	5.56889	+
chr18:7694735-7810148	4196	4204	5.56889	+
chr18:7694735-7810148	6623	6631	5.56889	-
chr18:7694735-7810148	6927	6935	5.56889	+
chr18:7694735-7810148	8158	8166	5.56889	+
chr18:7694735-7810148	12913	12921	5.56889	+
chr18:7694735-7810148	13196	13204	5.56889	+
chr18:7694735-7810148	13283	13291	12.4766	+
chr18:7694735-7810148	13894	13902	5.56889	-
chr18:7694735-7810148	15215	15223	5.56889	-
chr18:7694735-7810148	21231	21239	5.56889	-
chr18:7694735-7810148	21974	21982	5.56889	+
chr18:7694735-7810148	22821	22829	5.56889	+
chr18:7694735-7810148	23181	23189	5.56889	-
chr18:7694735-7810148	25965	25973	5.56889	-
chr18:7694735-7810148	26015	26023	5.56889	-
chr18:7694735-7810148	27856	27864	5.56889	+
chr18:7694735-7810148	28465	28473	5.56889	+
chr18:7694735-7810148	34392	34400	5.56889	+
chr18:7694735-7810148	35468	35476	5.56889	-
chr18:7694735-7810148	36746	36754	5.56889	-
chr18:7694735-7810148	38080	38088	5.56889	+
chr18:7694735-7810148	40430	40438	5.56889	-
chr18:7694735-7810148	43848	43856	5.56889	-
chr18:7694735-7810148	46381	46389	5.56889	-
chr18:7694735-7810148	53852	53860	5.56889	-
chr18:7694735-7810148	55956	55964	12.4766	-
chr18:7694735-7810148	56459	56467	5.56889	+
chr18:7694735-7810148	56722	56730	5.56889	+
chr18:7694735-7810148	58641	58649	5.56889	+
chr18:7694735-7810148	59406	59414	5.56889	+
chr18:7694735-7810148	61350	61358	5.56889	-
chr18:7694735-7810148	66426	66434	5.56889	-
chr18:7694735-7810148	73074	73082	5.56889	+
chr18:7694735-7810148	74124	74132	5.56889	+
chr18:7694735-7810148	74975	74983	5.56889	-
chr18:7694735-7810148	77129	77137	5.56889	+
chr18:7694735-7810148	78065	78073	5.56889	+
chr18:7694735-7810148	78330	78338	5.56889	-
chr18:7694735-7810148	79153	79161	5.56889	-
chr18:7694735-7810148	81102	81110	5.56889	-
chr18:7694735-7810148	90208	90216	5.56889	+
chr18:7694735-7810148	91031	91039	5.56889	-
chr18:7694735-7810148	91973	91981	5.56889	+
chr18:7694735-7810148	96456	96464	5.56889	-
chr18:7694735-7810148	99636	99644	5.56889	-
chr18:7694735-7810148	99797	99805	12.4766	+
chr18:7694735-7810148	102197	102205	5.56889	+
chr18:7694735-7810148	107797	107805	5.56889	+
chr18:7694735-7810148	108736	108744	5.56889	+
chr18:7694735-7810148	109488	109496	5.56889	-
chr18:81866-83330	1147	1155	5.56889	-
chr19:10276225-10281880	1131	1139	5.56889	-
chr19:10276225-10281880	4781	4789	5.56889	-
chr19:10493658-10495712	250	258	5.56889	-
chr19:2078868-2083226	1103	1111	5.56889	-
chr19:2099897-2114946	511	519	5.56889	+
chr19:2099897-2114946	2267	2275	5.56889	-
chr19:2099897-2114946	2870	2878	5.56889	-
chr19:2099897-2114946	3445	3453	5.56889	+
chr19:2099897-2114946	6723	6731	12.4766	+
chr19:2099897-2114946	6833	6841	5.56889	-
chr19:2099897-2114946	7191	7199	5.56889	+
chr19:2099897-2114946	8810	8818	5.56889	+
chr19:24988269-24988544	88	96	5.56889	+
chr19:26378455-26378630	116	124	5.56889	-
chr19:30475280-30481738	487	495	5.56889	-
chr19:31352816-31361361	129	137	5.56889	+
chr19:31352816-31361361	786	794	5.56889	-
chr19:37517897-37518372	392	400	5.56889	+
chr19:40716974-40724999	1095	1103	5.56889	+
chr19:40716974-40724999	1117	1125	5.56889	+
chr19:40716974-40724999	3566	3574	5.56889	-
chr19:40716974-40724999	6938	6946	12.4766	+
chr19:40716974-40724999	7416	7424	5.56889	-
chr19:46724985-46737431	6799	6807	5.56889	+
chr19:46724985-46737431	10776	10784	5.56889	-
chr19:46724985-46737431	12306	12314	5.56889	+
chr19:829041-830633	671	679	5.56889	+
chr19:829041-830633	1009	1017	5.56889	+
chr19:991251-992375	164	172	5.56889	+
chr19:991251-992375	935	943	5.56889	-
chr2:10160558-10163708	539	547	5.56889	-
chr2:10160558-10163708	1365	1373	5.56889	-
chr2:10160558-10163708	1590	1598	5.56889	+
chr2:11043051-11048096	529	537	5.56889	+
chr2:11670544-11672818	309	317	5.56889	+
chr2:13668989-13673354	3011	3019	5.56889	+
chr2:13668989-13673354	4343	4351	5.56889	-
chr2:20146138-20147991	235	243	5.56889	+
chr2:20437626-20438076	166	174	5.56889	+
chr2:2336168-2451181	13272	13280	5.56889	-
chr2:2336168-2451181	13396	13404	5.56889	+
chr2:2336168-2451181	13415	13423	5.56889	-
chr2:2336168-2451181	18402	18410	5.56889	-
chr2:2336168-2451181	24385	24393	5.56889	-
chr2:2336168-2451181	25540	25548	5.56889	+
chr2:2336168-2451181	36282	36290	12.4766	+
chr2:2336168-2451181	40960	40968	5.56889	-
chr2:2336168-2451181	41220	41228	5.56889	+
chr2:2336168-2451181	47149	47157	5.56889	-
chr2:2336168-2451181	48809	48817	5.56889	+
chr2:2336168-2451181	53273	53281	5.56889	+
chr2:2336168-2451181	54238	54246	5.56889	-
chr2:2336168-2451181	58377	58385	5.56889	-
chr2:2336168-2451181	59739	59747	5.56889	-
chr2:2336168-2451181	61609	61617	5.56889	-
chr2:2336168-2451181	63017	63025	12.4766	+
chr2:2336168-2451181	65420	65428	5.56889	+
chr2:2336168-2451181	66345	66353	5.56889	-
chr2:2336168-2451181	75062	75070	5.56889	+
chr2:2336168-2451181	83235	83243	5.56889	-
chr2:2336168-2451181	84593	84601	5.56889	+
chr2:2336168-2451181	94012	94020	5.56889	+
chr2:2336168-2451181	94390	94398	5.56889	-
chr2:2336168-2451181	97279	97287	5.56889	-
chr2:2336168-2451181	105088	105096	5.56889	+
chr2:2336168-2451181	105466	105474	5.56889	-
chr2:2336168-2451181	105765	105773	5.56889	-
chr2:2336168-2451181	108172	108180	5.56889	+
chr2:2336168-2451181	109907	109915	5.56889	-
chr2:2336168-2451181	112124	112132	5.56889	-
chr2:2336168-2451181	112294	112302	5.56889	-
chr2:2336168-2451181	112317	112325	5.56889	-
chr2:2336168-2451181	114191	114199	5.56889	+
chr2:27319609-27325396	686	694	12.4766	+
chr2:27319609-27325396	1489	1497	5.56889	-
chr2:27319609-27325396	1913	1921	5.56889	+
chr2:27319609-27325396	2063	2071	5.56889	+
chr2:27319609-27325396	3369	3377	5.56889	+
chr2:29634290-29638381	3460	3468	5.56889	-
chr2:29634290-29638381	3992	4000	5.56889	-
chr2:36915082-36915581	252	260	5.56889	+
chr2:44310157-44327833	494	502	5.56889	-
chr2:44310157-44327833	1109	1117	5.56889	+
chr2:44310157-44327833	2400	2408	5.56889	-
chr2:44310157-44327833	2496	2504	5.56889	-
chr2:44310157-44327833	8857	8865	5.56889	-
chr2:44310157-44327833	8960	8968	5.56889	-
chr2:44310157-44327833	9419	9427	5.56889	-
chr2:44310157-44327833	11190	11198	5.56889	+
chr2:44310157-44327833	15007	15015	5.56889	+
chr2:44310157-44327833	16192	16200	5.56889	+
chr2:47927100-47929196	1245	1253	5.56889	-
chr2:4866746-4874891	6403	6411	5.56889	+
chr2:49232558-49246124	2240	2248	5.56889	+
chr2:49232558-49246124	3663	3671	5.56889	-
chr2:49232558-49246124	4577	4585	5.56889	+
chr2:49232558-49246124	6631	6639	5.56889	-
chr2:49232558-49246124	7070	7078	5.56889	-
chr2:49232558-49246124	9907	9915	5.56889	-
chr2:49232558-49246124	9921	9929	5.56889	-
chr2:52880100-52897864	5369	5377	5.56889	+
chr2:52880100-52897864	9412	9420	5.56889	+
chr2:52880100-52897864	12402	12410	5.56889	+
chr2:52880100-52897864	14414	14422	5.56889	-
chr2:53102532-53201764	12933	12941	5.56889	+
chr2:53102532-53201764	13142	13150	5.56889	+
chr2:53102532-53201764	18402	18410	5.56889	-
chr2:53102532-53201764	18756	18764	5.56889	-
chr2:53102532-53201764	19305	19313	5.56889	-
chr2:53102532-53201764	19652	19660	5.56889	+
chr2:53102532-53201764	20601	20609	5.56889	+
chr2:53102532-53201764	23524	23532	5.56889	+
chr2:53102532-53201764	37914	37922	5.56889	+
chr2:53102532-53201764	39710	39718	5.56889	-
chr2:53102532-53201764	43389	43397	5.56889	-
chr2:53102532-53201764	43503	43511	5.56889	+
chr2:53102532-53201764	44975	44983	5.56889	+
chr2:53102532-53201764	48051	48059	5.56889	+
chr2:53102532-53201764	48897	48905	5.56889	+
chr2:53102532-53201764	53307	53315	5.56889	+
chr2:53102532-53201764	60310	60318	12.4766	+
chr2:53102532-53201764	65059	65067	5.56889	-
chr2:53102532-53201764	74625	74633	5.56889	-
chr2:53102532-53201764	76476	76484	5.56889	-
chr2:53102532-53201764	78199	78207	5.56889	+
chr2:53102532-53201764	79952	79960	5.56889	+
chr2:53102532-53201764	81416	81424	5.56889	-
chr2:53102532-53201764	81519	81527	5.56889	-
chr2:53102532-53201764	82533	82541	5.56889	-
chr2:53102532-53201764	82716	82724	5.56889	-
chr2:53102532-53201764	82883	82891	5.56889	+
chr2:53102532-53201764	85832	85840	5.56889	+
chr2:53102532-53201764	87577	87585	5.56889	+
chr2:53102532-53201764	88863	88871	5.56889	+
chr2:53102532-53201764	94459	94467	5.56889	-
chr2:53102532-53201764	96974	96982	5.56889	-
chr2:57956313-57956813	362	370	5.56889	-
chr2:58361771-58370895	1731	1739	5.56889	+
chr2:58361771-58370895	5646	5654	5.56889	+
chr2:58361771-58370895	7293	7301	5.56889	+
chr20:27330758-27352370	4425	4433	5.56889	-
chr20:27330758-27352370	4432	4440	5.56889	+
chr20:27330758-27352370	8006	8014	5.56889	-
chr20:27330758-27352370	10978	10986	5.56889	-
chr20:27330758-27352370	12806	12814	5.56889	-
chr20:27330758-27352370	14687	14695	5.56889	-
chr20:27330758-27352370	15513	15521	5.56889	-
chr20:27330758-27352370	15826	15834	5.56889	-
chr20:27330758-27352370	17579	17587	5.56889	-
chr20:27330758-27352370	19689	19697	5.56889	+
chr20:27330758-27352370	19981	19989	5.56889	+
chr20:27330758-27352370	20871	20879	5.56889	-
chr20:28960339-28969974	1142	1150	5.56889	-
chr20:28960339-28969974	2516	2524	5.56889	-
chr20:28960339-28969974	3075	3083	5.56889	+
chr20:28960339-28969974	6494	6502	5.56889	+
chr20:28960339-28969974	7738	7746	5.56889	+
chr20:28960339-28969974	8808	8816	5.56889	-
chr20:29436600-29437300	608	616	5.56889	+
chr20:30356255-30361818	1899	1907	5.56889	+
chr20:30356255-30361818	5364	5372	5.56889	-
chr20:34421847-34426716	1889	1897	5.56889	+
chr20:34717552-34727696	1361	1369	5.56889	+
chr20:34717552-34727696	1929	1937	5.56889	+
chr20:34717552-34727696	3541	3549	5.56889	-
chr20:34717552-34727696	4384	4392	5.56889	+
chr20:34717552-34727696	4707	4715	5.56889	-
chr20:34717552-34727696	6420	6428	5.56889	-
chr20:34717552-34727696	8476	8484	5.56889	-
chr20:34766182-34767357	847	855	5.56889	+
chr20:35208854-35209129	136	144	5.56889	+
chr20:35382437-35392102	4768	4776	5.56889	+
chr20:35382437-35392102	4897	4905	5.56889	+
chr20:35382437-35392102	9280	9288	5.56889	-
chr20:36233922-36245942	7390	7398	5.56889	-
chr20:36233922-36245942	8686	8694	5.56889	-
chr20:36233922-36245942	9298	9306	5.56889	+
chr20:41915345-41926476	5447	5455	5.56889	+
chr20:41915345-41926476	10798	10806	5.56889	+
chr20:49839025-49845701	2941	2949	5.56889	+
chr20:49839025-49845701	6088	6096	5.56889	+
chr20:52234695-52238069	186	194	5.56889	-
chr20:52234695-52238069	1066	1074	5.56889	-
chr20:52234695-52238069	1667	1675	5.56889	+
chr20:53475037-53480090	1923	1931	5.56889	+
chr20:53475037-53480090	2588	2596	5.56889	+
chr20:9777452-9779259	455	463	5.56889	+
chr20:9777452-9779259	693	701	5.56889	+
chr21:11927090-11934956	2085	2093	5.56889	-
chr21:11927090-11934956	7226	7234	5.56889	+
chr21:13101216-13123142	2174	2182	5.56889	+
chr21:13101216-13123142	3037	3045	5.56889	+
chr21:13101216-13123142	9386	9394	5.56889	+
chr21:13101216-13123142	9574	9582	5.56889	+
chr21:13101216-13123142	14046	14054	5.56889	-
chr21:13101216-13123142	16109	16117	5.56889	-
chr21:13101216-13123142	20266	20274	5.56889	-
chr21:21823720-21824270	188	196	5.56889	-
chr21:22861017-22862361	13	21	5.56889	+
chr21:25936316-25972877	731	739	5.56889	-
chr21:25936316-25972877	2669	2677	5.56889	-
chr21:25936316-25972877	3749	3757	5.56889	-
chr21:25936316-25972877	10646	10654	5.56889	+
chr21:25936316-25972877	11763	11771	5.56889	+
chr21:25936316-25972877	18886	18894	5.56889	-
chr21:25936316-25972877	19445	19453	5.56889	-
chr21:25936316-25972877	30722	30730	5.56889	+
chr21:25936316-25972877	33406	33414	5.56889	-
chr21:26152406-26157848	1126	1134	5.56889	+
chr21:26485848-26485998	28	36	5.56889	-
chr21:27123124-27185567	713	721	5.56889	+
chr21:27123124-27185567	8170	8178	5.56889	+
chr21:27123124-27185567	9152	9160	5.56889	+
chr21:27123124-27185567	11013	11021	5.56889	-
chr21:27123124-27185567	12344	12352	5.56889	-
chr21:27123124-27185567	14473	14481	5.56889	+
chr21:27123124-27185567	20311	20319	5.56889	+
chr21:27123124-27185567	20956	20964	5.56889	-
chr21:27123124-27185567	24611	24619	5.56889	+
chr21:27123124-27185567	26057	26065	5.56889	-
chr21:27123124-27185567	30748	30756	5.56889	+
chr21:27123124-27185567	35129	35137	5.56889	+
chr21:27123124-27185567	38197	38205	5.56889	-
chr21:27123124-27185567	40603	40611	5.56889	-
chr21:27123124-27185567	46335	46343	5.56889	+
chr21:27123124-27185567	52967	52975	5.56889	-
chr21:27123124-27185567	53785	53793	5.56889	+
chr21:27123124-27185567	55012	55020	5.56889	+
chr21:27123124-27185567	58130	58138	5.56889	-
chr21:27123124-27185567	58363	58371	5.56889	+
chr21:27504937-27507786	319	327	5.56889	+
chr21:27504937-27507786	1608	1616	5.56889	+
chr21:39135985-39177475	8124	8132	5.56889	+
chr21:39135985-39177475	9484	9492	5.56889	+
chr21:39135985-39177475	10936	10944	12.4766	-
chr21:39135985-39177475	15136	15144	5.56889	+
chr21:39135985-39177475	15618	15626	5.56889	-
chr21:39135985-39177475	17077	17085	5.56889	+
chr21:39135985-39177475	19091	19099	5.56889	-
chr21:39135985-39177475	21622	21630	5.56889	-
chr21:39135985-39177475	21801	21809	5.56889	-
chr21:39135985-39177475	26530	26538	5.56889	+
chr21:39135985-39177475	26862	26870	5.56889	+
chr21:39135985-39177475	28670	28678	5.56889	+
chr21:39135985-39177475	31428	31436	5.56889	+
chr21:39135985-39177475	33774	33782	5.56889	+
chr21:39135985-39177475	35851	35859	5.56889	+
chr21:39135985-39177475	37619	37627	5.56889	-
chr21:41755152-41768380	547	555	5.56889	+
chr21:41755152-41768380	4340	4348	5.56889	-
chr21:6291106-6307453	6544	6552	5.56889	-
chr21:6291106-6307453	7850	7858	5.56889	-
chr21:6291106-6307453	9460	9468	5.56889	+
chr21:6291106-6307453	9957	9965	5.56889	+
chr21:6291106-6307453	10323	10331	5.56889	+
chr21:6291106-6307453	10606	10614	5.56889	+
chr21:6291106-6307453	10888	10896	5.56889	+
chr21:6291106-6307453	11356	11364	5.56889	-
chr21:6291106-6307453	12246	12254	5.56889	+
chr21:6291106-6307453	13003	13011	5.56889	-
chr21:6291106-6307453	14649	14657	5.56889	+
chr21:8538099-8538299	177	185	5.56889	+
chr22:10049100-10049650	142	150	5.56889	-
chr22:1492738-1493106	258	266	5.56889	+
chr22:1492738-1493106	272	280	5.56889	-
chr22:15331338-15332343	18	26	5.56889	+
chr22:17214688-17217123	457	465	5.56889	+
chr22:17214688-17217123	2269	2277	5.56889	+
chr22:17428997-17443345	6287	6295	5.56889	+
chr22:17428997-17443345	6532	6540	5.56889	-
chr22:17428997-17443345	10289	10297	5.56889	+
chr22:17428997-17443345	12218	12226	5.56889	-
chr22:1861482-1861899	394	402	5.56889	-
chr22:2160063-2163446	1756	1764	5.56889	-
chr22:2804975-2806799	46	54	5.56889	+
chr22:3208083-3211988	99	107	5.56889	+
chr22:3208083-3211988	1743	1751	5.56889	+
chr22:3208083-3211988	1762	1770	5.56889	-
chr22:3208083-3211988	2200	2208	5.56889	-
chr22:351453-354140	1662	1670	5.56889	-
chr22:351453-354140	2325	2333	5.56889	+
chr22:36747778-36750589	306	314	5.56889	-
chr22:36747778-36750589	2701	2709	5.56889	-
chr22:38772929-38777903	714	722	5.56889	+
chr22:38772929-38777903	2839	2847	5.56889	-
chr22:3911403-3912493	116	124	5.56889	+
chr22:3911403-3912493	992	1000	5.56889	-
chr22:3911403-3912493	1043	1051	5.56889	-
chr22:3917078-3917481	299	307	5.56889	+
chr22:4757983-4760187	51	59	5.56889	-
chr22:4757983-4760187	1444	1452	5.56889	+
chr22:7978027-8074212	1031	1039	12.4766	-
chr22:7978027-8074212	1140	1148	5.56889	+
chr22:7978027-8074212	3636	3644	5.56889	+
chr22:7978027-8074212	4532	4540	5.56889	-
chr22:7978027-8074212	9748	9756	5.56889	-
chr22:7978027-8074212	10991	10999	12.4766	-
chr22:7978027-8074212	11124	11132	5.56889	+
chr22:7978027-8074212	18034	18042	5.56889	+
chr22:7978027-8074212	20666	20674	5.56889	-
chr22:7978027-8074212	24493	24501	5.56889	+
chr22:7978027-8074212	36686	36694	5.56889	+
chr22:7978027-8074212	37947	37955	5.56889	-
chr22:7978027-8074212	41031	41039	5.56889	-
chr22:7978027-8074212	42453	42461	5.56889	+
chr22:7978027-8074212	42956	42964	5.56889	+
chr22:7978027-8074212	49041	49049	5.56889	-
chr22:7978027-8074212	52224	52232	5.56889	-
chr22:7978027-8074212	52691	52699	5.56889	-
chr22:7978027-8074212	53892	53900	5.56889	+
chr22:7978027-8074212	56016	56024	5.56889	+
chr22:7978027-8074212	59117	59125	5.56889	-
chr22:7978027-8074212	60367	60375	5.56889	+
chr22:7978027-8074212	61816	61824	5.56889	+
chr22:7978027-8074212	63040	63048	5.56889	+
chr22:7978027-8074212	64628	64636	5.56889	-
chr22:7978027-8074212	69686	69694	5.56889	+
chr22:7978027-8074212	70170	70178	5.56889	-
chr22:7978027-8074212	74224	74232	5.56889	+
chr22:7978027-8074212	74456	74464	5.56889	-
chr22:7978027-8074212	77330	77338	5.56889	+
chr22:7978027-8074212	88439	88447	5.56889	-
chr22:7978027-8074212	89876	89884	5.56889	-
chr22:7978027-8074212	91038	91046	5.56889	-
chr22:7978027-8074212	96077	96085	12.4766	-
chr22:9893185-9893685	71	79	5.56889	-
chr22:9904252-9904677	131	139	5.56889	-
chr22:9904252-9904677	407	415	5.56889	-
chr23:13499154-13507677	691	699	5.56889	+
chr23:13499154-13507677	8091	8099	5.56889	+
chr23:14146103-14154025	309	317	5.56889	-
chr23:14146103-14154025	2806	2814	5.56889	+
chr23:14146103-14154025	3368	3376	5.56889	+
chr23:19853148-19861124	7032	7040	5.56889	+
chr23:19853148-19861124	7800	7808	5.56889	+
chr23:20721705-20721937	180	188	5.56889	-
chr23:21459786-21460186	212	220	5.56889	+
chr23:26127018-26128403	245	253	5.56889	-
chr23:26127018-26128403	729	737	5.56889	-
chr23:26127018-26128403	1238	1246	5.56889	-
chr23:28391131-28399561	4754	4762	5.56889	-
chr23:28391131-28399561	5026	5034	5.56889	+
chr23:28391131-28399561	7233	7241	5.56889	+
chr23:28391131-28399561	7544	7552	5.56889	-
chr23:28391131-28399561	7671	7679	5.56889	-
chr23:30781506-30785361	2613	2621	5.56889	+
chr23:30781506-30785361	2865	2873	5.56889	-
chr23:31428760-31436516	3895	3903	5.56889	+
chr23:31428760-31436516	5189	5197	5.56889	+
chr23:36701099-36724458	5448	5456	5.56889	-
chr23:36701099-36724458	8163	8171	5.56889	+
chr23:36701099-36724458	10764	10772	5.56889	+
chr23:36701099-36724458	11687	11695	5.56889	+
chr23:36701099-36724458	13083	13091	5.56889	+
chr23:36701099-36724458	14761	14769	5.56889	+
chr23:36701099-36724458	17674	17682	5.56889	+
chr23:36701099-36724458	17685	17693	5.56889	+
chr23:36701099-36724458	17707	17715	5.56889	+
chr23:36701099-36724458	18877	18885	5.56889	+
chr23:39854615-39901534	3761	3769	5.56889	-
chr23:39854615-39901534	8257	8265	5.56889	-
chr23:39854615-39901534	11678	11686	12.4766	+
chr23:39854615-39901534	31671	31679	5.56889	-
chr23:39854615-39901534	36144	36152	5.56889	-
chr23:39854615-39901534	38071	38079	5.56889	-
chr23:39854615-39901534	39353	39361	5.56889	-
chr23:39854615-39901534	43771	43779	5.56889	-
chr23:43021193-43125946	5062	5070	5.56889	+
chr23:43021193-43125946	16611	16619	5.56889	-
chr23:43021193-43125946	17754	17762	5.56889	+
chr23:43021193-43125946	19057	19065	5.56889	+
chr23:43021193-43125946	24857	24865	5.56889	+
chr23:43021193-43125946	25208	25216	5.56889	+
chr23:43021193-43125946	27460	27468	5.56889	+
chr23:43021193-43125946	32907	32915	5.56889	+
chr23:43021193-43125946	39479	39487	5.56889	+
chr23:43021193-43125946	39644	39652	5.56889	-
chr23:43021193-43125946	42059	42067	5.56889	-
chr23:43021193-43125946	49478	49486	5.56889	-
chr23:43021193-43125946	56123	56131	5.56889	+
chr23:43021193-43125946	58331	58339	5.56889	-
chr23:43021193-43125946	61688	61696	5.56889	-
chr23:43021193-43125946	68577	68585	5.56889	+
chr23:43021193-43125946	69398	69406	5.56889	-
chr23:43021193-43125946	69889	69897	5.56889	+
chr23:43021193-43125946	74496	74504	5.56889	+
chr23:43021193-43125946	74612	74620	5.56889	+
chr23:43021193-43125946	75114	75122	5.56889	+
chr23:43021193-43125946	75133	75141	5.56889	-
chr23:43021193-43125946	80018	80026	5.56889	+
chr23:43021193-43125946	84446	84454	5.56889	-
chr23:43021193-43125946	86418	86426	5.56889	-
chr23:43021193-43125946	89665	89673	12.4766	+
chr23:43021193-43125946	90767	90775	5.56889	-
chr23:43021193-43125946	90783	90791	5.56889	-
chr23:43021193-43125946	91540	91548	5.56889	-
chr23:43021193-43125946	91559	91567	5.56889	-
chr23:43021193-43125946	92161	92169	5.56889	+
chr23:43021193-43125946	93600	93608	5.56889	+
chr23:43021193-43125946	93849	93857	5.56889	-
chr23:43021193-43125946	95069	95077	5.56889	+
chr23:43021193-43125946	95970	95978	5.56889	-
chr23:43021193-43125946	100562	100570	5.56889	+
chr23:43021193-43125946	102221	102229	5.56889	+
chr23:43021193-43125946	103038	103046	5.56889	+
chr23:43871010-43876157	742	750	12.4766	-
chr23:43871010-43876157	4519	4527	5.56889	+
chr23:43871010-43876157	4833	4841	5.56889	-
chr23:45612148-45622322	4547	4555	5.56889	-
chr23:45612148-45622322	5457	5465	5.56889	-
chr23:551440-551787	215	223	5.56889	-
chr23:6933075-6938362	3215	3223	5.56889	-
chr23:6933075-6938362	3748	3756	5.56889	+
chr23:6933075-6938362	4172	4180	5.56889	+
chr24:11062350-11062575	186	194	5.56889	-
chr24:21556207-21561042	3921	3929	5.56889	-
chr24:2900510-2917239	1493	1501	5.56889	+
chr24:2900510-2917239	8043	8051	5.56889	+
chr24:2900510-2917239	11779	11787	5.56889	-
chr24:2900510-2917239	12515	12523	5.56889	-
chr24:2900510-2917239	14749	14757	5.56889	+
chr24:2900510-2917239	15857	15865	5.56889	-
chr24:39486298-39488105	621	629	5.56889	-
chr24:6240695-6256979	6156	6164	5.56889	+
chr24:6240695-6256979	7219	7227	5.56889	-
chr24:6240695-6256979	10601	10609	5.56889	-
chr24:6240695-6256979	12351	12359	5.56889	+
chr24:6240695-6256979	13505	13513	5.56889	+
chr24:6286673-6294492	79	87	5.56889	+
chr24:6286673-6294492	1279	1287	5.56889	-
chr24:6286673-6294492	7023	7031	5.56889	+
chr24:9684651-9689770	633	641	5.56889	-
chr24:9684651-9689770	3041	3049	5.56889	+
chr25:15031593-15032109	74	82	5.56889	-
chr25:17332045-17332751	21	29	5.56889	-
chr25:17782932-17786267	1561	1569	5.56889	-
chr25:19368512-19369037	13	21	5.56889	-
chr25:19492600-19503397	614	622	5.56889	-
chr25:19492600-19503397	1107	1115	5.56889	-
chr25:19492600-19503397	7086	7094	5.56889	-
chr25:24852999-25058465	917	925	5.56889	+
chr25:24852999-25058465	4056	4064	5.56889	-
chr25:24852999-25058465	6699	6707	5.56889	+
chr25:24852999-25058465	14191	14199	5.56889	-
chr25:24852999-25058465	14287	14295	5.56889	-
chr25:24852999-25058465	16257	16265	5.56889	+
chr25:24852999-25058465	17290	17298	5.56889	+
chr25:24852999-25058465	17309	17317	5.56889	-
chr25:24852999-25058465	17721	17729	5.56889	+
chr25:24852999-25058465	21166	21174	5.56889	-
chr25:24852999-25058465	21708	21716	5.56889	+
chr25:24852999-25058465	23731	23739	12.4766	-
chr25:24852999-25058465	31666	31674	5.56889	+
chr25:24852999-25058465	33350	33358	5.56889	-
chr25:24852999-25058465	41526	41534	5.56889	+
chr25:24852999-25058465	45670	45678	5.56889	-
chr25:24852999-25058465	50561	50569	5.56889	+
chr25:24852999-25058465	50695	50703	5.56889	+
chr25:24852999-25058465	52809	52817	5.56889	-
chr25:24852999-25058465	56113	56121	5.56889	+
chr25:24852999-25058465	58412	58420	5.56889	+
chr25:24852999-25058465	58792	58800	5.56889	-
chr25:24852999-25058465	59251	59259	5.56889	+
chr25:24852999-25058465	63422	63430	5.56889	+
chr25:24852999-25058465	68943	68951	5.56889	+
chr25:24852999-25058465	70265	70273	5.56889	-
chr25:24852999-25058465	70373	70381	5.56889	+
chr25:24852999-25058465	74272	74280	5.56889	+
chr25:24852999-25058465	75230	75238	5.56889	-
chr25:24852999-25058465	77262	77270	5.56889	+
chr25:24852999-25058465	77320	77328	5.56889	+
chr25:24852999-25058465	77994	78002	5.56889	+
chr25:24852999-25058465	81869	81877	12.4766	+
chr25:24852999-25058465	81937	81945	5.56889	-
chr25:24852999-25058465	82722	82730	5.56889	-
chr25:24852999-25058465	84570	84578	12.4766	-
chr25:24852999-25058465	86357	86365	5.56889	-
chr25:24852999-25058465	94361	94369	5.56889	+
chr25:24852999-25058465	94754	94762	5.56889	+
chr25:24852999-25058465	102652	102660	5.56889	+
chr25:24852999-25058465	108618	108626	5.56889	+
chr25:24852999-25058465	110516	110524	5.56889	-
chr25:24852999-25058465	112435	112443	5.56889	+
chr25:24852999-25058465	112571	112579	5.56889	+
chr25:24852999-25058465	116469	116477	5.56889	-
chr25:24852999-25058465	117945	117953	5.56889	-
chr25:24852999-25058465	118702	118710	5.56889	+
chr25:24852999-25058465	122470	122478	5.56889	+
chr25:24852999-25058465	131222	131230	5.56889	+
chr25:24852999-25058465	132045	132053	5.56889	-
chr25:24852999-25058465	134883	134891	5.56889	+
chr25:24852999-25058465	135721	135729	5.56889	+
chr25:24852999-25058465	136669	136677	5.56889	-
chr25:24852999-25058465	137903	137911	5.56889	-
chr25:24852999-25058465	141369	141377	5.56889	+
chr25:24852999-25058465	141431	141439	5.56889	-
chr25:24852999-25058465	143552	143560	5.56889	+
chr25:24852999-25058465	155955	155963	5.56889	-
chr25:24852999-25058465	159563	159571	5.56889	+
chr25:24852999-25058465	159582	159590	5.56889	-
chr25:24852999-25058465	168470	168478	5.56889	+
chr25:24852999-25058465	172377	172385	5.56889	+
chr25:24852999-25058465	175001	175009	5.56889	-
chr25:24852999-25058465	176520	176528	5.56889	+
chr25:24852999-25058465	177771	177779	5.56889	-
chr25:24852999-25058465	179807	179815	5.56889	+
chr25:24852999-25058465	180829	180837	5.56889	-
chr25:24852999-25058465	182567	182575	5.56889	+
chr25:24852999-25058465	182786	182794	5.56889	+
chr25:24852999-25058465	184450	184458	5.56889	+
chr25:24852999-25058465	184879	184887	5.56889	-
chr25:24852999-25058465	185515	185523	5.56889	-
chr25:24852999-25058465	187953	187961	5.56889	-
chr25:24852999-25058465	190954	190962	5.56889	+
chr25:24852999-25058465	197469	197477	5.56889	+
chr25:24852999-25058465	198401	198409	5.56889	+
chr25:24852999-25058465	198750	198758	5.56889	+
chr25:24852999-25058465	200395	200403	5.56889	-
chr25:24852999-25058465	201746	201754	5.56889	-
chr25:29373562-29381952	629	637	5.56889	-
chr25:32334874-32337092	373	381	5.56889	+
chr25:325188-334769	906	914	12.4766	-
chr25:325188-334769	1214	1222	5.56889	+
chr25:325188-334769	2527	2535	5.56889	-
chr25:325188-334769	3700	3708	5.56889	-
chr25:325188-334769	5419	5427	5.56889	+
chr25:325188-334769	5542	5550	5.56889	-
chr25:3555127-3559618	128	136	5.56889	-
chr25:3555127-3559618	996	1004	5.56889	-
chr25:3555127-3559618	3181	3189	5.56889	+
chr25:37456042-37456167	24	32	5.56889	-
chr25:5667175-5672330	861	869	5.56889	+
chr25:5667175-5672330	1271	1279	5.56889	+
chr25:5667175-5672330	1614	1622	5.56889	+
chr25:7591817-7598851	423	431	5.56889	-
chr25:7591817-7598851	2011	2019	5.56889	+
chr25:7591817-7598851	3930	3938	5.56889	+
chr25:7591817-7598851	6106	6114	5.56889	+
chr25:8197744-8201926	1115	1123	12.4766	+
chr25:8197744-8201926	3596	3604	5.56889	-
chr25:8197744-8201926	3875	3883	5.56889	-
chr3:1060911-1061311	144	152	5.56889	+
chr3:1060911-1061311	319	327	5.56889	-
chr3:1305008-1305808	135	143	5.56889	-
chr3:13343951-13347096	3058	3066	5.56889	+
chr3:14172128-14181148	690	698	5.56889	-
chr3:14172128-14181148	1423	1431	5.56889	+
chr3:14172128-14181148	4075	4083	5.56889	+
chr3:14172128-14181148	6688	6696	5.56889	+
chr3:146152-146727	308	316	5.56889	-
chr3:15272092-15274405	1071	1079	5.56889	-
chr3:15849515-15852682	623	631	5.56889	+
chr3:19152221-19155058	248	256	12.4766	+
chr3:19858720-19897990	2544	2552	5.56889	+
chr3:19858720-19897990	6665	6673	5.56889	-
chr3:19858720-19897990	6883	6891	5.56889	-
chr3:19858720-19897990	7465	7473	12.4766	-
chr3:19858720-19897990	11345	11353	5.56889	+
chr3:19858720-19897990	14954	14962	5.56889	-
chr3:19858720-19897990	15227	15235	5.56889	+
chr3:19858720-19897990	15355	15363	5.56889	+
chr3:19858720-19897990	17350	17358	5.56889	+
chr3:19858720-19897990	20777	20785	5.56889	-
chr3:19858720-19897990	22996	23004	5.56889	-
chr3:19858720-19897990	27600	27608	5.56889	+
chr3:19858720-19897990	27830	27838	5.56889	-
chr3:19858720-19897990	34437	34445	5.56889	-
chr3:19858720-19897990	34913	34921	5.56889	-
chr3:24986194-24990539	4252	4260	5.56889	+
chr3:25109867-25111254	446	454	5.56889	+
chr3:28733306-28750325	2559	2567	5.56889	-
chr3:28733306-28750325	5460	5468	5.56889	-
chr3:28733306-28750325	6212	6220	5.56889	+
chr3:28733306-28750325	7852	7860	5.56889	+
chr3:28733306-28750325	13201	13209	5.56889	-
chr3:31889856-31891709	876	884	5.56889	-
chr3:3354015-3361113	350	358	5.56889	-
chr3:3354015-3361113	1222	1230	5.56889	+
chr3:3354015-3361113	4966	4974	5.56889	-
chr3:37130396-37135308	72	80	5.56889	+
chr3:37130396-37135308	285	293	5.56889	+
chr3:37130396-37135308	3571	3579	5.56889	+
chr3:37130396-37135308	4228	4236	5.56889	+
chr3:37197785-37207496	216	224	5.56889	+
chr3:37197785-37207496	1454	1462	5.56889	+
chr3:37197785-37207496	1663	1671	5.56889	+
chr3:37197785-37207496	8534	8542	5.56889	+
chr3:3722807-3723282	322	330	5.56889	-
chr3:39759129-39764352	916	924	5.56889	-
chr3:39759129-39764352	2955	2963	5.56889	+
chr3:39759129-39764352	4110	4118	5.56889	-
chr3:41706034-41706234	49	57	5.56889	-
chr3:4425329-4426104	64	72	5.56889	-
chr3:50032393-50035778	3118	3126	5.56889	-
chr3:50032393-50035778	3174	3182	5.56889	+
chr3:52670029-52674118	2563	2571	12.4766	-
chr3:5420405-5428444	6199	6207	5.56889	+
chr3:5420405-5428444	7504	7512	5.56889	-
chr3:58524077-58543504	781	789	5.56889	+
chr3:58524077-58543504	2279	2287	5.56889	+
chr3:58524077-58543504	4750	4758	5.56889	+
chr3:58524077-58543504	8488	8496	5.56889	-
chr3:58524077-58543504	9820	9828	5.56889	+
chr3:58524077-58543504	11795	11803	5.56889	+
chr3:58524077-58543504	17817	17825	5.56889	+
chr4:10737870-10741281	2902	2910	12.4766	+
chr4:10737870-10741281	3348	3356	5.56889	-
chr4:19962586-19981902	3982	3990	5.56889	-
chr4:19962586-19981902	6282	6290	5.56889	-
chr4:19962586-19981902	6551	6559	5.56889	-
chr4:19962586-19981902	6951	6959	5.56889	+
chr4:19962586-19981902	8335	8343	5.56889	+
chr4:19962586-19981902	10617	10625	5.56889	-
chr4:19962586-19981902	15829	15837	5.56889	+
chr4:23637063-23643171	1777	1785	5.56889	-
chr4:25232165-25234288	1658	1666	5.56889	+
chr4:31536048-31687016	3534	3542	5.56889	-
chr4:31536048-31687016	4016	4024	5.56889	-
chr4:31536048-31687016	5487	5495	5.56889	+
chr4:31536048-31687016	5736	5744	5.56889	+
chr4:31536048-31687016	5977	5985	5.56889	+
chr4:31536048-31687016	6602	6610	5.56889	-
chr4:31536048-31687016	7467	7475	5.56889	-
chr4:31536048-31687016	8604	8612	5.56889	-
chr4:31536048-31687016	11315	11323	5.56889	-
chr4:31536048-31687016	15424	15432	5.56889	+
chr4:31536048-31687016	17285	17293	5.56889	-
chr4:31536048-31687016	17984	17992	5.56889	-
chr4:31536048-31687016	19454	19462	5.56889	+
chr4:31536048-31687016	19475	19483	5.56889	-
chr4:31536048-31687016	19599	19607	5.56889	+
chr4:31536048-31687016	19620	19628	5.56889	-
chr4:31536048-31687016	19663	19671	5.56889	+
chr4:31536048-31687016	19684	19692	5.56889	-
chr4:31536048-31687016	20122	20130	5.56889	+
chr4:31536048-31687016	25848	25856	5.56889	-
chr4:31536048-31687016	26250	26258	5.56889	+
chr4:31536048-31687016	28990	28998	5.56889	+
chr4:31536048-31687016	31969	31977	5.56889	-
chr4:31536048-31687016	37430	37438	5.56889	-
chr4:31536048-31687016	41069	41077	5.56889	-
chr4:31536048-31687016	41686	41694	5.56889	+
chr4:31536048-31687016	42102	42110	5.56889	+
chr4:31536048-31687016	42975	42983	5.56889	+
chr4:31536048-31687016	43395	43403	5.56889	+
chr4:31536048-31687016	47377	47385	5.56889	+
chr4:31536048-31687016	50062	50070	5.56889	-
chr4:31536048-31687016	50331	50339	5.56889	-
chr4:31536048-31687016	52442	52450	5.56889	+
chr4:31536048-31687016	53011	53019	5.56889	+
chr4:31536048-31687016	63055	63063	5.56889	-
chr4:31536048-31687016	72863	72871	5.56889	-
chr4:31536048-31687016	77615	77623	5.56889	-
chr4:31536048-31687016	78933	78941	5.56889	+
chr4:31536048-31687016	79924	79932	5.56889	-
chr4:31536048-31687016	83882	83890	5.56889	-
chr4:31536048-31687016	87485	87493	5.56889	+
chr4:31536048-31687016	88137	88145	5.56889	-
chr4:31536048-31687016	88408	88416	5.56889	-
chr4:31536048-31687016	91356	91364	5.56889	-
chr4:31536048-31687016	92250	92258	5.56889	+
chr4:31536048-31687016	95209	95217	5.56889	-
chr4:31536048-31687016	96280	96288	5.56889	-
chr4:31536048-31687016	96604	96612	5.56889	+
chr4:31536048-31687016	97313	97321	5.56889	+
chr4:31536048-31687016	97604	97612	5.56889	+
chr4:31536048-31687016	101059	101067	5.56889	+
chr4:31536048-31687016	102591	102599	5.56889	-
chr4:31536048-31687016	103030	103038	5.56889	+
chr4:31536048-31687016	107758	107766	5.56889	-
chr4:31536048-31687016	112787	112795	5.56889	+
chr4:31536048-31687016	113256	113264	5.56889	-
chr4:31536048-31687016	113823	113831	5.56889	-
chr4:31536048-31687016	115115	115123	5.56889	+
chr4:31536048-31687016	116518	116526	5.56889	+
chr4:31536048-31687016	116576	116584	5.56889	+
chr4:31536048-31687016	116697	116705	5.56889	-
chr4:31536048-31687016	119833	119841	5.56889	+
chr4:31536048-31687016	120067	120075	5.56889	+
chr4:31536048-31687016	120643	120651	5.56889	+
chr4:31536048-31687016	121671	121679	5.56889	-
chr4:31536048-31687016	123096	123104	5.56889	-
chr4:31536048-31687016	126038	126046	5.56889	+
chr4:31536048-31687016	126112	126120	5.56889	-
chr4:31536048-31687016	126119	126127	5.56889	-
chr4:31536048-31687016	126386	126394	5.56889	-
chr4:31536048-31687016	127545	127553	5.56889	-
chr4:31536048-31687016	128378	128386	5.56889	+
chr4:31536048-31687016	129517	129525	5.56889	+
chr4:31536048-31687016	130786	130794	5.56889	+
chr4:31536048-31687016	132105	132113	5.56889	+
chr4:31536048-31687016	132505	132513	5.56889	-
chr4:31536048-31687016	132566	132574	5.56889	+
chr4:31536048-31687016	132997	133005	5.56889	-
chr4:31536048-31687016	137067	137075	5.56889	-
chr4:31536048-31687016	139042	139050	5.56889	+
chr4:31536048-31687016	139111	139119	5.56889	+
chr4:31536048-31687016	139581	139589	5.56889	-
chr4:31536048-31687016	140147	140155	5.56889	-
chr4:31536048-31687016	141433	141441	5.56889	+
chr4:31536048-31687016	142836	142844	5.56889	+
chr4:31536048-31687016	142894	142902	5.56889	+
chr4:31536048-31687016	143015	143023	5.56889	-
chr4:31692336-31694739	2282	2290	5.56889	-
chr4:39421631-39474977	229	237	12.4766	+
chr4:39421631-39474977	4624	4632	5.56889	-
chr4:39421631-39474977	4739	4747	5.56889	-
chr4:39421631-39474977	8200	8208	5.56889	+
chr4:39421631-39474977	10759	10767	5.56889	+
chr4:39421631-39474977	11293	11301	5.56889	+
chr4:39421631-39474977	12272	12280	5.56889	+
chr4:39421631-39474977	20098	20106	5.56889	-
chr4:39421631-39474977	21517	21525	5.56889	+
chr4:39421631-39474977	21970	21978	5.56889	+
chr4:39421631-39474977	23670	23678	5.56889	+
chr4:39421631-39474977	25786	25794	5.56889	-
chr4:39421631-39474977	28796	28804	5.56889	+
chr4:39421631-39474977	31511	31519	12.4766	-
chr4:39421631-39474977	31893	31901	5.56889	+
chr4:39421631-39474977	34846	34854	5.56889	+
chr4:39421631-39474977	36784	36792	5.56889	+
chr4:39421631-39474977	37689	37697	5.56889	+
chr4:39421631-39474977	40132	40140	5.56889	+
chr4:39421631-39474977	40252	40260	5.56889	+
chr4:39421631-39474977	48014	48022	5.56889	+
chr4:39421631-39474977	49547	49555	12.4766	-
chr4:4501720-4507585	1899	1907	5.56889	+
chr4:4501720-4507585	2474	2482	5.56889	+
chr4:4902297-4905653	180	188	12.4766	+
chr4:51160952-51172625	2394	2402	5.56889	+
chr4:51160952-51172625	5276	5284	5.56889	+
chr4:51160952-51172625	6851	6859	5.56889	+
chr4:51551701-51564457	1307	1315	5.56889	+
chr4:51551701-51564457	3015	3023	5.56889	+
chr4:51551701-51564457	3172	3180	5.56889	+
chr4:51551701-51564457	4367	4375	5.56889	+
chr4:51551701-51564457	4681	4689	5.56889	+
chr4:51551701-51564457	7612	7620	5.56889	-
chr4:51551701-51564457	9573	9581	5.56889	+
chr4:51551701-51564457	11297	11305	5.56889	+
chr4:51551701-51564457	11995	12003	5.56889	+
chr4:5212825-5213407	19	27	5.56889	+
chr4:52360357-52380758	993	1001	5.56889	-
chr4:52360357-52380758	1282	1290	5.56889	-
chr4:52360357-52380758	2066	2074	12.4766	+
chr4:52360357-52380758	3945	3953	5.56889	-
chr4:52360357-52380758	4366	4374	5.56889	+
chr4:52360357-52380758	11692	11700	5.56889	+
chr4:52360357-52380758	19711	19719	5.56889	-
chr4:5330497-5332295	81	89	5.56889	+
chr4:5422609-5424058	1104	1112	5.56889	-
chr4:54328463-54328713	16	24	5.56889	-
chr4:5476435-5478127	137	145	12.4766	-
chr4:5476435-5478127	1664	1672	5.56889	-
chr4:54801532-54803941	2218	2226	12.4766	+
chr4:63790620-63804752	2826	2834	5.56889	-
chr4:63790620-63804752	7098	7106	5.56889	+
chr4:63790620-63804752	8303	8311	5.56889	+
chr4:63790620-63804752	8384	8392	5.56889	-
chr4:64036851-64037885	401	409	5.56889	-
chr4:70409563-70411612	744	752	5.56889	-
chr4:71897891-71907622	1560	1568	5.56889	+
chr4:71897891-71907622	4276	4284	5.56889	+
chr4:71897891-71907622	5471	5479	5.56889	-
chr4:71897891-71907622	5732	5740	5.56889	-
chr4:71897891-71907622	6510	6518	5.56889	+
chr4:71897891-71907622	7120	7128	5.56889	-
chr4:71897891-71907622	7879	7887	5.56889	+
chr4:71897891-71907622	8325	8333	5.56889	-
chr4:73455708-73470986	2022	2030	5.56889	-
chr4:73455708-73470986	3093	3101	5.56889	-
chr4:73455708-73470986	13281	13289	5.56889	-
chr4:73455708-73470986	13367	13375	5.56889	-
chr4:73897365-73897840	117	125	5.56889	+
chr4:75671354-75676744	586	594	5.56889	-
chr4:75671354-75676744	3706	3714	5.56889	-
chr4:75671354-75676744	5310	5318	5.56889	-
chr4:75971189-75973392	1421	1429	5.56889	-
chr4:75971189-75973392	1679	1687	5.56889	-
chr5:10046742-10053637	1771	1779	5.56889	+
chr5:10046742-10053637	6472	6480	5.56889	+
chr5:12590427-12597000	1862	1870	5.56889	-
chr5:12590427-12597000	3493	3501	12.4766	-
chr5:12590427-12597000	3906	3914	5.56889	+
chr5:13976037-13988357	1157	1165	5.56889	+
chr5:13976037-13988357	3747	3755	5.56889	+
chr5:13976037-13988357	10309	10317	5.56889	+
chr5:13976037-13988357	11562	11570	5.56889	-
chr5:1504887-1515096	1278	1286	5.56889	+
chr5:1504887-1515096	3284	3292	5.56889	-
chr5:1504887-1515096	3879	3887	5.56889	-
chr5:1504887-1515096	6664	6672	5.56889	-
chr5:15691063-15691438	135	143	5.56889	+
chr5:1864213-1869618	3019	3027	5.56889	-
chr5:24202622-24222390	1455	1463	5.56889	-
chr5:24202622-24222390	1716	1724	5.56889	+
chr5:24202622-24222390	2071	2079	12.4766	+
chr5:24202622-24222390	3127	3135	5.56889	+
chr5:24202622-24222390	8105	8113	5.56889	+
chr5:24202622-24222390	9461	9469	5.56889	-
chr5:24202622-24222390	14471	14479	5.56889	+
chr5:24202622-24222390	18136	18144	5.56889	-
chr5:24202622-24222390	18853	18861	5.56889	+
chr5:28466281-28467907	858	866	5.56889	-
chr5:28557654-28557754	61	69	5.56889	+
chr5:29208668-29212685	79	87	5.56889	+
chr5:29208668-29212685	325	333	5.56889	+
chr5:29208668-29212685	642	650	5.56889	+
chr5:29208668-29212685	1166	1174	5.56889	+
chr5:29208668-29212685	1303	1311	5.56889	+
chr5:29208668-29212685	1934	1942	5.56889	+
chr5:35297225-35301800	1938	1946	5.56889	-
chr5:37816942-37817140	45	53	5.56889	+
chr5:37816942-37817140	117	125	5.56889	+
chr5:3958419-3961556	123	131	5.56889	-
chr5:3958419-3961556	2912	2920	5.56889	+
chr5:4436404-4463946	318	326	5.56889	+
chr5:4436404-4463946	527	535	5.56889	+
chr5:4436404-4463946	640	648	5.56889	+
chr5:4436404-4463946	741	749	5.56889	+
chr5:4436404-4463946	842	850	5.56889	+
chr5:4436404-4463946	954	962	5.56889	+
chr5:4436404-4463946	3636	3644	5.56889	+
chr5:4436404-4463946	6625	6633	5.56889	+
chr5:4436404-4463946	7141	7149	5.56889	-
chr5:4436404-4463946	10275	10283	5.56889	+
chr5:4436404-4463946	11237	11245	5.56889	-
chr5:4436404-4463946	13448	13456	5.56889	+
chr5:4436404-4463946	20630	20638	5.56889	+
chr5:4436404-4463946	23753	23761	5.56889	+
chr5:45613023-45613573	2	10	5.56889	+
chr5:49004086-49007351	1507	1515	5.56889	-
chr5:49004086-49007351	1896	1904	5.56889	-
chr5:50245289-50253454	3350	3358	5.56889	+
chr5:50245289-50253454	6781	6789	5.56889	+
chr5:51918883-51920887	596	604	5.56889	+
chr5:5309500-5313889	77	85	5.56889	+
chr5:5309500-5313889	719	727	5.56889	-
chr5:5692247-5696173	3195	3203	5.56889	+
chr5:5692247-5696173	3650	3658	5.56889	+
chr5:57442295-57446770	209	217	5.56889	+
chr5:57442295-57446770	2317	2325	5.56889	-
chr5:57442295-57446770	2557	2565	5.56889	-
chr5:57442295-57446770	3323	3331	5.56889	-
chr5:57442295-57446770	4331	4339	5.56889	+
chr5:59234445-59247915	5811	5819	12.4766	+
chr5:59234445-59247915	9103	9111	5.56889	-
chr5:59234445-59247915	11322	11330	5.56889	+
chr5:59234445-59247915	12048	12056	5.56889	+
chr5:59234445-59247915	12543	12551	5.56889	-
chr5:63648488-63653240	125	133	5.56889	+
chr5:63749367-63754067	552	560	5.56889	-
chr5:63749367-63754067	982	990	5.56889	-
chr5:63749367-63754067	2534	2542	5.56889	-
chr5:63749367-63754067	3652	3660	12.4766	+
chr5:63749367-63754067	3970	3978	5.56889	-
chr5:68817033-68824091	4419	4427	5.56889	-
chr5:68817033-68824091	4448	4456	5.56889	-
chr5:69878692-69878792	42	50	5.56889	-
chr5:8251809-8252134	168	176	5.56889	+
chr6:11356672-11358753	586	594	12.4766	-
chr6:13130773-13133711	94	102	5.56889	-
chr6:13130773-13133711	378	386	5.56889	+
chr6:13130773-13133711	400	408	5.56889	-
chr6:13130773-13133711	1928	1936	5.56889	+
chr6:18274042-18290452	1360	1368	5.56889	+
chr6:18274042-18290452	2020	2028	5.56889	+
chr6:18274042-18290452	5818	5826	5.56889	-
chr6:18274042-18290452	7700	7708	5.56889	+
chr6:18274042-18290452	15147	15155	5.56889	-
chr6:18274042-18290452	16144	16152	5.56889	+
chr6:21570475-21596988	2022	2030	5.56889	+
chr6:21570475-21596988	4314	4322	5.56889	-
chr6:21570475-21596988	10563	10571	5.56889	-
chr6:21570475-21596988	14627	14635	5.56889	+
chr6:21570475-21596988	16556	16564	5.56889	-
chr6:21570475-21596988	16594	16602	5.56889	+
chr6:21570475-21596988	16611	16619	5.56889	-
chr6:21570475-21596988	17284	17292	5.56889	+
chr6:21570475-21596988	18539	18547	5.56889	-
chr6:21570475-21596988	19202	19210	5.56889	+
chr6:21570475-21596988	20468	20476	5.56889	-
chr6:21570475-21596988	24269	24277	5.56889	-
chr6:21570475-21596988	26129	26137	5.56889	+
chr6:23752078-23752328	140	148	5.56889	-
chr6:30201944-30210378	493	501	5.56889	-
chr6:30201944-30210378	4301	4309	5.56889	+
chr6:34834308-34837044	2391	2399	5.56889	-
chr6:37832908-37833825	741	749	5.56889	-
chr6:39433373-39438877	3674	3682	5.56889	+
chr6:39433373-39438877	4329	4337	5.56889	-
chr6:39433373-39438877	4864	4872	5.56889	-
chr6:39433373-39438877	5034	5042	5.56889	-
chr6:39883615-39887361	1898	1906	5.56889	-
chr6:39883615-39887361	2537	2545	5.56889	-
chr6:40456797-40456997	145	153	5.56889	-
chr6:40464434-40466810	200	208	5.56889	+
chr6:4165975-4170341	2869	2877	5.56889	+
chr6:4165975-4170341	3458	3466	5.56889	+
chr6:45350680-45354070	1193	1201	5.56889	+
chr6:48190284-48193435	71	79	5.56889	-
chr6:48190284-48193435	404	412	5.56889	+
chr6:48190284-48193435	1992	2000	5.56889	+
chr6:48190284-48193435	2097	2105	5.56889	-
chr6:48190284-48193435	2180	2188	5.56889	+
chr6:48190284-48193435	2856	2864	5.56889	+
chr6:50027250-50027895	309	317	5.56889	+
chr6:51727990-51728090	48	56	5.56889	-
chr6:54775733-54779264	77	85	12.4766	-
chr6:54775733-54779264	1423	1431	5.56889	-
chr7:14417105-14420022	2176	2184	5.56889	+
chr7:17024726-17025001	168	176	5.56889	+
chr7:18462841-18463191	13	21	5.56889	-
chr7:18462841-18463191	44	52	5.56889	+
chr7:18462841-18463191	249	257	5.56889	+
chr7:20696097-20712546	1448	1456	5.56889	+
chr7:20696097-20712546	3953	3961	12.4766	+
chr7:20696097-20712546	4016	4024	5.56889	-
chr7:20696097-20712546	7070	7078	5.56889	+
chr7:20696097-20712546	7328	7336	5.56889	+
chr7:20696097-20712546	8506	8514	5.56889	-
chr7:20696097-20712546	12437	12445	5.56889	-
chr7:20696097-20712546	12826	12834	5.56889	-
chr7:20696097-20712546	15195	15203	5.56889	-
chr7:20771853-20772378	365	373	5.56889	+
chr7:2125935-2132361	3781	3789	5.56889	+
chr7:24615361-24616291	728	736	5.56889	-
chr7:24615361-24616291	803	811	5.56889	+
chr7:26229863-26230163	68	76	5.56889	-
chr7:29211190-29213115	661	669	5.56889	+
chr7:31108003-31111780	523	531	5.56889	+
chr7:31108003-31111780	726	734	5.56889	-
chr7:34248809-34251694	117	125	5.56889	-
chr7:34248809-34251694	1620	1628	5.56889	-
chr7:36307638-36314235	159	167	5.56889	-
chr7:36307638-36314235	688	696	5.56889	-
chr7:36307638-36314235	1453	1461	5.56889	-
chr7:36307638-36314235	4352	4360	5.56889	-
chr7:36307638-36314235	5273	5281	5.56889	-
chr7:45966747-45971641	407	415	5.56889	+
chr7:45966747-45971641	3866	3874	5.56889	+
chr7:47376444-47376844	62	70	5.56889	-
chr7:47376444-47376844	295	303	5.56889	+
chr7:48460238-48482114	370	378	5.56889	+
chr7:48460238-48482114	652	660	5.56889	-
chr7:48460238-48482114	9238	9246	5.56889	+
chr7:48460238-48482114	12666	12674	5.56889	-
chr7:48460238-48482114	13745	13753	5.56889	+
chr7:48460238-48482114	13819	13827	5.56889	+
chr7:48460238-48482114	14882	14890	5.56889	+
chr7:48460238-48482114	15189	15197	5.56889	-
chr7:48460238-48482114	18135	18143	5.56889	-
chr7:48460238-48482114	19627	19635	5.56889	+
chr7:5070612-5125713	1915	1923	12.4766	-
chr7:5070612-5125713	3932	3940	5.56889	+
chr7:5070612-5125713	11642	11650	5.56889	+
chr7:5070612-5125713	14927	14935	5.56889	+
chr7:5070612-5125713	16074	16082	5.56889	-
chr7:5070612-5125713	16575	16583	5.56889	-
chr7:5070612-5125713	17082	17090	5.56889	-
chr7:5070612-5125713	17580	17588	5.56889	-
chr7:5070612-5125713	22729	22737	5.56889	-
chr7:5070612-5125713	27681	27689	5.56889	+
chr7:5070612-5125713	39684	39692	5.56889	+
chr7:5070612-5125713	42165	42173	5.56889	+
chr7:5070612-5125713	55004	55012	5.56889	+
chr7:57188371-57194462	2297	2305	5.56889	-
chr7:57188371-57194462	3547	3555	5.56889	-
chr7:58687172-58695913	2454	2462	5.56889	-
chr7:58687172-58695913	2525	2533	5.56889	-
chr7:58687172-58695913	3417	3425	5.56889	-
chr7:58687172-58695913	3579	3587	5.56889	+
chr7:58687172-58695913	6354	6362	5.56889	+
chr7:58687172-58695913	8715	8723	5.56889	+
chr7:61484391-61495251	453	461	5.56889	+
chr7:61484391-61495251	2486	2494	5.56889	+
chr7:61484391-61495251	3065	3073	5.56889	+
chr7:61484391-61495251	4417	4425	5.56889	-
chr7:61484391-61495251	5684	5692	5.56889	+
chr7:61484391-61495251	7217	7225	5.56889	+
chr7:61484391-61495251	10550	10558	5.56889	-
chr7:61484391-61495251	10690	10698	12.4766	-
chr7:66775633-66779000	2873	2881	5.56889	-
chr7:69518097-69521303	2704	2712	5.56889	-
chr7:8271034-8275364	150	158	5.56889	+
chr8:11620058-11624399	2156	2164	5.56889	+
chr8:11620058-11624399	3604	3612	5.56889	-
chr8:12417780-12423367	1845	1853	5.56889	-
chr8:14782218-14790083	1358	1366	5.56889	+
chr8:17529522-17534903	1330	1338	5.56889	+
chr8:17529522-17534903	2485	2493	5.56889	-
chr8:20342480-20345371	855	863	5.56889	-
chr8:20342480-20345371	909	917	5.56889	+
chr8:20342480-20345371	1432	1440	5.56889	+
chr8:22698620-22739757	1487	1495	5.56889	-
chr8:22698620-22739757	8759	8767	5.56889	+
chr8:22698620-22739757	10648	10656	5.56889	-
chr8:22698620-22739757	13203	13211	5.56889	-
chr8:22698620-22739757	15835	15843	5.56889	+
chr8:22698620-22739757	18120	18128	5.56889	+
chr8:22698620-22739757	21696	21704	5.56889	-
chr8:22698620-22739757	25155	25163	5.56889	+
chr8:22698620-22739757	25892	25900	5.56889	-
chr8:22698620-22739757	27310	27318	5.56889	+
chr8:22698620-22739757	28705	28713	5.56889	-
chr8:22698620-22739757	31813	31821	5.56889	-
chr8:22698620-22739757	32738	32746	5.56889	+
chr8:22819867-22837728	91	99	5.56889	+
chr8:22819867-22837728	439	447	5.56889	-
chr8:22819867-22837728	1983	1991	5.56889	-
chr8:22819867-22837728	3613	3621	5.56889	+
chr8:22819867-22837728	4269	4277	5.56889	-
chr8:22819867-22837728	4868	4876	5.56889	+
chr8:22819867-22837728	9295	9303	5.56889	+
chr8:22819867-22837728	10632	10640	5.56889	-
chr8:22819867-22837728	16861	16869	5.56889	-
chr8:25235650-25247223	2087	2095	5.56889	-
chr8:25235650-25247223	3517	3525	5.56889	-
chr8:25235650-25247223	3864	3872	5.56889	+
chr8:25235650-25247223	4105	4113	5.56889	-
chr8:25235650-25247223	6540	6548	5.56889	-
chr8:25235650-25247223	7201	7209	5.56889	+
chr8:25235650-25247223	7423	7431	5.56889	+
chr8:25235650-25247223	8520	8528	5.56889	+
chr8:25235650-25247223	10125	10133	5.56889	-
chr8:26435210-26436692	1377	1385	5.56889	-
chr8:268185-276352	1769	1777	5.56889	+
chr8:268185-276352	3058	3066	5.56889	+
chr8:268185-276352	3487	3495	5.56889	-
chr8:268185-276352	3773	3781	5.56889	-
chr8:268185-276352	4497	4505	5.56889	+
chr8:268185-276352	6859	6867	5.56889	-
chr8:268185-276352	7117	7125	5.56889	+
chr8:268185-276352	7359	7367	5.56889	-
chr8:27761630-27768785	791	799	5.56889	+
chr8:27761630-27768785	4689	4697	5.56889	+
chr8:27761630-27768785	4979	4987	5.56889	+
chr8:32516284-32588522	788	796	5.56889	-
chr8:32516284-32588522	5422	5430	5.56889	+
chr8:32516284-32588522	15168	15176	5.56889	+
chr8:32516284-32588522	15567	15575	5.56889	+
chr8:32516284-32588522	20062	20070	5.56889	+
chr8:32516284-32588522	20370	20378	5.56889	+
chr8:32516284-32588522	24747	24755	5.56889	+
chr8:32516284-32588522	35568	35576	5.56889	-
chr8:32516284-32588522	35871	35879	5.56889	+
chr8:32516284-32588522	36833	36841	5.56889	+
chr8:32516284-32588522	39128	39136	5.56889	-
chr8:32516284-32588522	43103	43111	12.4766	+
chr8:32516284-32588522	43316	43324	5.56889	-
chr8:32516284-32588522	46144	46152	5.56889	-
chr8:32516284-32588522	48279	48287	5.56889	+
chr8:32516284-32588522	48507	48515	5.56889	+
chr8:32516284-32588522	52851	52859	5.56889	+
chr8:32516284-32588522	56029	56037	12.4766	+
chr8:32516284-32588522	56161	56169	5.56889	-
chr8:32516284-32588522	56173	56181	12.4766	-
chr8:32516284-32588522	56185	56193	5.56889	-
chr8:32516284-32588522	58749	58757	5.56889	+
chr8:32516284-32588522	58817	58825	5.56889	-
chr8:32516284-32588522	58959	58967	5.56889	+
chr8:32516284-32588522	67699	67707	5.56889	-
chr8:32516284-32588522	69325	69333	5.56889	-
chr8:32596591-32599858	1261	1269	5.56889	-
chr8:32596591-32599858	2339	2347	5.56889	-
chr8:3426646-3427571	302	310	5.56889	+
chr8:36087285-36111490	123	131	5.56889	-
chr8:36087285-36111490	1397	1405	5.56889	+
chr8:36087285-36111490	3940	3948	5.56889	+
chr8:36087285-36111490	5147	5155	5.56889	-
chr8:36087285-36111490	7180	7188	5.56889	-
chr8:36087285-36111490	7505	7513	5.56889	-
chr8:36087285-36111490	7729	7737	5.56889	+
chr8:36087285-36111490	12288	12296	5.56889	+
chr8:36087285-36111490	16499	16507	5.56889	+
chr8:36087285-36111490	19194	19202	5.56889	-
chr8:36087285-36111490	21746	21754	5.56889	-
chr8:36087285-36111490	23065	23073	5.56889	-
chr8:42548381-42549331	771	779	5.56889	-
chr8:434952-436079	698	706	5.56889	-
chr8:48783934-48788609	334	342	5.56889	-
chr8:48783934-48788609	1298	1306	12.4766	+
chr8:48783934-48788609	1828	1836	5.56889	+
chr8:48783934-48788609	2048	2056	5.56889	-
chr8:48783934-48788609	4329	4337	5.56889	-
chr8:54065689-54067258	1418	1426	12.4766	-
chr9:19433900-19456469	4558	4566	12.4766	+
chr9:19433900-19456469	12852	12860	5.56889	-
chr9:19433900-19456469	16725	16733	5.56889	-
chr9:19433900-19456469	17697	17705	5.56889	-
chr9:19433900-19456469	20507	20515	5.56889	-
chr9:19433900-19456469	21824	21832	12.4766	-
chr9:19459796-19462309	1970	1978	12.4766	-
chr9:2020866-2030581	9607	9615	5.56889	+
chr9:30478767-30481141	78	86	5.56889	-
chr9:3532585-3535024	2002	2010	5.56889	+
chr9:40966252-40966502	67	75	5.56889	+
chr9:44431129-44444016	548	556	5.56889	-
chr9:44431129-44444016	2664	2672	5.56889	-
chr9:44431129-44444016	5941	5949	5.56889	+
chr9:44431129-44444016	6305	6313	5.56889	-
chr9:44431129-44444016	6359	6367	5.56889	+
chr9:44431129-44444016	10464	10472	5.56889	+
chr9:45684512-45689115	792	800	5.56889	-
chr9:49815514-49816890	636	644	5.56889	+
chr9:781494-782019	47	55	5.56889	+
