# Supplementary material for: A Mettl16/m6A/mybl2b/Igf2bp1 axis ensures cell cycle progression of embryonic hematopoietic stem and progenitor cells
Source: EMBO J. 2024 Apr 11;43(10):1990–2014. doi: 10.1038/s44318-024-00082-9 (PMC11099167; doi:10.1038/s44318-024-00082-9)
Supplement: Supplementary file 4 — Dataset EV3 [file 44318_2024_82_MOESM4_ESM.xlsx]

## Sheet: Legend
Dataset EV3.
List of processed RNA-seq data for differential expression.

## Sheet: all_SIG_DEG_genes
id	WT1_fpkm	WT2_fpkm	WT3_fpkm	MT1_fpkm	MT2_fpkm	MT3_fpkm	WT_mean	MT_mean	log2(fc)	PValue	FDR	Symbol	Description
ENSDARG00000067673	1.68	0.76	0.81	2.88	2.62	2.45	1.08333	2.65	1.29052	5.05e-25	9.95e-21	snapc4	small nuclear RNA activating complex, polypeptide 4 [Source:ZFIN;Acc:ZDB-GENE-030131-5794]
ENSDARG00000034825	6.58	7.95	6.5	17.26	15.93	16.41	7.01	16.5333	1.23789	1.39e-23	1.37e-19	uspl1	ubiquitin specific peptidase like 1 [Source:ZFIN;Acc:ZDB-GENE-040930-7]
ENSDARG00000077536	13.63	12.68	12.76	27.53	24.39	25.52	13.0233	25.8133	0.987018	1.3e-21	8.53e-18	snrnp200	small nuclear ribonucleoprotein 200 (U5) [Source:ZFIN;Acc:ZDB-GENE-081105-64]
ENSDARG00000012261	17.12	20.87	19.86	34.9	42.47	42.76	19.2833	40.0433	1.05421	3.96e-17	1.95e-13	eftud2	elongation factor Tu GTP binding domain containing 2 [Source:ZFIN;Acc:ZDB-GENE-040426-1569]
ENSDARG00000002060	1.83	2.56	2.9	6.2	8.41	9.24	2.43	7.95	1.71	8.78e-13	3.46e-09	brf2	BRF2 RNA polymerase III transcription initiation factor subunit [Source:ZFIN;Acc:ZDB-GENE-040801-43]
ENSDARG00000086425	7.94	9.99	8.68	15.43	19	19.48	8.87	17.97	1.01858	1.09e-12	3.59e-09	prpf3	PRP3 pre-mRNA processing factor 3 homolog (yeast) [Source:ZFIN;Acc:ZDB-GENE-040823-3]
ENSDARG00000040440	47.52	53.35	52.91	86.21	88.79	98.03	51.26	91.01	0.828192	1.43e-12	3.79e-09	snrpd2	small nuclear ribonucleoprotein D2 polypeptide [Source:ZFIN;Acc:ZDB-GENE-040914-10]
ENSDARG00000095904	14.14	17	16.88	27.54	34.71	29.05	16.0067	30.4333	0.926979	1.54e-12	3.79e-09	prpf31	PRP31 pre-mRNA processing factor 31 homolog (yeast) [Source:ZFIN;Acc:ZDB-GENE-040426-1561]
ENSDARG00000016775	8.4	8.3	7.87	13.72	13.25	13.75	8.19	13.5733	0.72884	1.59e-11	3.48e-08	aqr	aquarius intron-binding spliceosomal factor [Source:ZFIN;Acc:ZDB-GENE-040426-1189]
ENSDARG00000058328	21.56	22.88	21.79	44.94	38.46	52.97	22.0767	45.4567	1.04197	1.78e-11	3.51e-08	lsm7	LSM7 homolog, U6 small nuclear RNA and mRNA degradation associated [Source:ZFIN;Acc:ZDB-GENE-030131-8284]
ENSDARG00000033175	39.44	41.63	42.45	72.35	68.85	82.35	41.1733	74.5167	0.855853	1.01e-10	1.81e-07	snrpe	small nuclear ribonucleoprotein polypeptide E [Source:ZFIN;Acc:ZDB-GENE-040426-1112]
ENSDARG00000069878	9.3	9.74	9.81	16.89	16.3	17.99	9.61667	17.06	0.827009	1.07e-09	1.76e-06	snu13a	SNU13 homolog, small nuclear ribonucleoprotein a (U4/U6.U5) [Source:ZFIN;Acc:ZDB-GENE-040426-879]
ENSDARG00000091656	14.37	17.86	19.07	33.44	32.61	37.7	17.1	34.5833	1.01608	1.67e-09	2.54e-06	lsm8	LSM8 homolog, U6 small nuclear RNA associated [Source:ZFIN;Acc:ZDB-GENE-070629-3]
ENSDARG00000035559	16.08	21.71	15.31	29.13	34.87	34.05	17.7	32.6833	0.884806	2.02e-09	2.85e-06	tp53	tumor protein p53 [Source:ZFIN;Acc:ZDB-GENE-990415-270]
ENSDARG00000098012	0.79	1.32	1.52	0.12	0.15	0.13	1.21	0.133333	-3.1819	4.91e-09	6.45e-06	itgae.1	integrin, alpha E, tandem duplicate 1 [Source:ZFIN;Acc:ZDB-GENE-131121-125]
ENSDARG00000031261	9.97	11.86	10.78	17.33	20.38	19.57	10.87	19.0933	0.812717	5.93e-09	7.31e-06	sap30bp	SAP30 binding protein [Source:ZFIN;Acc:ZDB-GENE-030131-457]
ENSDARG00000058461	1.77	2.46	2.05	3.79	4.41	4.19	2.09333	4.13	0.98034	8.32e-09	9.64e-06	ice1	KIAA0947-like (H. sapiens) [Source:ZFIN;Acc:ZDB-GENE-030131-5566]
ENSDARG00000043171	1.2	1.49	2.98	0.13	0.12	0.17	1.89	0.14	-3.75489	4.49e-08	4.81e-05	cela1.4	chymotrypsin like elastase family member 1, tandem duplicate 4 [Source:ZFIN;Acc:ZDB-GENE-050626-127]
ENSDARG00000022944	4.44	5.66	5.28	9.05	9.17	9.47	5.12667	9.23	0.84831	4.64e-08	4.81e-05	ecd	ecdysoneless homolog (Drosophila) [Source:ZFIN;Acc:ZDB-GENE-030131-6304]
ENSDARG00000013150	6.57	7.55	6.15	10.22	11.35	12.17	6.75667	11.2467	0.735114	4.96e-08	4.89e-05	dhx16	DEAH (Asp-Glu-Ala-His) box polypeptide 16 [Source:ZFIN;Acc:ZDB-GENE-030131-8589]
ENSDARG00000056504	10.12	11.7	11.88	18.59	21.42	19.35	11.2333	19.7867	0.816743	5.34e-08	5.01e-05	frg1	FSHD region gene 1 [Source:ZFIN;Acc:ZDB-GENE-050417-324]
ENSDARG00000013800	18.27	20.32	22.85	34.71	34.91	40.52	20.48	36.7133	0.842088	9.9e-08	8.87e-05	snrpd3	small nuclear ribonucleoprotein D3 polypeptide [Source:ZFIN;Acc:ZDB-GENE-040625-55]
ENSDARG00000007901	11.82	11.6	11.04	17.06	17.58	19.22	11.4867	17.9533	0.644292	1.18e-07	0.000100997	crnkl1	crooked neck pre-mRNA splicing factor 1 [Source:ZFIN;Acc:ZDB-GENE-040426-694]
ENSDARG00000021107	37.54	43.67	43.2	57.9	67.47	75.52	41.47	66.9633	0.691303	1.28e-07	0.000100997	sf3a2	splicing factor 3a, subunit 2 [Source:ZFIN;Acc:ZDB-GENE-040426-897]
ENSDARG00000021339	7.33	9.29	21.75	3.09	3.36	3.95	12.79	3.46667	-1.8834	1.28e-07	0.000100997	cpa5	carboxypeptidase A5 [Source:ZFIN;Acc:ZDB-GENE-020514-1]
ENSDARG00000001993	16.51	21.2	28.86	8.44	10.82	12.18	22.19	10.48	-1.08227	2.4e-07	0.000181863	myhb	myosin, heavy chain b [Source:ZFIN;Acc:ZDB-GENE-081124-1]
MSTRG.14782	8.67	4.41	5.19	18.43	13.53	12.49	6.09	14.8167	1.28271	3.11e-07	0.000222554	--	-
ENSDARG00000041685	1.14	1.05	0.5	0.11	0.17	0.21	0.896667	0.163333	-2.45675	3.16e-07	0.000222554	si:dkey-105h12.2	si:dkey-105h12.2 [Source:ZFIN;Acc:ZDB-GENE-131118-9]
ENSDARG00000093931	6.46	8.11	6.29	3.21	2.08	3.59	6.95333	2.96	-1.23211	4.36e-07	0.00029378	rflnb	refilin B [Source:ZFIN;Acc:ZDB-GENE-090409-1]
ENSDARG00000055591	3.61	4.89	6.59	1.25	1.75	2.08	5.03	1.69333	-1.57069	4.47e-07	0.00029378	pipox	pipecolic acid oxidase [Source:ZFIN;Acc:ZDB-GENE-110627-2]
ENSDARG00000039730	1.6	1.15	4.96	0.31	0.28	0.4	2.57	0.33	-2.96123	7.04e-07	0.000447583	zgc:112160	zgc:112160 [Source:ZFIN;Acc:ZDB-GENE-050417-229]
ENSDARG00000099667	37.96	37.08	33.21	56.98	53.99	55.8	36.0833	55.59	0.623493	9.07e-07	0.00055849	snrpg	small nuclear ribonucleoprotein polypeptide G [Source:ZFIN;Acc:ZDB-GENE-040912-105]
ENSDARG00000070038	143.4	157.93	200.35	98.3	84.28	105.47	167.227	96.0167	-0.800448	2.16e-06	0.00124979	rbp2a	retinol binding protein 2a, cellular [Source:ZFIN;Acc:ZDB-GENE-020320-2]
ENSDARG00000041060	10.56	5.49	10.38	3.94	3.73	3.57	8.81	3.74667	-1.23353	2.24e-06	0.00126277	lgals9l3	lectin, galactoside-binding, soluble, 9 (galectin 9)-like 3 [Source:ZFIN;Acc:ZDB-GENE-040718-159]
ENSDARG00000038107	4.79	4.38	2.57	7.32	7.28	6.84	3.91333	7.14667	0.868872	2.55e-06	0.00137655	sgcg	sarcoglycan, gamma [Source:ZFIN;Acc:ZDB-GENE-030724-2]
ENSDARG00000099555	2.15	2.04	1.64	3.79	3.11	3.03	1.94333	3.31	0.768298	2.58e-06	0.00137655	foxo1a	forkhead box O1 a [Source:ZFIN;Acc:ZDB-GENE-061013-59]
ENSDARG00000005945	20.15	26.44	24.5	31.01	38.59	38.89	23.6967	36.1633	0.609844	2.85e-06	0.0014757	sart1	spliceosome associated factor 1, recruiter of U4/U6.U5 tri-snRNP [Source:ZFIN;Acc:ZDB-GENE-040718-422]
ENSDARG00000077236	22.04	19.05	17	28.14	34.55	27.6	19.3633	30.0967	0.636276	3.58e-06	0.00180697	hspb6	heat shock protein, alpha-crystallin-related, b6 [Source:ZFIN;Acc:ZDB-GENE-080214-7]
ENSDARG00000040566	4.39	4.68	3.77	2.01	1.93	1.66	4.28	1.86667	-1.19715	3.99e-06	0.00196541	phykpl	5-phosphohydroxy-L-lysine phospho-lyase [Source:ZFIN;Acc:ZDB-GENE-051127-33]
ENSDARG00000088493	0.55	1.04	1	0.16	0.28	0.46	0.863333	0.3	-1.52496	6.65e-06	0.00313996	si:ch211-149k12.3	si:ch211-149k12.3 [Source:ZFIN;Acc:ZDB-GENE-131127-504]
MSTRG.4942	2.86	1.15	2.06	8.13	5.69	3.75	2.02333	5.85667	1.53335	6.69e-06	0.00313996	--	-
ENSDARG00000067639	8.92	11.25	12.16	15.5	17.61	19.47	10.7767	17.5267	0.701641	7.21e-06	0.00330646	prpf4	PRP4 pre-mRNA processing factor 4 homolog (yeast) [Source:ZFIN;Acc:ZDB-GENE-030131-5143]
MSTRG.18847	13.51	16.43	11.1	22.14	26.09	20.17	13.68	22.8	0.736966	1.41e-05	0.00616352	--	PREDICTED: uncharacterized protein LOC103022110 [Astyanax mexicanus]
ENSDARG00000078683	0.31	0.77	0.46	1.39	1.61	1.68	0.513333	1.56	1.60358	1.58e-05	0.00676197	zmp:0000000524	zmp:0000000524 [Source:ZFIN;Acc:ZDB-GENE-130530-527]
ENSDARG00000056744	1.72	0.42	5.27	0.21	0.06	0.19	2.47	0.153333	-4.00977	1.74e-05	0.00727954	ela2	elastase 2 [Source:ZFIN;Acc:ZDB-GENE-041117-1]
MSTRG.2324	13.84	7.14	11.84	25.03	19.38	17.61	10.94	20.6733	0.918158	1.94e-05	0.00797857	--	PREDICTED: endogenous retrovirus group PABLB member 1 Env polyprotein-like [Haplochromis burtoni]
ENSDARG00000097653	0.64	1.34	0.44	0	0.17	0.03	0.806667	0.0666667	-3.59694	2.2e-05	0.00884143	si:dkey-23k10.3	si:dkey-23k10.3 [Source:ZFIN;Acc:ZDB-GENE-131126-11]
ENSDARG00000060350	9.93	12.33	25.4	5.27	6.78	6.68	15.8867	6.24333	-1.34743	3.85e-05	0.0151583	apoda.2	apolipoprotein Da, duplicate 2 [Source:ZFIN;Acc:ZDB-GENE-070912-551]
ENSDARG00000045442	4.94	6.31	13.16	2.88	3.33	3.96	8.13667	3.39	-1.26315	3.92e-05	0.0151583	cpb1	carboxypeptidase B1 (tissue) [Source:ZFIN;Acc:ZDB-GENE-030131-1132]
MSTRG.5744	11.95	15.42	9.11	17.76	24.98	18.18	12.16	20.3067	0.73981	5.24e-05	0.0194911	--	PREDICTED: acidic leucine-rich nuclear phosphoprotein 32 family member B-like isoform X4 [Salmo salar]
MSTRG.8234	9.98	2	5.2	15.5	17.51	16.28	5.72667	16.43	1.52056	8.86e-05	0.0323531	--	-
ENSDARG00000105037	10.32	8.4	6.38	17.3	13.98	15.59	8.36667	15.6233	0.900977	9.91e-05	0.0355291	snrpf	small nuclear ribonucleoprotein polypeptide F [Source:ZFIN;Acc:ZDB-GENE-040930-9]
ENSDARG00000029822	1.2	1.21	3.73	0.37	0.18	0.69	2.04667	0.413333	-2.3079	0.0001134	0.0392104	cel.2	carboxyl ester lipase, tandem duplicate 2 [Source:ZFIN;Acc:ZDB-GENE-061110-10]
ENSDARG00000077479	0.14	0.29	0.41	0.89	0.8	0.9	0.28	0.863333	1.62449	0.000118025	0.0401061	msh5	mutS homolog 5 [Source:ZFIN;Acc:ZDB-GENE-131127-632]
ENSDARG00000017261	26.29	29.75	36.27	19.61	24.24	17.46	30.77	20.4367	-0.590365	0.000120386	0.040215	gdpd1	glycerophosphodiester phosphodiesterase domain containing 1 [Source:ZFIN;Acc:ZDB-GENE-040822-22]
ENSDARG00000101422	0.38	0.71	0.97	1.95	1.72	1.96	0.686667	1.87667	1.45049	0.000154723	0.0499907	hdac12	histone deacetylase 12 [Source:ZFIN;Acc:ZDB-GENE-131121-613]
ENSDARG00000017314	5.08	3.35	13.73	1.61	3.07	2.68	7.38667	2.45333	-1.59018	0.000200999	0.063895	cela1.6	chymotrypsin like elastase family member 1, tandem duplicate 6 [Source:ZFIN;Acc:ZDB-GENE-040808-55]
ENSDARG00000013461	4.18	3.16	3.77	6.48	5.84	6.92	3.70333	6.41333	0.79225	0.000239141	0.0748132	supt7l	SPT7 like, STAGA complex gamma subunit [Source:ZFIN;Acc:ZDB-GENE-050227-17]
ENSDARG00000087311	0.66	1.09	1.84	0.26	0.27	0.12	1.19667	0.216667	-2.46547	0.000290811	0.0895561	lgals9l5	lectin, galactoside-binding, soluble, 9 (galectin 9)-like 5 [Source:ZFIN;Acc:ZDB-GENE-070822-22]
ENSDARG00000042727	2.23	2.36	2.47	0.39	0.78	1.14	2.35333	0.77	-1.61178	0.000363004	0.106783	exo5	exonuclease 5 [Source:ZFIN;Acc:ZDB-GENE-051113-108]
MSTRG.6291	3.2	1.97	2.24	4.02	4.09	5.01	2.47	4.37333	0.824222	0.000389298	0.112833	SCG2	PREDICTED: secretogranin-2 [Danio rerio]
ENSDARG00000079274	2.02	1.34	5.74	0.22	0.78	0.76	3.03333	0.586667	-2.37029	0.000432544	0.121956	prss59.1	serine protease 59, tandem duplicate 1 [Source:ZFIN;Acc:ZDB-GENE-030131-1173]
ENSDARG00000005034	6.5	6.93	8.37	4.95	4.3	4.33	7.26667	4.52667	-0.682845	0.000433147	0.121956	crppa	CDP-L-ribitol pyrophosphorylase A [Source:ZFIN;Acc:ZDB-GENE-061110-16]
ENSDARG00000056649	11.19	17.2	15.01	16.68	24.74	26.18	14.4667	22.5333	0.639328	0.000609118	0.160815	htatsf1	HIV-1 Tat specific factor 1 [Source:ZFIN;Acc:ZDB-GENE-040426-1578]
ENSDARG00000076710	0.13	0.95	0.83	0.1	0.03	0.03	0.636667	0.0533333	-3.57743	0.000611962	0.160815	si:dkey-42l23.7	si:dkey-42l23.7 [Source:ZFIN;Acc:ZDB-GENE-131121-326]
ENSDARG00000040984	4.39	4.93	4.03	2.83	2.41	2.3	4.45	2.51333	-0.824203	0.000665059	0.172469	hspa13	heat shock protein 70 family, member 13 [Source:ZFIN;Acc:ZDB-GENE-070410-58]
ENSDARG00000102414	14.84	19.16	25.17	9.79	12.12	14.34	19.7233	12.0833	-0.706885	0.000974001	0.249306	myhz1.1	myosin, heavy polypeptide 1.1, skeletal muscle [Source:ZFIN;Acc:ZDB-GENE-000322-5]
ENSDARG00000025595	2.66	2.21	4.26	3.92	4.83	5.45	3.04333	4.73333	0.637204	0.00113409	0.281743	agmo	alkylglycerol monooxygenase [Source:ZFIN;Acc:ZDB-GENE-040426-2207]
ENSDARG00000097085	0.03	0	0.07	0.44	0.46	0.37	0.0333333	0.423333	3.66676	0.00137862	0.335447	si:ch211-261a10.5	si:ch211-261a10.5 [Source:ZFIN;Acc:ZDB-GENE-131127-398]
ENSDARG00000044566	3.48	5.73	10.07	2.67	0.98	2.38	6.42667	2.01	-1.67688	0.00150937	0.360703	fabp6	fatty acid binding protein 6, ileal (gastrotropin) [Source:ZFIN;Acc:ZDB-GENE-040625-49]
ENSDARG00000076270	2.17	2.26	3.15	1.38	1.43	1.58	2.52667	1.46333	-0.787977	0.00152631	0.360703	adamts13	ADAM metallopeptidase with thrombospondin type 1 motif, 13 [Source:ZFIN;Acc:ZDB-GENE-070814-7]
ENSDARG00000015822	7.55	11.06	7.15	5.36	6.22	4.9	8.58667	5.49333	-0.644416	0.00153732	0.360703	sesn3	sestrin 3 [Source:ZFIN;Acc:ZDB-GENE-040426-2924]
ENSDARG00000031616	5.23	6.52	6.47	3.59	3.3	3.65	6.07333	3.51333	-0.789648	0.00187534	0.42978	g6pca.1	glucose-6-phosphatase a, catalytic subunit, tandem duplicate 1 [Source:ZFIN;Acc:ZDB-GENE-031001-4]
ENSDARG00000045155	12.14	11.61	12.04	21.82	15.12	19.04	11.93	18.66	0.645355	0.00203263	0.460473	phf5a	PHD finger protein 5A [Source:ZFIN;Acc:ZDB-GENE-021219-3]
ENSDARG00000007657	3.78	4.12	4.18	5.18	6.51	7.76	4.02667	6.48333	0.68715	0.00229304	0.50215	ccnh	cyclin H [Source:ZFIN;Acc:ZDB-GENE-050320-13]
ENSDARG00000053500	3.94	4.78	7.15	2.38	3.22	3.18	5.29	2.92667	-0.854009	0.00234565	0.506579	cbsa	cystathionine-beta-synthase a [Source:ZFIN;Acc:ZDB-GENE-050417-367]
ENSDARG00000073742	15.9	17.48	83.73	3.71	4.73	9.52	39.0367	5.98667	-2.70501	0.00236467	0.506579	prss59.2	serine protease 59, tandem duplicate 2 [Source:ZFIN;Acc:ZDB-GENE-110408-10]
ENSDARG00000099546	8.65	20.39	10.51	2.03	2.2	9.4	13.1833	4.54333	-1.53689	0.00252884	0.528693	kynu	kynureninase [Source:ZFIN;Acc:ZDB-GENE-120215-204]
ENSDARG00000074892	2.23	3.03	1.22	3.97	5.98	3.6	2.16	4.51667	1.06423	0.00254027	0.528693	pde6d	phosphodiesterase 6D, cGMP-specific, rod, delta [Source:ZFIN;Acc:ZDB-GENE-040718-463]
ENSDARG00000077673	0.28	0.78	0.59	0.16	0.13	0.25	0.55	0.18	-1.61143	0.00254837	0.528693	nlrp16	NACHT, LRR and PYD domains-containing protein 16 [Source:ZFIN;Acc:ZDB-GENE-030131-8582]
ENSDARG00000043722	2.91	3.86	8.66	1.19	2.62	2.43	5.14333	2.08	-1.30612	0.00284591	0.575556	cpa4	carboxypeptidase A4 [Source:ZFIN;Acc:ZDB-GENE-040704-61]
MSTRG.6019	2.07	1.14	1.79	0.43	0.1	0.3	1.66667	0.276667	-2.59074	0.00286186	0.575556	--	-
ENSDARG00000007276	1.09	1.61	4.58	0.32	0.51	1	2.42667	0.61	-1.99209	0.00297118	0.591505	ela3l	elastase 3 like [Source:ZFIN;Acc:ZDB-GENE-060710-2]
ENSDARG00000087596	7.06	10.28	6.05	4.92	5.42	4.81	7.79667	5.05	-0.626574	0.00332006	0.647872	si:ch73-95l15.5	si:ch73-95l15.5 [Source:ZFIN;Acc:ZDB-GENE-030131-3481]
ENSDARG00000044404	2.45	1.83	2.88	4.53	3.5	4	2.38667	4.01	0.748605	0.00340843	0.652201	pars2	prolyl-tRNA synthetase 2, mitochondrial [Source:ZFIN;Acc:ZDB-GENE-030131-4219]
ENSDARG00000068621	0.75	0.21	0.18	0.11	0.15	0.06	0.38	0.106667	-1.83289	0.00387301	0.726982	si:ch211-181d7.3	si:ch211-181d7.3 [Source:ZFIN;Acc:ZDB-GENE-121214-30]
ENSDARG00000018110	3.45	4.27	3.29	2.66	2.71	1.94	3.67	2.43667	-0.590871	0.00394821	0.734107	pak4	p21 protein (Cdc42/Rac)-activated kinase 4 [Source:ZFIN;Acc:ZDB-GENE-040704-69]
ENSDARG00000032264	2.95	3.92	3.21	2.13	2.5	2.06	3.36	2.23	-0.591418	0.00409076	0.739677	mybl2b	v-myb avian myeloblastosis viral oncogene homolog-like 2b [Source:ZFIN;Acc:ZDB-GENE-041007-1]
ENSDARG00000090428	11.59	13.06	43.21	3.44	4.89	7.82	22.62	5.38333	-2.07103	0.00428595	0.767925	ctrb1	chymotrypsinogen B1 [Source:ZFIN;Acc:ZDB-GENE-030131-1171]
ENSDARG00000097770	0.87	2.23	1.3	0.31	0.59	0.69	1.46667	0.53	-1.46848	0.00437278	0.775155	si:ch211-167j9.4	si:ch211-167j9.4 [Source:ZFIN;Acc:ZDB-GENE-131121-196]
ENSDARG00000077285	1.02	1.37	1.03	0.63	0.7	0.7	1.14	0.676667	-0.752517	0.00465388	0.811711	scarf1	scavenger receptor class F, member 1 [Source:ZFIN;Acc:ZDB-GENE-030131-8778]
ENSDARG00000044752	2.19	2.22	2.02	1.01	1.07	0.98	2.14333	1.02	-1.07129	0.0049546	0.850661	p2rx4a	purinergic receptor P2X, ligand-gated ion channel, 4a [Source:ZFIN;Acc:ZDB-GENE-020806-2]
ENSDARG00000038185	0	0	0.05	0.36	0.14	0.58	0.0166667	0.36	4.43296	0.00607223	1	gh1	growth hormone 1 [Source:ZFIN;Acc:ZDB-GENE-030725-2]
ENSDARG00000020028	0	0	0.03	0.31	0.05	0.05	0.01	0.136667	3.77259	0.00650709	0.999919	cps1	carbamoyl-phosphate synthase 1, mitochondrial [Source:ZFIN;Acc:ZDB-GENE-081105-17]
MSTRG.5933	8.9	13.95	2.85	0.47	2.59	1.9	8.56667	1.65333	-2.37336	0.00651424	0.999919	A2ML1	PREDICTED: alpha-2-macroglobulin [Danio rerio]
ENSDARG00000068637	3.01	0.79	0.79	0.45	0.41	0.41	1.53	0.423333	-1.85367	0.00712756	0.999919	si:ch211-281l24.3	si:ch211-281l24.3 [Source:ZFIN;Acc:ZDB-GENE-131121-575]
ENSDARG00000059231	1.23	1.42	0.96	0.7	0.72	0.5	1.20333	0.64	-0.910893	0.00720284	0.999919	hephl1a	hephaestin-like 1a [Source:ZFIN;Acc:ZDB-GENE-070801-4]
ENSDARG00000056757	1.12	1.07	3.53	0.55	0.84	0.69	1.90667	0.693333	-1.45943	0.00726903	0.999919	slc39a8	solute carrier family 39 member 8 [Source:ZFIN;Acc:ZDB-GENE-050419-124]
ENSDARG00000059369	0	0	0.07	0.47	0.48	0.31	0.0233333	0.42	4.16993	0.00769818	1	si:ch1073-15f12.3	si:ch1073-15f12.3 [Source:ZFIN;Acc:ZDB-GENE-081104-69]
ENSDARG00000086569	1.83	1.39	1.84	2.91	2.69	2.24	1.68667	2.61333	0.631716	0.00787497	0.999919	zgc:172051	zgc:172051 [Source:ZFIN;Acc:ZDB-GENE-080219-23]
ENSDARG00000087359	4.26	2.49	5.33	2.81	2.11	2.32	4.02667	2.41333	-0.738559	0.00788237	0.999919	c3a.2	complement component c3a, duplicate 2 [Source:ZFIN;Acc:ZDB-GENE-990415-36]
ENSDARG00000055648	4.26	3.21	2.48	2.72	1.99	1.89	3.31667	2.2	-0.592231	0.00808185	0.999919	cpda	carboxypeptidase D, a [Source:ZFIN;Acc:ZDB-GENE-081112-2]
ENSDARG00000095665	0.17	0.89	0.87	0.21	0.15	0.31	0.643333	0.223333	-1.52637	0.00887065	0.999919	si:ch211-191a16.2	si:ch211-191a16.2 [Source:ZFIN;Acc:ZDB-GENE-081028-45]
ENSDARG00000013856	0.51	0.6	1.45	0.15	0.34	0.21	0.853333	0.233333	-1.87072	0.00925358	0.999919	amy2a	amylase alpha 2A (pancreatic) [Source:ZFIN;Acc:ZDB-GENE-040426-2393]
MSTRG.10314	5.36	3.99	5.85	8.2	9.74	8.14	5.06667	8.69333	0.778873	0.00938173	0.999919	TNS3	PREDICTED: tensin-3-like, partial [Danio rerio]
ENSDARG00000026149	5.23	5.62	4.72	3.71	3.2	3.41	5.19	3.44	-0.593326	0.00939332	0.999919	slc46a1	solute carrier family 46 member 1 [Source:ZFIN;Acc:ZDB-GENE-040426-1012]
ENSDARG00000097700	0.13	0.03	0.08	0	0	0	0.08	0.001	-6.32193	0.0104904	1	si:dkey-23k10.2	si:dkey-23k10.2 [Source:ZFIN;Acc:ZDB-GENE-131122-52]
ENSDARG00000094500	0	0	0	0	0.96	0.82	0.001	0.593333	9.2127	0.010523	1	si:ch211-238e22.4	si:ch211-238e22.4 [Source:ZFIN;Acc:ZDB-GENE-030131-3632]
ENSDARG00000090557	2.49	4.13	1.85	1.63	1.32	1.21	2.82333	1.38667	-1.02578	0.0106781	0.999919	si:ch1073-110a20.7	si:ch1073-110a20.7 [Source:ZFIN;Acc:ZDB-GENE-121214-133]
ENSDARG00000056921	2.05	2.09	1.67	1.03	1.13	1.17	1.93667	1.11	-0.803016	0.0110882	0.999919	ankk1	ankyrin repeat and kinase domain containing 1 [Source:ZFIN;Acc:ZDB-GENE-071015-4]
ENSDARG00000003803	1.58	1.22	0.85	0.72	0.23	0.14	1.21667	0.363333	-1.74357	0.0121322	0.999919	LHX3	LIM homeobox 3 [Source:HGNC Symbol;Acc:HGNC:6595]
ENSDARG00000092339	0.08	0	0	0.25	0.43	0.51	0.0266667	0.396667	3.89482	0.0122231	1	pimr61	Pim proto-oncogene, serine/threonine kinase, related 61 [Source:ZFIN;Acc:ZDB-GENE-131125-26]
ENSDARG00000068915	0.16	0.55	0	0	0	0	0.236667	0.001	-7.88671	0.0123649	1	si:ch73-42k18.1	si:ch73-42k18.1 [Source:ZFIN;Acc:ZDB-GENE-141215-12]
ENSDARG00000100137	0	0	0	0.3	0.3	0.28	0.001	0.293333	8.1964	0.0130154	1	il17ra2	interleukin 17 receptor A2 [Source:ZFIN;Acc:ZDB-GENE-060503-869]
ENSDARG00000102119	0.79	1.66	1.26	1.84	3.5	2.72	1.23667	2.68667	1.11936	0.0148866	0.999919	si:ch73-359m17.2	si:ch73-359m17.2 [Source:ZFIN;Acc:ZDB-GENE-141222-90]
ENSDARG00000042993	25.47	25.45	78.15	11.95	14.4	19.46	43.0233	15.27	-1.49442	0.0151763	0.999919	prss1	serine protease 1 [Source:ZFIN;Acc:ZDB-GENE-010131-7]
ENSDARG00000039063	2.03	1.99	2.29	3.12	3.1	3.89	2.10333	3.37	0.680071	0.0157555	0.999919	CR847936.1	piggyBac transposable element-derived protein 4-like [Source:NCBI gene;Acc:100330143]
ENSDARG00000055838	2.95	3.11	3.42	1.93	1.67	2.44	3.16	2.01333	-0.650339	0.0174259	0.999919	mettl16	methyltransferase like 16 [Source:ZFIN;Acc:ZDB-GENE-040801-130]
ENSDARG00000055740	5.59	5.35	6.84	3.46	3.68	4.36	5.92667	3.83333	-0.628621	0.0175937	0.999919	2021-03-09	membrane-associated ring finger (C3HC4) 9 [Source:ZFIN;Acc:ZDB-GENE-081031-71]
MSTRG.18636	0.42	1.03	1	0	0.13	0	0.816667	0.0433333	-4.2362	0.0177202	1	--	-
ENSDARG00000101137	0.12	0.08	0.18	0.36	0.31	0.44	0.126667	0.37	1.54649	0.0184438	0.999919	znf999	zinc finger protein 999 [Source:ZFIN;Acc:ZDB-GENE-110913-39]
ENSDARG00000076474	0.07	0.06	0	0.55	0.62	0.19	0.0433333	0.453333	3.38702	0.0186146	1	org	oogenesis-related gene [Source:ZFIN;Acc:ZDB-GENE-050208-584]
ENSDARG00000017474	1.65	2.14	1.97	1.06	1.03	1.39	1.92	1.16	-0.726982	0.0188544	0.999919	zgc:110699	zgc:110699 [Source:ZFIN;Acc:ZDB-GENE-050522-487]
MSTRG.17264	1.53	0.72	0.94	2.56	2.39	1.37	1.06333	2.10667	0.986368	0.0192064	0.999919	Tmem100	PREDICTED: transmembrane protein 100 [Danio rerio]
ENSDARG00000094741	0.63	0.41	0.22	1.95	1.29	0.43	0.42	1.22333	1.54236	0.0200487	0.999919	zgc:173425	zgc:173425 [Source:ZFIN;Acc:ZDB-GENE-071004-51]
ENSDARG00000003020	2.5	2.37	2.36	1.65	1.12	1.51	2.41	1.42667	-0.756385	0.0201189	0.999919	lrrc4.2	leucine rich repeat containing 4.2 [Source:ZFIN;Acc:ZDB-GENE-030131-7997]
MSTRG.2594	1.21	1.68	1.6	2.33	2.68	2.25	1.49667	2.42	0.693254	0.0211967	0.999919	--	-
ENSDARG00000098557	0.19	0.26	0.2	0.06	0	0.07	0.216667	0.0433333	-2.32193	0.0212128	0.999919	BX323564.1	-
ENSDARG00000039393	0.64	2.3	3.69	0.75	0.19	0.56	2.21	0.5	-2.14405	0.0212185	0.999919	si:ch211-240l19.5	si:ch211-240l19.5 [Source:ZFIN;Acc:ZDB-GENE-041210-327]
ENSDARG00000102542	0.19	0.11	0.12	0	0.04	0	0.14	0.0133333	-3.39232	0.0213947	1	si:ch211-268b14.2	si:ch211-268b14.2 [Source:ZFIN;Acc:ZDB-GENE-131121-648]
ENSDARG00000078101	0.2	0.27	0.1	0.61	0.68	0.25	0.19	0.513333	1.4339	0.0216197	0.999919	nlrc9	NLR family CARD domain containing 9 [Source:ZFIN;Acc:ZDB-GENE-070912-362]
ENSDARG00000093844	0.2	0.06	0.62	0	0	0	0.293333	0.001	-8.1964	0.0222318	1	zgc:136461	zgc:136461 [Source:ZFIN;Acc:ZDB-GENE-060519-7]
ENSDARG00000093364	2.53	0	1.03	0	0.32	0	1.18667	0.106667	-3.47573	0.0223369	1	mtmr3	myotubularin related protein 3 [Source:ZFIN;Acc:ZDB-GENE-091204-465]
ENSDARG00000075159	1.25	1.52	2.25	0.69	0.84	1.21	1.67333	0.913333	-0.873511	0.0228735	0.999919	meltf	melanotransferrin [Source:ZFIN;Acc:ZDB-GENE-050309-40]
MSTRG.8565	0	0	0.2	0.1	1.35	0.75	0.0666667	0.733333	3.45943	0.0230355	1	--	PREDICTED: zinc finger B-box domain-containing protein 1 isoform X2 [Danio rerio]
ENSDARG00000020122	0.07	0.06	0	1.2	0	0.22	0.0433333	0.473333	3.44931	0.0232112	1	endou2	endonuclease, polyU-specific 2 [Source:ZFIN;Acc:ZDB-GENE-050522-373]
ENSDARG00000100844	8.21	10.56	15.35	5.37	6.34	9.56	11.3733	7.09	-0.681798	0.0234177	0.999919	cldn15lb	claudin 15-like b [Source:ZFIN;Acc:ZDB-GENE-040718-145]
ENSDARG00000058048	1.62	1.97	1.3	1.07	0.63	0.74	1.63	0.813333	-1.00295	0.0234301	0.999919	ugt5e1	UDP glucuronosyltransferase 5 family, polypeptide E1 [Source:ZFIN;Acc:ZDB-GENE-081105-106]
ENSDARG00000100375	0.69	1.45	1.58	0.67	0.58	0.25	1.24	0.5	-1.31034	0.023816	0.999919	timm23b	translocase of inner mitochondrial membrane 23 homolog b (yeast) [Source:ZFIN;Acc:ZDB-GENE-141212-76]
ENSDARG00000075817	4.81	5.18	3.15	5.17	7.36	7.76	4.38	6.76333	0.626804	0.0240381	0.999919	mettl24	methyltransferase like 24 [Source:ZFIN;Acc:ZDB-GENE-070424-138]
ENSDARG00000112386	0	0	0	0.02	0.07	0.18	0.001	0.09	6.49185	0.0249331	1	si:ch73-236c18.2	si:ch73-236c18.2 [Source:ZFIN;Acc:ZDB-GENE-121214-2]
MSTRG.6374	1.31	0.17	0.67	0.2	0	0	0.716667	0.0666667	-3.42626	0.0250637	1	ARAP1	PREDICTED: arf-GAP with Rho-GAP domain, ANK repeat and PH domain-containing protein 1-like [Danio rerio]
ENSDARG00000002831	1.24	1.3	1.07	0.54	0.88	0.52	1.20333	0.646667	-0.895942	0.0252126	0.999919	col4a4	collagen, type IV, alpha 4 [Source:ZFIN;Acc:ZDB-GENE-101001-1]
ENSDARG00000092471	0.09	0.36	0.09	0	0	0	0.18	0.001	-7.49185	0.0256333	1	si:dkey-7j22.1	si:dkey-7j22.1 [Source:ZFIN;Acc:ZDB-GENE-131119-62]
ENSDARG00000001154	0.14	0.01	0.04	0.16	0.28	0.26	0.0633333	0.233333	1.88136	0.0256947	0.999919	rimbp2	RIMS binding protein 2 [Source:ZFIN;Acc:ZDB-GENE-040724-96]
MSTRG.6016	0.66	0.45	0.29	0.04	0.15	0.12	0.466667	0.103333	-2.17509	0.0265	0.999919	--	-
ENSDARG00000062661	0.02	0.01	0.01	0.03	0.05	0.11	0.0133333	0.0633333	2.24793	0.027348	1	abca4b	ATP-binding cassette, sub-family A (ABC1), member 4b [Source:ZFIN;Acc:ZDB-GENE-050517-4]
ENSDARG00000097540	0.8	0.34	0.38	0.22	0	0	0.506667	0.0733333	-2.7885	0.0282388	1	pimr62	Pim proto-oncogene, serine/threonine kinase, related 62 [Source:ZFIN;Acc:ZDB-GENE-131120-108]
ENSDARG00000063018	0.33	0.53	0.41	0.55	1.16	0.84	0.423333	0.85	1.00567	0.0282934	0.999919	fam78ba	family with sequence similarity 78 member Ba [Source:ZFIN;Acc:ZDB-GENE-140227-3]
ENSDARG00000012640	3.87	4.31	3.89	2.04	3.16	2.15	4.02333	2.45	-0.71561	0.0296992	0.999919	cideb	cell death inducing DFFA like effector b [Source:ZFIN;Acc:ZDB-GENE-080514-2]
ENSDARG00000079876	1.35	1.15	1.38	2.19	2.37	1.95	1.29333	2.17	0.746601	0.0297383	0.999919	CU855878.1	C2 calcium-dependent domain-containing protein 4C-like [Source:NCBI gene;Acc:100332608]
ENSDARG00000099396	0.61	0.56	0.62	0.13	0	0	0.596667	0.0433333	-3.78338	0.029754	1	rbpms	RNA binding protein, mRNA processing factor [Source:ZFIN;Acc:ZDB-GENE-161017-145]
ENSDARG00000045089	7.39	10.23	16.59	4.41	3.97	10.15	11.4033	6.17667	-0.884555	0.0304861	0.999919	si:ch211-270n8.1	si:ch211-270n8.1 [Source:ZFIN;Acc:ZDB-GENE-081107-34]
ENSDARG00000091539	0.27	0.14	0.18	0.5	0.68	0.38	0.196667	0.52	1.40276	0.0309099	0.999919	ptprjb.1	protein tyrosine phosphatase receptor type Jb, tandem duplicate 1 [Source:ZFIN;Acc:ZDB-GENE-090304-1]
ENSDARG00000079560	0.4	0.52	0.6	0.3	0.18	0.14	0.506667	0.206667	-1.29373	0.0315918	0.999919	ptprh	protein tyrosine phosphatase receptor type H [Source:ZFIN;Acc:ZDB-GENE-091118-90]
ENSDARG00000101437	0.6	0.77	0.55	0	0.28	0.12	0.64	0.133333	-2.26303	0.0320738	0.999919	fsbp	fibrinogen silencer binding protein [Source:ZFIN;Acc:ZDB-GENE-170630-2]
ENSDARG00000068840	0.3	0.44	0.15	0	0.09	0	0.296667	0.03	-3.30581	0.0325506	1	zgc:66024	zgc:66024 [Source:ZFIN;Acc:ZDB-GENE-040426-1511]
ENSDARG00000090480	0.22	0.21	0.13	0	0.06	0	0.186667	0.02	-3.22239	0.0331183	1	ccdc17	coiled-coil domain containing 17 [Source:ZFIN;Acc:ZDB-GENE-120424-1]
MSTRG.21039	1.72	1.29	1.24	0.49	0.14	0.85	1.41667	0.493333	-1.52187	0.0332086	0.999919	--	-
ENSDARG00000087476	3.11	2.8	4.37	1.76	2.06	2.19	3.42667	2.00333	-0.774403	0.0335996	0.999919	cbln20	cerebellin 20 [Source:ZFIN;Acc:ZDB-GENE-111109-2]
ENSDARG00000095032	0.78	0.68	0.46	0.18	0.11	0.35	0.64	0.213333	-1.58496	0.0338595	0.999919	ftr33	finTRIM family, member 33 [Source:ZFIN;Acc:ZDB-GENE-070912-109]
ENSDARG00000059747	0.35	0.24	0.18	0.73	0.52	0.54	0.256667	0.596667	1.21703	0.0339931	0.999919	kcnj19a	potassium voltage-gated channel subfamily J member 19a [Source:ZFIN;Acc:ZDB-GENE-060503-706]
ENSDARG00000054334	1.42	3.03	2.23	3.36	3.2	3.77	2.22667	3.44333	0.62892	0.0340073	0.999919	dctpp1	dCTP pyrophosphatase 1 [Source:ZFIN;Acc:ZDB-GENE-040426-1741]
ENSDARG00000100716	0.16	0.07	0	0.68	0.3	0.62	0.0766667	0.533333	2.79837	0.0348929	1	si:dkey-285b23.4	si:dkey-285b23.4 [Source:ZFIN;Acc:ZDB-GENE-131127-34]
ENSDARG00000077078	0.5	0.29	0.22	0.63	1.32	0.71	0.336667	0.886667	1.39707	0.0350319	0.999919	zgc:173726	zgc:173726 [Source:ZFIN;Acc:ZDB-GENE-071004-108]
ENSDARG00000112287	2.77	1.59	2.4	1.85	0.69	0.99	2.25333	1.17667	-0.937355	0.0355301	0.999919	zgc:66156	zgc:66156 [Source:ZFIN;Acc:ZDB-GENE-040426-1554]
ENSDARG00000056762	0.49	0.44	0.6	1.28	1.08	0.55	0.51	0.97	0.927488	0.0355905	0.999919	zgc:172079	zgc:172079 [Source:ZFIN;Acc:ZDB-GENE-080204-103]
ENSDARG00000079765	0.49	0.34	0.02	0.09	0.04	0.06	0.283333	0.0633333	-2.16146	0.0361193	0.999919	si:ch211-112f3.4	si:ch211-112f3.4 [Source:ZFIN;Acc:ZDB-GENE-141219-9]
MSTRG.14828	1.62	1.12	1.13	1.57	2.3	1.95	1.29	1.94	0.588686	0.0363902	0.999919	NFASC	PREDICTED: neurofascin-like [Danio rerio]
ENSDARG00000093176	0.37	0.14	0.51	0.79	1.05	0.86	0.34	0.9	1.40439	0.0363971	0.999919	zgc:77118	zgc:77118 [Source:ZFIN;Acc:ZDB-GENE-040426-2211]
MSTRG.19159	0.83	1.04	0.53	1.84	1.27	2.83	0.8	1.98	1.30743	0.0367789	0.999919	--	PREDICTED: proline-rich receptor-like protein kinase PERK9 [Larimichthys crocea]
ENSDARG00000076056	2.67	3.48	3.56	1.98	1.79	2.05	3.23667	1.94	-0.738452	0.0368798	0.999919	IYD	iodotyrosine deiodinase [Source:HGNC Symbol;Acc:HGNC:21071]
ENSDARG00000103947	0.87	1.35	0.57	0.28	0.43	0.59	0.93	0.433333	-1.10175	0.036935	0.999919	zgc:113295	zgc:113295 [Source:ZFIN;Acc:ZDB-GENE-050320-122]
ENSDARG00000092025	0	0	0	0.06	0.07	0.05	0.001	0.06	5.90689	0.038256	1	nlrc8	NLR family CARD domain containing 8 [Source:ZFIN;Acc:ZDB-GENE-070912-363]
ENSDARG00000094374	0	0.02	0	0.13	0.07	0.12	0.00666667	0.106667	4	0.0383537	1	si:ch211-165f21.2	si:ch211-165f21.2 [Source:ZFIN;Acc:ZDB-GENE-060503-12]
ENSDARG00000116587	0	0	0	0.07	0.15	0.1	0.001	0.106667	6.73697	0.0386852	1	znf980	zinc finger protein 980 [Source:ZFIN;Acc:ZDB-GENE-110913-163]
ENSDARG00000044204	0.76	1.39	1.51	0.31	0.64	0.66	1.22	0.536667	-1.18478	0.0387607	0.999919	endou	endonuclease, polyU-specific [Source:ZFIN;Acc:ZDB-GENE-070112-2012]
ENSDARG00000073707	3.03	2.55	2.87	1.3	2.4	1.89	2.81667	1.86333	-0.596103	0.0389907	0.999919	cnksr2b	connector enhancer of kinase suppressor of Ras 2b [Source:ZFIN;Acc:ZDB-GENE-030131-8048]
ENSDARG00000113780	0.12	0.17	0.12	0	0	0.03	0.136667	0.01	-3.77259	0.0392446	1	zgc:173615	zgc:173615 [Source:ZFIN;Acc:ZDB-GENE-080218-20]
ENSDARG00000010767	0.89	0.75	0.79	0.71	0.46	0.41	0.81	0.526667	-0.621032	0.0393274	0.999919	epha4l	eph receptor A4, like [Source:ZFIN;Acc:ZDB-GENE-990415-61]
ENSDARG00000045835	1.05	0.72	1.42	0.09	0.1	0.51	1.06333	0.233333	-2.18813	0.0393505	0.999919	si:dkey-14d8.6	si:dkey-14d8.6 [Source:ZFIN;Acc:ZDB-GENE-041210-124]
ENSDARG00000071823	0.14	0.26	0.15	0.05	0.05	0	0.183333	0.0333333	-2.45943	0.0398729	1	adarb2	adenosine deaminase RNA specific B2 (inactive) [Source:ZFIN;Acc:ZDB-GENE-060503-160]
ENSDARG00000076252	0.03	0.03	0.08	0.19	0.26	0.37	0.0466667	0.273333	2.5502	0.0400774	1	si:dkey-247i3.1	si:dkey-247i3.1 [Source:ZFIN;Acc:ZDB-GENE-110913-84]
ENSDARG00000091327	0.06	0.06	0.13	0.32	0.41	0.54	0.0833333	0.423333	2.34483	0.0403089	1	si:ch73-134f24.1	si:ch73-134f24.1 [Source:ZFIN;Acc:ZDB-GENE-091204-108]
ENSDARG00000075067	0.11	0.07	0	0.39	0.24	0.25	0.06	0.293333	2.28951	0.040328	1	aipl1	aryl hydrocarbon receptor interacting protein-like 1 [Source:ZFIN;Acc:ZDB-GENE-131121-577]
ENSDARG00000019294	0	0	0	0.45	0.2	0.07	0.001	0.24	7.90689	0.0408257	1	cbln8	cerebellin 8 [Source:ZFIN;Acc:ZDB-GENE-080204-13]
ENSDARG00000077877	0	0	0	0.04	0.01	0.07	0.001	0.04	5.32193	0.0409166	1	znfl1h	zinc finger-like gene 1h [Source:ZFIN;Acc:ZDB-GENE-110131-3]
ENSDARG00000077266	0.68	0.73	0.2	0.15	0.18	0.05	0.536667	0.126667	-2.08299	0.0411413	0.999919	zgc:174698	zgc:174698 [Source:ZFIN;Acc:ZDB-GENE-080204-74]
ENSDARG00000077068	0.06	0.04	0.02	0.01	0	0	0.04	0.00333333	-3.58496	0.0415668	1	si:ch211-11p18.6	si:ch211-11p18.6 [Source:ZFIN;Acc:ZDB-GENE-070912-24]
ENSDARG00000073850	0.27	0.47	0.53	0.18	0.04	0.24	0.423333	0.153333	-1.46512	0.0420332	0.999919	hdac7b	histone deacetylase 7b [Source:ZFIN;Acc:ZDB-GENE-131127-113]
ENSDARG00000098204	0.02	0.01	0.01	0.04	0.07	0.04	0.0133333	0.05	1.90689	0.0430399	0.999919	CU984600.2	si:dkeyp-118h9.7 [Source:NCBI gene;Acc:555303]
ENSDARG00000063481	0.24	0.27	0.25	0.14	0.04	0.07	0.253333	0.0833333	-1.60407	0.0435607	0.999919	si:ch211-214j24.15	si:ch211-214j24.15 [Source:ZFIN;Acc:ZDB-GENE-110914-85]
ENSDARG00000093005	1.64	2.4	1.85	1.01	0.53	1.78	1.96333	1.10667	-0.827084	0.0444811	0.999919	HTRA2 (1 of many)	HtrA serine peptidase 2 [Source:HGNC Symbol;Acc:HGNC:14348]
ENSDARG00000034457	0.36	0.42	0.1	1.28	0.58	0.6	0.293333	0.82	1.48308	0.044649	0.999919	si:ch211-163l21.7	si:ch211-163l21.7 [Source:ZFIN;Acc:ZDB-GENE-081105-176]
ENSDARG00000104483	0.09	0	0	0.32	0.45	0.04	0.03	0.27	3.16993	0.0447182	1	gipc1	GIPC PDZ domain containing family, member 1 [Source:ZFIN;Acc:ZDB-GENE-060726-1]
ENSDARG00000104704	0.16	0.08	0.2	0.05	0.05	0.02	0.146667	0.04	-1.87447	0.0448537	0.999919	si:ch211-271g18.1	si:ch211-271g18.1 [Source:ZFIN;Acc:ZDB-GENE-081103-38]
ENSDARG00000056765	1.51	1.09	3.28	0.91	0.77	0.92	1.96	0.866667	-1.1773	0.0449656	0.999919	ela2l	elastase 2 like [Source:ZFIN;Acc:ZDB-GENE-040511-1]
ENSDARG00000092362	1.37	0.71	0.8	1.97	2.38	0.81	0.96	1.72	0.841302	0.045082	0.999919	hsp70.2	heat shock cognate 70-kd protein, tandem duplicate 2 [Source:ZFIN;Acc:ZDB-GENE-110405-1]
ENSDARG00000097855	0.63	7.23	0.69	0.38	0.48	0.53	2.85	0.463333	-2.62084	0.0452601	0.999919	BX323586.3	Small membrane A-kinase anchor protein [Source:UniProtKB/Swiss-Prot;Acc:P0C8S0]
ENSDARG00000035150	0.76	0.25	0.64	0.27	0.18	0.16	0.55	0.203333	-1.43558	0.045279	0.999919	drll.2	draculin-like, tandem duplicate 2 [Source:ZFIN;Acc:ZDB-GENE-060531-125]
ENSDARG00000059751	0.71	0.97	0.47	0.32	0.53	0.39	0.716667	0.413333	-0.793997	0.0453296	0.999919	abtb2a	ankyrin repeat and BTB (POZ) domain containing 2a [Source:ZFIN;Acc:ZDB-GENE-100422-13]
ENSDARG00000037873	0.19	0.36	0.32	0.14	0.05	0.05	0.29	0.08	-1.85798	0.0458531	0.999919	cyp3c3	cytochrome P450, family 3, subfamily c, polypeptide 3 [Source:ZFIN;Acc:ZDB-GENE-041114-102]
ENSDARG00000092855	1.8	1.62	1.65	1.29	0.9	1.01	1.69	1.06667	-0.663914	0.0465661	0.999919	SRBD1	S1 RNA binding domain 1 [Source:HGNC Symbol;Acc:HGNC:25521]
ENSDARG00000098511	0.3	0.29	0.31	0.14	0.09	0.07	0.3	0.1	-1.58496	0.046953	0.999919	ntrk2b	neurotrophic tyrosine kinase, receptor, type 2b [Source:ZFIN;Acc:ZDB-GENE-010126-2]
ENSDARG00000077828	1.26	1.28	1.53	0.62	0.69	1.2	1.35667	0.836667	-0.697341	0.0470295	0.999919	slc29a3	solute carrier family 29 member 3 [Source:ZFIN;Acc:ZDB-GENE-081107-66]
ENSDARG00000031875	0.34	0.57	0.75	0.29	0.26	0.31	0.553333	0.286667	-0.948775	0.047141	0.999919	trpa1b	transient receptor potential cation channel, subfamily A, member 1b [Source:ZFIN;Acc:ZDB-GENE-050106-1]
ENSDARG00000045592	14.5	14.5	24.41	6.49	12.29	15.03	17.8033	11.27	-0.65966	0.0479814	0.999919	tnni2a.1	troponin I type 2a (skeletal, fast), tandem duplicate 1 [Source:ZFIN;Acc:ZDB-GENE-041114-60]
MSTRG.19553	1.24	1.48	1.15	0.55	0.71	0.77	1.29	0.676667	-0.930854	0.0482545	0.999919	--	PREDICTED: gastrula zinc finger protein XlCGF8.2DB-like [Danio rerio]
ENSDARG00000088836	0.15	0.28	0.08	0	0.09	0	0.17	0.03	-2.5025	0.048751	0.999919	si:ch211-76m11.5	si:ch211-76m11.5 [Source:ZFIN;Acc:ZDB-GENE-041210-278]
ENSDARG00000055970	1.9	2.03	2.21	1.5	1.04	1.43	2.04667	1.32333	-0.6291	0.0489875	0.999919	zgc:136971	zgc:136971 [Source:ZFIN;Acc:ZDB-GENE-060421-3674]
ENSDARG00000054087	0.95	1.58	0.71	0.58	0.89	0.57	1.08	0.68	-0.667425	0.0490239	0.999919	irs1	insulin receptor substrate 1 [Source:ZFIN;Acc:ZDB-GENE-030131-872]
ENSDARG00000086654	3.66	4.9	2.51	2.24	2.61	1.41	3.69	2.08667	-0.822421	0.0490327	0.999919	cbln11	cerebellin 11 [Source:ZFIN;Acc:ZDB-GENE-111110-2]
MSTRG.3600	0.48	0.67	0.73	0	0.14	0	0.626667	0.0466667	-3.74723	0.0492662	1	--	LOC100005948 protein, partial [Danio rerio]
ENSDARG00000079502	1.13	0.82	0.63	0.34	0.38	0.49	0.86	0.403333	-1.09236	0.0498911	0.999919	gal3st2	galactose-3-O-sulfotransferase 2 [Source:ZFIN;Acc:ZDB-GENE-131127-533]

## Sheet: DEG genes with hypo-m6A 
id	WT1_fpkm	WT2_fpkm	WT3_fpkm	MT1_fpkm	MT2_fpkm	MT3_fpkm	WT_mean	MT_mean	log2(fc)	PValue	FDR	Symbol	Description
ENSDARG00000068637	3.01	0.79	0.79	0.45	0.41	0.41	1.53	0.423333	-1.85367	0.00712756	0.999919	si:ch211-281l24.3	si:ch211-281l24.3 [Source:ZFIN;Acc:ZDB-GENE-131121-575]
ENSDARG00000063481	0.24	0.27	0.25	0.14	0.04	0.07	0.253333	0.0833333	-1.60407	0.0435607	0.999919	si:ch211-214j24.15	si:ch211-214j24.15 [Source:ZFIN;Acc:ZDB-GENE-110914-85]
ENSDARG00000098511	0.3	0.29	0.31	0.14	0.09	0.07	0.3	0.1	-1.58496	0.046953	0.999919	ntrk2b	neurotrophic tyrosine kinase, receptor, type 2b [Source:ZFIN;Acc:ZDB-GENE-010126-2]
ENSDARG00000031875	0.34	0.57	0.75	0.29	0.26	0.31	0.553333	0.286667	-0.948775	0.047141	0.999919	trpa1b	transient receptor potential cation channel, subfamily A, member 1b [Source:ZFIN;Acc:ZDB-GENE-050106-1]
ENSDARG00000055970	1.9	2.03	2.21	1.5	1.04	1.43	2.04667	1.32333	-0.6291	0.0489875	0.999919	zgc:136971	zgc:136971 [Source:ZFIN;Acc:ZDB-GENE-060421-3674]
ENSDARG00000032264	2.95	3.92	3.21	2.13	2.5	2.06	3.36	2.23	-0.591418	0.00409076	0.739677	mybl2b	v-myb avian myeloblastosis viral oncogene homolog-like 2b [Source:ZFIN;Acc:ZDB-GENE-041007-1]
ENSDARG00000102542	0.19	0.11	0.12	0	0.04	0	0.14	0.0133333	-3.39232	0.0213947	1	si:ch211-268b14.2	si:ch211-268b14.2 [Source:ZFIN;Acc:ZDB-GENE-131121-648]
ENSDARG00000076270	2.17	2.26	3.15	1.38	1.43	1.58	2.52667	1.46333	-0.787977	0.00152631	0.360703	adamts13	ADAM metallopeptidase with thrombospondin type 1 motif, 13 [Source:ZFIN;Acc:ZDB-GENE-070814-7]
ENSDARG00000067639	8.92	11.25	12.16	15.5	17.61	19.47	10.7767	17.5267	0.701641	7.21e-06	0.00330646	prpf4	PRP4 pre-mRNA processing factor 4 homolog (yeast) [Source:ZFIN;Acc:ZDB-GENE-030131-5143]
ENSDARG00000078683	0.31	0.77	0.46	1.39	1.61	1.68	0.513333	1.56	1.60358	1.58e-05	0.00676197	zmp:0000000524	zmp:0000000524 [Source:ZFIN;Acc:ZDB-GENE-130530-527]
