# Supplementary material for: A Mettl16/m6A/mybl2b/Igf2bp1 axis ensures cell cycle progression of embryonic hematopoietic stem and progenitor cells
Source: EMBO J. 2024 Apr 11;43(10):1990–2014. doi: 10.1038/s44318-024-00082-9 (PMC11099167; doi:10.1038/s44318-024-00082-9)
Supplement: Supplementary file 5 — Dataset EV4 [file 44318_2024_82_MOESM5_ESM.xlsx]

## Sheet: Legend
Dataset EV4.
List of processed RNA-seq data for differential splicing.

## Sheet: all_SIG_DAS_events
idType	spliceType	ID	GeneID	geneSymbol	chr	strand	PValue	FDR	IncLevel1	IncLevel2	IncLevelDifference
SE_3642	SE	3642	ENSDARG00000006200	eif4g1a	chr2	+	2.00117e-05	0.00484964	0.493,1.0,1.0	0.187,0.121,0.126	0.686
SE_10933	SE	10933	ENSDARG00000052942	aspg	chr17	+	4.58815e-05	0.00776563	1.0,0.46,1.0	0.0,0.46,0.0	0.667
SE_10053	SE	10053	ENSDARG00000104101	RIMBP2	chr21	+	2.37988e-09	8.4589e-06	1.0,0.469,1.0	0.0,0.0,0.469	0.667
SE_10814	SE	10814	ENSDARG00000045554	snx20	chr25	-	2.90324e-10	1.54786e-06	1.0,1.0,1.0	0.0,0.0,1.0	0.667
SE_7617	SE	7617	ENSDARG00000061736	ank3a	chr17	-	0.00249502	0.111576	0.556,1.0,1.0	0.225,0.374,0.0	0.652
SE_2135	SE	2135	ENSDARG00000063197	golga2	chr5	-	6.64599e-07	0.000442914	0.658,0.72,1.0	0.138,0.0,0.391	0.616
SE_2136	SE	2136	ENSDARG00000063197	golga2	chr5	-	3.94242e-06	0.00155697	0.562,1.0,0.461	0.114,0.0,0.138	0.59
SE_11731	SE	11731	ENSDARG00000026875	tlcd3ba	chr3	-	1.33533e-05	0.00388505	1.0,0.496,0.591	0.062,0.247,0.099	0.56
SE_8380	SE	8380	ENSDARG00000025699	mbd1b	chr11	+	2.66995e-07	0.000283672	1.0,1.0,1.0	0.296,0.091,1.0	0.538
SE_4534	SE	4534	ENSDARG00000076796	dlg3	chr14	-	3.2464e-05	0.00632712	1.0,1.0,0.643	0.375,0.286,0.407	0.525
SE_6948	SE	6948	ENSDARG00000078675	dock7	chr6	+	1.46424e-06	0.000709691	1.0,1.0,1.0	0.331,1.0,0.093	0.525
SE_737	SE	737	ENSDARG00000077709	iqsec2b	chr8	+	0.0294766	0.537281	0.311,1.0,1.0	0.429,0.311,0.0	0.524
SE_2702	SE	2702	ENSDARG00000075556	luzp1	chr17	+	3.244e-07	0.000283672	0.857,1.0,1.0	0.333,0.25,0.778	0.499
SE_2133	SE	2133	ENSDARG00000063197	golga2	chr5	-	0.00369323	0.150309	0.902,0.81,1.0	0.647,0.0,0.647	0.473
SE_7543	SE	7543	ENSDARG00000113112	NRXN2	chr7	+	0.00624488	0.2094	0.306,1.0,0.279	0.0,0.26,0.0	0.442
SE_426	SE	426	ENSDARG00000032799	kcnd2	chr4	+	0.00557575	0.195617	0.668,1.0,0.0	0.0,0.376,0.0	0.431
SE_2312	SE	2312	ENSDARG00000011533	sema6dl	chr18	+	0.0138798	0.341801	0.708,1.0,1.0	0.421,0.0,1.0	0.429
SE_10076	SE	10076	ENSDARG00000079280	dhrsx	chr1	+	0.0011068	0.066677	0.472,1.0,1.0	0.437,0.272,0.509	0.418
SE_2557	SE	2557	ENSDARG00000075133	adgrb1a	chr16	+	0.000244646	0.0255752	0.211,1.0,1.0	0.0,1.0,0.0	0.404
SE_6499	SE	6499	ENSDARG00000105261	nfkb1	chr14	-	0.0229375	0.456311	0.889,1.0,0.138	0.138,0.0,0.706	0.394
SE_3214	SE	3214	ENSDARG00000016789	zgc:152891	chr21	-	0.0147146	0.351773	1.0,1.0,1.0	0.636,1.0,0.2	0.388
SE_8698	SE	8698	ENSDARG00000078784	mgaa	chr17	+	0.0189734	0.408714	1.0,0.308,0.667	0.2,0.385,0.25	0.38
SE_5340	SE	5340	ENSDARG00000033451	atpsckmt	chr2	+	0.00219196	0.104473	1.0,1.0,1.0	1.0,0.204,0.658	0.379
SE_324	SE	324	ENSDARG00000074086	tecpr1b	chr3	-	0.0281351	0.521748	0.527,1.0,0.218	0.358,0.271,0.0	0.372
SE_10081	SE	10081	ENSDARG00000058100	b3gnt3.4	chr8	-	0.0348901	0.591468	1.0,0.0,0.53	0.273,0.101,0.059	0.366
SE_9463	SE	9463	ENSDARG00000071095	abi3bpb	chr22	+	0.00549704	0.195383	0.292,1.0,1.0	0.517,0.385,0.302	0.363
SE_701	SE	701	ENSDARG00000063059	abcg8	chr13	-	0.000469604	0.0370918	1.0,1.0,1.0	1.0,0.21,0.726	0.355
SE_6367	SE	6367	ENSDARG00000062374	leng9	chr16	-	4.06358e-07	0.0003095	1.0,1.0,1.0	0.807,0.455,0.676	0.354
SE_1564	SE	1564	ENSDARG00000060006	nedd4l	chr21	-	0.0213568	0.440811	0.5,0.6,0.75	0.36,0.23,0.2	0.353
SE_7232	SE	7232	ENSDARG00000104119	kalrna	chr9	+	0.000380434	0.032935	0.571,0.401,0.661	0.114,0.346,0.119	0.351
SE_7886	SE	7886	ENSDARG00000011615	mybpc3	chr7	+	0.000137287	0.0172222	0.0,1.0,1.0	0.224,0.302,0.464	0.337
SE_6504	SE	6504	ENSDARG00000073909	ppip5k1b	chr25	+	7.75901e-07	0.000469697	0.644,0.63,0.516	0.234,0.309,0.246	0.334
SE_11589	SE	11589	ENSDARG00000046071	zgc:77838	chr21	-	0.00268818	0.117959	0.559,0.575,0.175	0.088,0.0,0.223	0.333
SE_10884	SE	10884	ENSDARG00000060771	map7d3	chr14	-	0.0107381	0.286251	0.275,0.098,0.603	0.0,0.0,0.0	0.325
SE_256	SE	256	ENSDARG00000102216	dlg1l	chr2	-	0.000105824	0.0144666	1.0,1.0,1.0	0.809,0.514,0.707	0.323
SE_2324	SE	2324	ENSDARG00000028159	tead1a	chr25	+	0.00161422	0.0860622	0.91,1.0,1.0	0.766,0.544,0.641	0.32
SE_4623	SE	4623	ENSDARG00000014804	cacna2d1a	chr4	-	1.35839e-05	0.00388505	1.0,1.0,1.0	0.876,0.335,0.841	0.316
SE_7197	SE	7197	ENSDARG00000102965	CABZ01087948.1	chr20	+	3.11056e-06	0.00132671	0.818,1.0,1.0	0.6,0.417,0.857	0.315
SE_5127	SE	5127	ENSDARG00000015252	st3gal3b	chr2	-	0.0116618	0.30182	0.629,0.53,0.404	0.0,0.311,0.311	0.314
SE_3502	SE	3502	ENSDARG00000013613	anxa13l	chr2	+	0.0078265	0.23981	0.869,1.0,0.88	0.827,0.232,0.754	0.312
SE_1213	SE	1213	ENSDARG00000074275	limch1a	chr1	+	2.91524e-08	5.18087e-05	1.0,0.948,1.0	0.622,0.854,0.538	0.311
SE_782	SE	782	ENSDARG00000074996	tbrg1	chr18	+	2.5631e-05	0.00546606	0.876,1.0,1.0	0.414,0.779,0.754	0.31
SE_5737	SE	5737	ENSDARG00000007077	ankrd50l	chr9	+	0.000438998	0.0357331	1.0,1.0,1.0	0.579,1.0,0.5	0.307
SE_10944	SE	10944	ENSDARG00000015971	rapgef1b	chr21	+	0.00841497	0.250639	0.414,0.0,0.809	0.081,0.124,0.124	0.298
SE_11934	SE	11934	ENSDARG00000074087	nim1k	chr8	-	0.0337557	0.578923	0.557,1.0,0.0	0.386,0.295,0.0	0.292
SE_5189	SE	5189	ENSDARG00000057513	mdm4	chr11	-	0.00232488	0.108729	0.737,0.607,0.713	0.602,0.405,0.178	0.291
SE_1180	SE	1180	ENSDARG00000099395	cables1	chr2	+	0.00208053	0.1013	1.0,1.0,1.0	0.664,1.0,0.468	0.289
SE_10710	SE	10710	ENSDARG00000015208	rbb4l	chr11	+	0.0264076	0.502829	0.297,0.712,0.372	0.198,0.33,0.0	0.284
SE_10881	SE	10881	ENSDARG00000060771	map7d3	chr14	-	0.024681	0.481121	0.449,0.62,0.813	0.42,0.266,0.352	0.281
SE_2839	SE	2839	ENSDARG00000045305	pde7a	chr24	-	0.0105037	0.283498	0.903,1.0,1.0	0.698,1.0,0.367	0.279
SE_2934	SE	2934	ENSDARG00000036442	atp11c	chr14	-	0.0118254	0.303842	0.815,0.937,0.695	0.695,0.269,0.651	0.277
SE_6503	SE	6503	ENSDARG00000073909	ppip5k1b	chr25	+	0.0228044	0.454843	0.416,0.654,0.762	0.111,0.547,0.352	0.274
SE_6147	SE	6147	ENSDARG00000059596	clip2	chr5	+	0.00615366	0.208132	0.143,0.23,0.75	0.0,0.0,0.31	0.271
SE_11999	SE	11999	ENSDARG00000036993	erbb3b	chr23	+	0.0463338	0.695457	0.449,0.93,1.0	0.416,0.681,0.487	0.265
SE_11996	SE	11996	ENSDARG00000060610	pcdh7b	chr7	+	0.00557701	0.195617	0.852,1.0,1.0	1.0,0.556,0.5	0.265
SE_6898	SE	6898	ENSDARG00000040487	zgc:113176	chr17	+	0.00169691	0.0894468	0.65,1.0,1.0	1.0,0.614,0.241	0.265
SE_11050	SE	11050	ENSDARG00000100019	arhgap11a	chr17	-	0.00147977	0.0805043	1.0,0.903,0.809	0.757,0.572,0.601	0.261
SE_8926	SE	8926	ENSDARG00000098809	snap91a	chr16	-	0.0167093	0.37431	0.394,0.69,1.0	0.394,0.456,0.457	0.259
SE_5074	SE	5074	ENSDARG00000014137	picalmb	chr15	-	0.000523329	0.039859	0.474,0.71,0.599	0.404,0.29,0.311	0.259
SE_3644	SE	3644	ENSDARG00000006200	eif4g1a	chr2	+	1.80427e-05	0.00447416	0.204,0.59,0.0	0.022,0.0,0.0	0.257
SE_7037	SE	7037	ENSDARG00000070098	lcorl	chr1	-	0.0111185	0.292011	1.0,1.0,1.0	0.385,1.0,0.867	0.249
SE_3124	SE	3124	ENSDARG00000014439	dgkza	chr7	+	3.77603e-05	0.00678492	0.379,0.528,0.0	0.169,0.0,0.0	0.246
SE_7296	SE	7296	ENSDARG00000008548	arhgap12a	chr2	+	7.92887e-07	0.000469697	1.0,1.0,1.0	1.0,0.751,0.514	0.245
SE_8485	SE	8485	ENSDARG00000011157	arhgef18a	chr2	-	0.0291239	0.533224	0.719,0.704,0.81	0.516,0.267,0.719	0.244
SE_902	SE	902	ENSDARG00000061348	adat1	chr25	+	0.022821	0.454843	1.0,1.0,1.0	1.0,0.268,1.0	0.244
SE_638	SE	638	ENSDARG00000076364	si:dkey-178k16.1	chr23	-	1.37088e-06	0.000696079	1.0,1.0,1.0	0.669,0.598,1.0	0.244
SE_6411	SE	6411	ENSDARG00000074345	si:ch211-214b16.4	chr3	-	4.66738e-05	0.00777629	0.742,1.0,1.0	0.479,0.535,1.0	0.243
SE_11338	SE	11338	ENSDARG00000068966	si:ch211-261n11.7	chr8	+	0.00491325	0.18128	0.75,1.0,0.75	0.6,0.529,0.647	0.241
SE_5431	SE	5431	ENSDARG00000093612	si:dkey-92i17.2	chr14	-	0.00248216	0.111576	1.0,0.838,1.0	0.747,0.949,0.425	0.239
SE_2853	SE	2853	ENSDARG00000032116	cnot7	chr14	+	0.0165019	0.371224	0.913,1.0,1.0	1.0,0.769,0.429	0.238
SE_8387	SE	8387	ENSDARG00000045936	pax6b	chr7	+	0.000687259	0.0466767	0.0,1.0,1.0	0.0,1.0,0.285	0.238
SE_914	SE	914	ENSDARG00000100499	cpeb4b	chr21	-	0.00571767	0.19628	0.52,0.376,0.619	0.338,0.118,0.351	0.236
SE_2195	SE	2195	ENSDARG00000010956	sh3glb1b	chr2	+	0.00132508	0.0751558	1.0,1.0,0.776	1.0,0.464,0.603	0.236
SE_11603	SE	11603	ENSDARG00000062954	clk2a	chr19	+	0.000528964	0.0400024	0.768,0.962,0.755	0.629,0.552,0.598	0.235
SE_9254	SE	9254	ENSDARG00000029463	asap1a	chr2	-	0.0326344	0.567668	0.842,1.0,1.0	0.958,0.786,0.4	0.233
SE_5606	SE	5606	ENSDARG00000011506	lpcat1	chr19	+	0.00190743	0.0952977	0.365,0.422,0.377	0.072,0.396,0.0	0.232
SE_7561	SE	7561	ENSDARG00000016016	dbnlb	chr8	+	0.000511285	0.0394371	1.0,1.0,1.0	0.638,1.0,0.67	0.231
SE_1864	SE	1864	ENSDARG00000024874	dock4b	chr4	+	5.70988e-05	0.00922491	1.0,1.0,0.733	0.573,0.691,0.786	0.228
SE_10235	SE	10235	ENSDARG00000006601	kaznb	chr11	-	0.00952628	0.273061	1.0,1.0,1.0	1.0,0.333,1.0	0.222
SE_7541	SE	7541	ENSDARG00000078622	scpp5	chr1	-	0.00350205	0.143967	0.527,0.807,1.0	0.524,0.66,0.494	0.219
SE_4436	SE	4436	ENSDARG00000076402	nat16l	chr7	+	0.0468262	0.700292	0.384,0.483,0.454	0.135,0.294,0.238	0.218
SE_10668	SE	10668	ENSDARG00000071347	aftphb	chr17	-	0.00957612	0.273754	0.198,0.553,0.099	0.101,0.0,0.101	0.216
SE_2798	SE	2798	ENSDARG00000062089	uggt2	chr9	+	0.00382535	0.154507	0.476,0.22,0.464	0.148,0.204,0.159	0.216
SE_2931	SE	2931	ENSDARG00000001891	syt14b	chr20	-	0.0439996	0.674205	0.476,0.686,0.421	0.0,0.195,0.744	0.215
SE_11841	SE	11841	ENSDARG00000014545	golim4b	chr2	+	0.0324513	0.566998	0.0,0.283,0.591	0.0,0.045,0.185	0.215
SE_8620	SE	8620	ENSDARG00000086739	si:ch1073-513e17.1	chr19	+	8.63502e-06	0.0028035	1.0,1.0,1.0	0.558,1.0,0.796	0.215
SE_9026	SE	9026	ENSDARG00000020345	clasp2	chr19	+	8.3464e-06	0.0028035	1.0,1.0,1.0	1.0,0.691,0.665	0.215
SE_8379	SE	8379	ENSDARG00000025699	mbd1b	chr11	+	7.13643e-06	0.0027041	1.0,0.924,0.854	0.81,0.628,0.696	0.215
SE_2118	SE	2118	ENSDARG00000027154	tpd52l2a	chr8	+	0.000262774	0.0269419	1.0,1.0,1.0	0.933,0.796,0.634	0.212
SE_4646	SE	4646	ENSDARG00000103774	limch1b	chr14	+	0.0403594	0.643277	0.313,0.487,0.443	0.211,0.328,0.075	0.21
SE_6312	SE	6312	ENSDARG00000068745	map4l	chr2	+	0.0191572	0.410379	1.0,1.0,1.0	1.0,0.624,0.747	0.21
SE_2660	SE	2660	ENSDARG00000058232	fbrsl1	chr5	+	0.0015832	0.0848322	0.529,0.531,0.441	0.273,0.369,0.233	0.209
SE_4154	SE	4154	ENSDARG00000097772	si:ch211-185a18.2	chr17	-	8.40976e-06	0.0028035	1.0,1.0,1.0	1.0,0.724,0.655	0.207
SE_11994	SE	11994	ENSDARG00000014373	ddx4	chr10	+	0.0136031	0.337068	0.0,0.503,0.275	0.0,0.16,0.0	0.206
SE_11639	SE	11639	ENSDARG00000006257	vldlr	chr10	+	0.00010222	0.0143418	0.889,1.0,0.832	0.746,0.73,0.626	0.206
SE_6601	SE	6601	ENSDARG00000101715	arsg	chr12	+	1.2224e-06	0.000651724	1.0,1.0,1.0	0.782,0.784,0.82	0.205
SE_11306	SE	11306	ENSDARG00000103648	znf536	chr7	+	0.0105551	0.283498	0.036,0.175,0.443	0.042,0.0,0.0	0.204
SE_7692	SE	7692	ENSDARG00000079586	gabrb2a	chr14	+	0.00144717	0.0795419	1.0,1.0,1.0	1.0,0.805,0.586	0.203
SE_12031	SE	12031	ENSDARG00000020609	snap25a	chr20	+	0.00815427	0.245619	1.0,1.0,1.0	0.797,0.818,0.785	0.2
SE_5421	SE	5421	ENSDARG00000031756	mef2aa	chr18	+	0.0394779	0.632061	0.149,0.126,0.467	0.345,1.0,0.0	-0.201
SE_9324	SE	9324	ENSDARG00000021697	morn3	chr10	-	0.00247161	0.111576	0.765,0.368,1.0	0.923,0.818,1.0	-0.203
SE_2359	SE	2359	ENSDARG00000061862	myo18ab	chr15	+	0.00250086	0.111576	0.508,0.373,0.351	0.689,0.696,0.46	-0.204
SE_8184	SE	8184	ENSDARG00000075707	nid2a	chr17	-	0.00475326	0.177217	0.672,0.752,0.614	1.0,1.0,0.654	-0.205
SE_8802	SE	8802	ENSDARG00000062269	fan1	chr18	-	0.00170287	0.0894468	0.86,0.421,0.8	1.0,1.0,0.7	-0.206
SE_3902	SE	3902	ENSDARG00000104267	postnb	chr15	+	0	0	0.464,0.536,0.438	0.703,0.652,0.704	-0.207
SE_5954	SE	5954	ENSDARG00000059003	strip2	chr4	-	0.0468228	0.700292	0.652,0.652,0.512	0.692,1.0,0.75	-0.209
SE_10168	SE	10168	ENSDARG00000069292	acot16	chr4	+	0.00015441	0.0189249	0.788,0.576,1.0	1.0,1.0,1.0	-0.212
SE_6333	SE	6333	ENSDARG00000031783	adcy8	chr2	-	0.00732594	0.231114	0.143,0.13,0.077	0.176,0.44,0.375	-0.214
SE_11392	SE	11392	ENSDARG00000077948	usp54a	chr13	+	0.000175856	0.0208351	0.755,1.0,0.473	0.87,1.0,1.0	-0.214
SE_8211	SE	8211	ENSDARG00000032614	msi2b	chr15	-	0.0481779	0.71519	0.216,0.539,0.658	0.767,0.695,0.602	-0.217
SE_7989	SE	7989	ENSDARG00000059333	si:ch211-285f17.1	chr24	+	0.00608994	0.206806	0.454,0.623,0.492	0.685,0.879,0.67	-0.222
SE_8405	SE	8405	ENSDARG00000101271	si:ch211-227n13.3	chr11	-	0.0353609	0.595958	0.082,0.082,0.222	0.192,0.641,0.222	-0.223
SE_2088	SE	2088	ENSDARG00000059432	fsd1l	chr5	+	0.0193162	0.411937	1.0,0.332,1.0	1.0,1.0,1.0	-0.223
SE_2251	SE	2251	ENSDARG00000051768	fhod1	chr7	+	0.00121178	0.0702242	0.659,0.491,1.0	1.0,0.822,1.0	-0.224
SE_11766	SE	11766	ENSDARG00000103379	pax6a	chr25	-	0.0150096	0.354654	0.469,0.298,0.183	0.638,0.55,0.44	-0.226
SE_1929	SE	1929	ENSDARG00000034700	vegfab	chr4	-	0.00543029	0.193656	0.083,0.279,0.104	0.522,0.285,0.338	-0.226
SE_10797	SE	10797	ENSDARG00000035389	fcho2	chr5	-	0.0355474	0.596874	0.128,0.148,0.154	0.68,0.134,0.306	-0.23
SE_6506	SE	6506	ENSDARG00000073909	ppip5k1b	chr25	+	0.0496893	0.726799	0.129,0.131,0.504	0.232,0.699,0.526	-0.231
SE_7401	SE	7401	ENSDARG00000089076	gphna	chr17	+	0.0438393	0.674205	0.473,0.37,0.312	0.505,0.463,0.881	-0.231
SE_641	SE	641	ENSDARG00000039133	lamb4	chr25	-	0.0181941	0.395926	0.884,0.792,0.603	0.971,1.0,1.0	-0.231
SE_8965	SE	8965	ENSDARG00000057903	si:ch211-266g18.10	chr17	-	0.00152364	0.0820536	0.367,0.755,0.436	1.0,0.436,0.822	-0.233
SE_11258	SE	11258	ENSDARG00000079555	ccdc85cb	chr20	-	1.73923e-05	0.00441558	0.848,0.705,0.601	0.864,1.0,1.0	-0.237
SE_370	SE	370	ENSDARG00000016994	ssrp1b	chr1	+	0.000103987	0.0144001	0.0,0.0,0.195	0.311,0.18,0.421	-0.239
SE_6241	SE	6241	ENSDARG00000057417	nudt13	chr12	-	0.000324071	0.0298225	0.807,0.731,0.731	1.0,1.0,1.0	-0.244
SE_6818	SE	6818	ENSDARG00000076090	jakmip1	chr14	-	0.00124906	0.071606	0.676,0.391,0.911	0.837,1.0,0.889	-0.249
SE_10267	SE	10267	ENSDARG00000004415	tcf7l2	chr12	-	0.0434531	0.671508	0.31,0.168,0.503	0.503,0.771,0.464	-0.252
SE_6034	SE	6034	ENSDARG00000009026	ank2a	chr1	+	3.45844e-07	0.000283672	0.738,0.506,1.0	1.0,1.0,1.0	-0.252
SE_8389	SE	8389	ENSDARG00000097017	mical3a	chr18	+	0.00070782	0.0477689	0.3,0.21,0.191	0.6,0.428,0.453	-0.26
SE_3231	SE	3231	ENSDARG00000098802	map7d1a	chr16	+	0.0161533	0.367255	0.439,0.428,0.455	0.536,0.578,1.0	-0.264
SE_2152	SE	2152	ENSDARG00000029168	ppfibp2b	chr25	+	0.000215464	0.023207	0.507,0.548,0.424	0.829,0.788,0.667	-0.268
SE_9134	SE	9134	ENSDARG00000012874	snap23.1	chr17	+	7.02818e-09	1.79526e-05	0.543,0.729,0.793	1.0,1.0,0.877	-0.271
SE_5451	SE	5451	ENSDARG00000104023	mag	chr15	-	0.0109803	0.289094	0.06,0.284,0.392	0.454,0.387,0.711	-0.272
SE_3255	SE	3255	ENSDARG00000076171	znf827	chr1	-	0.000179967	0.0208585	0.857,0.457,0.692	0.83,1.0,1.0	-0.275
SE_4320	SE	4320	ENSDARG00000007678	ttyh3b	chr1	-	0.0194554	0.413722	0.345,0.333,0.04	0.538,0.407,0.6	-0.276
SE_9430	SE	9430	ENSDARG00000017439	eif4ba	chr23	+	0.0120953	0.308547	0.611,0.565,0.272	0.729,0.702,0.851	-0.278
SE_2811	SE	2811	ENSDARG00000070981	ash1l	chr19	+	0.000670676	0.0458424	0.198,0.104,0.18	0.418,0.601,0.296	-0.278
SE_5142	SE	5142	ENSDARG00000087417	zdhhc5b	chr14	+	0.00536299	0.192544	0.684,0.167,0.714	0.857,0.8,0.75	-0.281
SE_574	SE	574	ENSDARG00000104995	ugt5b1	chr1	-	0.0450187	0.682466	0.778,0.333,0.333	0.6,1.0,0.692	-0.283
SE_7207	SE	7207	ENSDARG00000076934	wdr60	chr7	-	0.0324895	0.566998	0.345,0.663,0.496	1.0,0.689,0.663	-0.283
SE_939	SE	939	ENSDARG00000000861	scrib	chr7	+	0.00741826	0.231967	0.357,0.0,0.105	0.508,0.469,0.346	-0.287
SE_9624	SE	9624	ENSDARG00000056206	camk2g2	chr13	+	0.00341441	0.142218	0.218,0.283,0.0	0.369,0.408,0.588	-0.288
SE_86	SE	86	ENSDARG00000009217	tom1l2	chr12	-	0.00809206	0.244435	0.309,0.223,0.152	0.709,0.518,0.323	-0.289
SE_3585	SE	3585	ENSDARG00000074581	add2	chr5	-	0.0493024	0.72412	0.337,0.404,0.0	0.575,0.73,0.311	-0.292
SE_5582	SE	5582	ENSDARG00000099824	nots	chr4	-	0.0218047	0.444557	1.0,0.085,1.0	1.0,1.0,1.0	-0.305
SE_7716	SE	7716	ENSDARG00000034007	prom1b	chr1	-	0.0204649	0.429925	0.0,0.388,0.24	0.388,0.363,0.792	-0.305
SE_2089	SE	2089	ENSDARG00000059432	fsd1l	chr5	+	0.000545965	0.040428	0.354,0.278,1.0	1.0,0.852,0.767	-0.329
SE_3688	SE	3688	ENSDARG00000060504	pfkla	chr9	-	0.0421692	0.661251	1.0,0.0,1.0	1.0,1.0,1.0	-0.333
SE_5602	SE	5602	ENSDARG00000057863	dnmt3bb.3	chr23	-	0.0234233	0.460817	1.0,0.0,1.0	1.0,1.0,1.0	-0.333
SE_3377	SE	3377	ENSDARG00000015947	matn4	chr6	+	0.0226696	0.45367	1.0,1.0,0.0	1.0,1.0,1.0	-0.333
SE_1151	SE	1151	ENSDARG00000060868	mbtd1	chr12	-	0.00349248	0.143967	0.561,0.345,0.388	1.0,0.5,0.833	-0.346
SE_7013	SE	7013	ENSDARG00000071772	si:ch211-253p2.2	chr12	-	0.0024682	0.111576	0.286,0.2,0.0	0.5,0.692,0.333	-0.346
SE_928	SE	928	ENSDARG00000013397	bnip2	chr25	+	0.000629486	0.0438707	0.351,0.199,0.359	0.745,0.497,0.725	-0.353
SE_9473	SE	9473	ENSDARG00000011876	ednraa	chr1	+	0.0355579	0.596874	0.75,0.818,0.333	1.0,1.0,1.0	-0.366
SE_11886	SE	11886	ENSDARG00000061560	stim1b	chr21	-	0.000136559	0.0172222	0.634,0.477,0.449	0.83,1.0,0.839	-0.37
SE_1234	SE	1234	ENSDARG00000093052	c6	chr21	-	3.26354e-05	0.00632712	0.761,0.096,0.347	1.0,1.0,0.347	-0.381
SE_2989	SE	2989	ENSDARG00000053728	ttll3	chr6	-	0.000183178	0.0210024	1.0,0.148,0.581	1.0,1.0,1.0	-0.424
SE_10932	SE	10932	ENSDARG00000052942	aspg	chr17	+	0.00616802	0.208132	0.812,0.536,0.0	1.0,0.634,1.0	-0.429
SE_7176	SE	7176	ENSDARG00000003779	ctnnd2b	chr2	-	0.000310991	0.0295115	0.381,0.66,0.267	0.718,0.904,1.0	-0.438
SE_4689	SE	4689	ENSDARG00000098475	arr3b	chr14	+	0.00115887	0.0682709	0.197,0.0,0.246	0.123,1.0,0.662	-0.447
SE_3173	SE	3173	ENSDARG00000059636	si:ch211-127d4.3	chr5	-	0.000120304	0.0158371	0.692,0.273,0.529	1.0,0.861,1.0	-0.456
SE_5683	SE	5683	ENSDARG00000025766	zgc:66440	chr23	-	1.39127e-05	0.00388505	0.0,0.0,1.0	0.432,1.0,1.0	-0.477
SE_10749	SE	10749	ENSDARG00000077249	gmip	chr3	+	3.28342e-06	0.00134658	0.284,0.543,0.543	1.0,1.0,0.842	-0.491
SE_9210	SE	9210	ENSDARG00000074326	mcm8	chr17	+	0.000480226	0.0376519	0.333,0.111,1.0	1.0,1.0,1.0	-0.519
SE_5875	SE	5875	ENSDARG00000056050	kctd17	chr12	+	8.41819e-09	1.79526e-05	0.725,0.453,0.26	1.0,1.0,1.0	-0.521
RI_830	RI	830	ENSDARG00000105159	hdac8	chr7	-	0.000722544	0.0589596	0.509,0.469,0.565	0.273,0.182,0.241	0.282
RI_997	RI	997	ENSDARG00000062983	fbxo18	chr4	-	0.00163964	0.0668975	0.938,0.895,1.0	0.557,0.893,0.729	0.218
RI_910	RI	910	ENSDARG00000019588	chico	chr2	-	0.00784567	0.188296	0.273,1.0,1.0	1.0,1.0,1.0	-0.242
RI_671	RI	671	ENSDARG00000091967	ttf1	chr5	+	0.00525611	0.142966	0.241,0.175,0.56	0.761,0.614,0.817	-0.405
MXE_148	MXE	148	ENSDARG00000063197	golga2	chr5	-	0.000610345	0.0368387	0.189,0.562,0.808	0.116,0.0,0.149	0.431
MXE_722	MXE	722	ENSDARG00000058996	jam2a	chr1	+	1.19231e-06	0.000201501	1.0,0.934,1.0	0.321,1.0,0.371	0.414
MXE_445	MXE	445	ENSDARG00000093612	si:dkey-92i17.2	chr14	-	0.0255873	0.313352	1.0,0.589,1.0	0.0,0.87,0.489	0.41
MXE_909	MXE	909	ENSDARG00000021735	cacna1ba	chr5	-	0.00128863	0.0522436	1.0,1.0,1.0	0.143,1.0,0.667	0.397
MXE_903	MXE	903	ENSDARG00000006257	vldlr	chr10	+	0.00129836	0.0522436	0.694,0.896,0.535	0.43,0.393,0.391	0.304
MXE_516	MXE	516	ENSDARG00000073909	ppip5k1b	chr25	+	0.000243337	0.0181726	0.677,0.777,0.553	0.327,0.431,0.378	0.29
MXE_163	MXE	163	ENSDARG00000077643	lypd6b	chr9	-	0.000194574	0.0164415	0.162,0.607,0.099	0.205,0.0,0.0	0.221
MXE_902	MXE	902	ENSDARG00000006257	vldlr	chr10	+	0.00100289	0.0498245	0.814,0.945,0.706	0.692,0.643,0.497	0.211
MXE_199	MXE	199	ENSDARG00000045305	pde7a	chr24	-	1.52441e-05	0.00184018	0.918,1.0,1.0	0.904,0.779,0.61	0.208
MXE_22	MXE	22	ENSDARG00000102216	dlg1l	chr2	-	0.0288158	0.320387	0.123,0.298,0.0	0.29,0.627,0.21	-0.235
MXE_68	MXE	68	ENSDARG00000090253	zgc:113223	chr11	-	0.00438778	0.113519	0.076,0.114,0.14	0.353,0.45,0.234	-0.236
MXE_382	MXE	382	ENSDARG00000007663	amph	chr2	-	0.00145633	0.0559364	0.136,0.176,0.224	0.35,0.526,0.385	-0.242
MXE_220	MXE	220	ENSDARG00000040965	zgc:101731	chr15	+	0.00953762	0.200244	0.0,0.0,0.109	0.0,0.246,0.662	-0.266
MXE_207	MXE	207	ENSDARG00000036442	atp11c	chr14	-	0.0169892	0.275142	0.283,0.259,0.203	0.276,0.759,0.521	-0.27
MXE_288	MXE	288	ENSDARG00000079012	cbfa2t3	chr7	-	0.000258072	0.0181726	0.129,0.0,0.0	0.558,0.425,0.0	-0.285
MXE_31	MXE	31	ENSDARG00000087616	maptb	chr3	-	0.0261102	0.315188	0.0,0.0,0.0	0.536,0.0,0.409	-0.315
MXE_318	MXE	318	ENSDARG00000104267	postnb	chr15	+	0	0	0.681,0.596,0.65	0.972,0.983,0.966	-0.331
MXE_414	MXE	414	ENSDARG00000073926	synrg	chr15	-	0.0229661	0.297933	0.0,1.0,0.0	1.0,0.121,1.0	-0.374
MXE_393	MXE	393	ENSDARG00000010042	dnm1a	chr5	+	0.017583	0.275142	0.538,0.286,0.0	0.667,0.8,0.5	-0.381
MXE_494	MXE	494	ENSDARG00000059596	clip2	chr5	+	0.0102662	0.201742	0.0,0.702,0.44	1.0,1.0,0.44	-0.433
MXE_488	MXE	488	ENSDARG00000000563	ttn.1	chr9	-	0.00102266	0.0498245	0.5,0.0,0.238	1.0,0.5,0.667	-0.476
MXE_159	MXE	159	ENSDARG00000026098	si:dkey-13a21.4	chr11	+	0.00257075	0.0749064	0.0,0.479,0.187	0.648,1.0,0.479	-0.487
A5SS_326	A5SS	326	ENSDARG00000090998	si:cabz01071911.3	chr4	-	0.00420675	0.120193	1.0,1.0,0.333	0.111,0.143,0.538	0.514
A5SS_171	A5SS	171	ENSDARG00000063197	golga2	chr5	-	0.0016079	0.0643159	0.127,0.74,1.0	0.16,0.0,0.192	0.505
A5SS_432	A5SS	432	ENSDARG00000067673	snapc4	chr5	-	4.2557e-07	0.000170228	1.0,1.0,1.0	0.833,0.385,0.538	0.415
A5SS_292	A5SS	292	ENSDARG00000006200	eif4g1a	chr2	+	0.00293572	0.0903297	0.693,1.0,1.0	0.487,0.591,0.655	0.32
A5SS_647	A5SS	647	ENSDARG00000055825	celsr3	chr8	+	0.0453091	0.476937	0.173,0.691,0.715	0.143,0.501,0.0	0.312
A5SS_175	A5SS	175	ENSDARG00000011188	acvr2aa	chr9	-	0.0331504	0.413258	0.167,0.202,0.121	0.363,0.188,0.549	-0.203
A5SS_217	A5SS	217	ENSDARG00000058232	fbrsl1	chr5	+	0.0376719	0.430536	0.356,0.429,0.635	0.617,0.699,0.744	-0.213
A5SS_609	A5SS	609	ENSDARG00000040881	hnrnph1	chr14	+	0.00577657	0.154042	0.363,0.381,0.455	0.767,0.625,0.505	-0.233
A5SS_358	A5SS	358	ENSDARG00000040615	ilkap	chr15	-	0.00197255	0.0717291	0.825,0.592,0.557	0.79,0.895,1.0	-0.237
A5SS_114	A5SS	114	ENSDARG00000045331	pkp4	chr6	-	2.25008e-05	0.0030001	0.183,0.15,0.177	0.547,0.592,0.492	-0.374
A5SS_143	A5SS	143	ENSDARG00000024874	dock4b	chr4	+	0.000203196	0.0101598	0.11,0.0,0.394	0.722,0.464,0.722	-0.468
A3SS_457	A3SS	457	ENSDARG00000039661	slc36a4	chr15	-	6.66134e-16	5.26912e-13	0.872,1.0,0.773	0.0,0.0,0.0	0.882
A3SS_132	A3SS	132	ENSDARG00000037905	cacna1aa	chr3	-	6.61473e-05	0.00747465	0.831,0.622,1.0	0.397,0.0,0.0	0.685
A3SS_46	A3SS	46	ENSDARG00000101744	elavl1b	chr11	-	0.0115802	0.218094	1.0,1.0,0.248	0.497,0.0,0.0	0.584
A3SS_1119	A3SS	1119	ENSDARG00000042332	plin2	chr15	+	1.97806e-07	7.82324e-05	0.626,0.77,0.74	0.358,0.201,0.102	0.492
A3SS_441	A3SS	441	ENSDARG00000006200	eif4g1a	chr2	+	0.00549507	0.144887	0.644,1.0,0.0	0.204,0.0,0.0	0.48
A3SS_971	A3SS	971	ENSDARG00000077295	akap6	chr17	+	0.00246178	0.0846638	0.606,0.664,0.685	0.404,0.31,0.0	0.414
A3SS_1337	A3SS	1337	ENSDARG00000076920	ZNF335	chr8	+	0.00417134	0.11784	0.507,0.779,0.54	0.414,0.081,0.15	0.394
A3SS_763	A3SS	763	ENSDARG00000074345	si:ch211-214b16.4	chr3	-	0.000124478	0.0112124	0.747,0.831,1.0	0.497,0.381,0.597	0.368
A3SS_886	A3SS	886	ENSDARG00000038859	rgs20	chr2	-	0.0189794	0.280641	0.685,0.482,0.0	0.0,0.0,0.358	0.27
A3SS_227	A3SS	227	ENSDARG00000103606	ndst1b	chr21	+	0.000144898	0.0114615	0.913,1.0,1.0	0.933,0.444,0.864	0.224
A3SS_569	A3SS	569	ENSDARG00000035023	khdc4	chr16	-	0.0321727	0.353453	0.865,1.0,0.899	0.922,0.775,0.397	0.223
A3SS_1050	A3SS	1050	ENSDARG00000068759	si:ch211-244o22.2	chr5	-	0.0134113	0.225709	0.53,0.664,0.604	0.319,0.458,0.381	0.213
A3SS_749	A3SS	749	ENSDARG00000022971	epha6	chr1	+	0.00261011	0.0860248	0.215,0.314,0.255	0.155,0.0,0.0	0.21
A3SS_1199	A3SS	1199	ENSDARG00000036257	rasal2	chr2	+	0.00626003	0.157563	0.507,0.346,0.453	0.618,0.704,0.591	-0.202
A3SS_336	A3SS	336	ENSDARG00000021794	hmmr	chr14	+	0.0204361	0.280641	0.441,0.248,0.283	0.497,0.441,0.725	-0.23
A3SS_439	A3SS	439	ENSDARG00000006200	eif4g1a	chr2	+	0.00180042	0.0705648	0.222,0.165,0.0	0.367,0.487,0.233	-0.233
A3SS_428	A3SS	428	ENSDARG00000056427	auts2a	chr10	-	4.4959e-05	0.0059271	0.248,0.241,0.353	0.486,0.497,0.593	-0.245
A3SS_951	A3SS	951	ENSDARG00000068562	rbm33a	chr7	-	0.0209328	0.280641	0.388,0.283,0.365	0.588,0.633,0.552	-0.246
A3SS_866	A3SS	866	ENSDARG00000040080	fli1b	chr16	+	0.00637424	0.157563	0.11,0.497,0.365	0.597,0.526,0.697	-0.283
A3SS_1388	A3SS	1388	ENSDARG00000038139	pdgfbb	chr3	+	0.00304367	0.0925979	0.099,0.33,0.066	0.497,0.297,0.622	-0.307
A3SS_1021	A3SS	1021	ENSDARG00000043313	ank2b	chr7	-	0.02744	0.329417	0.497,0.0,0.248	1.0,0.0,0.747	-0.334
A3SS_90	A3SS	90	ENSDARG00000056998	kirrel1b	chr2	-	0.0267101	0.329417	0.0,0.0,0.764	0.548,0.288,1.0	-0.357
A3SS_1275	A3SS	1275	ENSDARG00000013607	sema3gb	chr8	+	0.0115551	0.218094	0.33,0.447,0.0	0.588,0.712,0.597	-0.373
A3SS_1330	A3SS	1330	ENSDARG00000074909	dcaf17	chr9	-	0.0299678	0.343544	0.747,0.0,0.198	0.874,0.372,1.0	-0.434
A3SS_566	A3SS	566	ENSDARG00000043818	si:ch211-119c20.2	chr12	+	0.000725894	0.0478485	1.0,0.0,0.0	0.568,1.0,0.888	-0.485
A3SS_318	A3SS	318	ENSDARG00000077791	brsk2b	chr7	-	1.95895e-05	0.00356796	0.186,1.0,0.234	1.0,1.0,1.0	-0.527
A3SS_100	A3SS	100	ENSDARG00000003495	madd	chr7	-	0.00136831	0.0624014	0.471,0.0,0.0	0.501,1.0,1.0	-0.677

## Sheet: DAS transcripts with hypo-m6A 
idType	spliceType	ID	GeneID	geneSymbol	chr	strand	PValue	FDR	IncLevel1	IncLevel2	IncLevelDifference
SE_3214	SE	3214	ENSDARG00000016789	zgc:152891	chr21	-	0.0147146	0.351773	1.0,1.0,1.0	0.636,1.0,0.2	0.388
SE_11841	SE	11841	ENSDARG00000014545	golim4b	chr2	+	0.0324513	0.566998	0.0,0.283,0.591	0.0,0.045,0.185	0.215
SE_10267	SE	10267	ENSDARG00000004415	tcf7l2	chr12	-	0.0434531	0.671508	0.31,0.168,0.503	0.503,0.771,0.464	-0.252
SE_6034	SE	6034	ENSDARG00000009026	ank2a	chr1	+	3.45844e-07	0.000283672	0.738,0.506,1.0	1.0,1.0,1.0	-0.252
SE_1234	SE	1234	ENSDARG00000093052	c6	chr21	-	3.26354e-05	0.00632712	0.761,0.096,0.347	1.0,1.0,0.347	-0.381
SE_9210	SE	9210	ENSDARG00000074326	mcm8	chr17	+	0.000480226	0.0376519	0.333,0.111,1.0	1.0,1.0,1.0	-0.519
A5SS_358	A5SS	358	ENSDARG00000040615	ilkap	chr15	-	0.00197255	0.0717291	0.825,0.592,0.557	0.79,0.895,1.0	-0.237
A3SS_1337	A3SS	1337	ENSDARG00000076920	ZNF335	chr8	+	0.00417134	0.11784	0.507,0.779,0.54	0.414,0.081,0.15	0.394
SE_8485	SE	8485	ENSDARG00000011157	arhgef18a	chr2	-	0.0291239	0.533224	0.719,0.704,0.81	0.516,0.267,0.719	0.244
SE_6333	SE	6333	ENSDARG00000031783	adcy8	chr2	-	0.00732594	0.231114	0.143,0.13,0.077	0.176,0.44,0.375	-0.214
