# Supplementary material for: A Mettl16/m6A/mybl2b/Igf2bp1 axis ensures cell cycle progression of embryonic hematopoietic stem and progenitor cells
Source: EMBO J. 2024 Apr 11;43(10):1990–2014. doi: 10.1038/s44318-024-00082-9 (PMC11099167; doi:10.1038/s44318-024-00082-9)
Supplement: Supplementary file 6 — Dataset EV5 [file 44318_2024_82_MOESM6_ESM.xlsx]

## Sheet: Legend
Dataset EV5.
List of primers.

## Sheet: primers for mutant genotyping
The PCR primers for the genotyping of mettl16 mutants
gene	Primer name	qPCR primer sequence (5’→3’)
mettl16	mettl16 F	TCCCGTATGCACCAACATCC
	mettl16 WT R	GTGGGGATGAGCCGTTCCA
	mettl16 MT R	GTGGGGATGAGCCGTGGG

## Sheet: qPCR primers
qPCR primers used in this study
Species	gene	Primer name	qPCR primer sequence (5’→3’)
zebrafish	mettl16	mettl16 F	CCTAACCATCGAGATCCCCCTGGA
		mettl16 R	GAAGCTCCAGTACCAATGTCAATG
	cmyb	cmyb F	TGATGCTTCCCAACACAGAG
		cmyb R	TTCAGAGGGAATCGTCTGCT
	mybl2b	mybl2b F	GCCACTGCCTCCAACCCCAAATC
		mybl2b R	GCACTTTCTTCATGGGAGGCCGATAC
	trpa1b	trpa1b F	CGTATCTTTTAGCGAGCAACAAT
		trpa1b R	GGCCTCCACACTGCAGCACAT
	ntrk2b	ntrk2b F	TGGTGGCTGTTAAGACTTTGAAA
		ntrk2b R	CTGGACCATGAGCCCTGAGAAAC
	ccna1	ccna1 F	TTGGCTCAGGGTCATTTATGGATTC
		ccna1 R	TTGGTTATGTCAGGCTGCTTTCTCA
	ccna2	ccna2 F	CGAGGCGCTAAACAGGGGTCT
		ccna2 R	GGAGCACGCGCCATCAGG
	cdk1	cdk1 F	GGGCTTCACGCTATTCCACA
		cdk1 R	GGTCCCCAGAGTCCTGAAGA
	cdk4	cdk4 F	CGGGACAGCGGGCAGTTTG
		cdk4 R	CAGCCTGACGATGTTGGGATGGT
	cmyca	cmyca F	AACGCGAGCTATTTGCAGGATCT
		cmyca R	ATCCTCTTCTTCTTCATCTTCTG
	cmycb	cmycb F	CCGTCCGTGGTGTTTCCCTTTC
		cmycb R	TTCGTCATCGGATTCGCTGTCACTA
	pu.1	pu.1 F	GGGAAAGGCCGCAAGAAACT
		pu.1 R	CGGGCCATTTTCTGGTAGGT
	lyz	lyz F	GCCTACTGGGAAAGCAGGTT
		lyz R	AAGCAAGTCTGAACAGGCCA
	mpx	mpx F	TCAATGGGGGCAGAAGAAGAGAG
		mpx R	CCCGTGTCTTTCGAGCTGGCTGT
	l-plastin	l-plastin F	AGAAGCTCAACAACGCCAAGTAT
		l-plastin R	GTTTCAGGCGTATAATGGAGTA
	gata1a	gata1a F	CCTCTGAGCCTTCTCGTTGG
		gata1a R	ACTTGGCGAACTGGACTGTG
	hbae1	hbae1 F	ACACGATGCTCTCTCCAGGATG
		hbae1 R	GCGGGGAACAAAGTGGCCAGAAC
	hbae3	hbae3 F	CGGCCGTGAGACTCTTTCCAGGA
		hbae3 R	CGGGGTCCACGCGCAGCAT
	hbbe1	hbbe1 F	AGGCTCTGGCAAGGTGTCTCATC
		hbbe1 R	CGGCGACAGCGATGAATTTCT
	rag1	rag1 F	CCGTCGGGCTCAAAAACACAGA
		rag1 R	TGGCCAAACACACTGCAGGATG
	hbbe2	hbbe2 F	GCACTGCAGAGGGCTTTGATTGT
		hbbe2 R	GCTCGGCGTAGGTGTTCTTGATG
	mat2aa	mat2aa F	GGCCGTAAGATCATCGTGGAC
		mat2aa R	GGCATAAGACACCTGGACCA
	mat2ab	mat2ab F	CTGACTGGACGTAAGATTATT
		mat2ab R	ATGGCGTAAGAGACCTGCACAA
	actin	actin F	TGGAGTCTGCTGGCATTCACGAG
		actin R	CCCGCCGATCCAGACTGAGTAT
	mybl2b	mybl2b m6A-RIP F	CGGCCTCCCATGAAGAAAGTGC
		mybl2b m6A-RIP R	AGAGGGCCAGGATAAACGCAACA
	mybl2b	mybl2b RIP F	CGGCCTCCCATGAAGAAAGTGC
		mybl2b RIP R	AGAGGGCCAGGATAAACGCAACA
	gapdh	gapdh RIP F	TAGCGAGAGGGACCCAGCCAATA
		gapdh RIP R	CACTTGGGGCAGAGATGATGA
	thor	thor RIP F	CACCGGGCGAAATTGGAAGCT
		thor RIP R	GTGGCCCGCGAGTGGAAATGA
human	ACTIN	ACTIN F	GGCAGGACCACCGGCATCGT
		ACTIN R	GCCGTCGCCATCTCGTTCTCG
	MYBL2	MYBL2 F	CTTCACGACACCTGCCCCTATG
		MYBL2 R	CCCCCTCTGCCCCCACAAC
	METTL16	METTL16 F	AATGGAAGAGTGAGCCTTAATT
		METTL16 R	GCACTTTCACCACTATGTCAATT
	MYBL2	MYBL2 m6A-RIP F	GGGGGAAGGTGGAGCCAGGGCAG
		MYBL2 m6A-RIP R	CCAGGGGCCAGAACGGGGGAACT
	MYBL2	MYBL2 RIP F	AATAGCACCAGTCTGTCCTTCCT
		MYBL2 RIP R	GCCAGCCTCAGAACGCAGCACC
	MALAT1	MALAT1 RIP F	CGTGGTGAAGATAGGAAAAGAGT
		MALAT1 RIP R	CCTGCTCGCCTCCTCCGTGTGGT
	SRF	SRF RIP F	CCCCACAACAGACCAGAGAATGA
		SRF RIP R	GTGCTGTTTGGATGGTGGAGGTT
	GAPDH	GAPDH RIP F	GGTCATCATCTCTGCCCCCTCTG
		GAPDH RIP R	TGGGTGGCAGTGATGGCATGGAC

## Sheet: Primers of semi-PCR in zebrfish
semi-PCR primers used in this study
Species	gene	Primer name	qPCR primer sequence (5’→3’)
zebrafish	actin	actin F	TGGAGTCTGCTGGCATTCACGAG
		actin R	CCCGCCGATCCAGACTGAGTAT
	mat2aa	mat2aa RI I8 F	GGCCCACCCCTTGTCCGTCTC
		mat2aa RI I8 R	AGGGGAAGGACTCGCGGCCAAAG
	zgc:152891	zgc:152891 SE F	GCTGCCTGCTAACACCGTCAATG
		zgc:152891 SE R	AGGCCTCGCTCTTTCACATCATC
	ank2a	ank2a SE E47 F	CCAGCGATGAGGGTGAAGTGAGA
		ank2a SE E47 R	TTGCTCTTCTGTTACTGACTGTG
	tcf7l2	tcf7l2-211 SE E13 F	AAAGGGAAAAGCAGGCAGGAGAG
		tcf7l2-211 SE E13 R	GCACGACACTTCTTAGGGGTA
	mcm8	mcm8-201 SE E2 F	TGAGGAAGTAAACAAGCTGGCTG
		mcm8-201 SE E2 R	ATGCTGCCTTTCCTTTCAATCTC
	golim4b	golim4b SE E7 F	TGCGGAAAGCTCATCAGGATAT
		golim4b SE E7 R	TGCCGAGGCTGCTTCATTGC

## Sheet: sequences of MO and shRNAs
The sequences of MOs and shRNAs used in this study
MO	Sequence (5’→3’)
mettl16 MO	ATGAGTCTGAGCTGGCATACCAATG
shRNA	Sequence (5’→3’)
shControl	CCTAAGGTTAAGTCGCCCTCG
shMettl16-1	CGCAACAGAAGTGGATGATAT
shMettl16-2	CCAAAGTAACGTACACTGAAT
shMettl16-3	GCACCTACATACGTAACCAAA
