# Supplementary material for: A Mettl16/m6A/mybl2b/Igf2bp1 axis ensures cell cycle progression of embryonic hematopoietic stem and progenitor cells
Source: EMBO J. 2024 Apr 11;43(10):1990–2014. doi: 10.1038/s44318-024-00082-9 (PMC11099167; doi:10.1038/s44318-024-00082-9)
Supplement: Supplementary file 7 — Source data Fig. 2 [file 44318_2024_82_MOESM7_ESM.zip]

Archive with 37 entries (31 files):
- Figure 2/2A-H/
- Figure 2/2A-H/2A 2d cmyb sibling.tif
- Figure 2/2A-H/2B 2d cmyb mettl16--.tif
- Figure 2/2A-H/2C 3d cmyb sibling.tif
- Figure 2/2A-H/2D 3d cmyb mettl16--.tif
- Figure 2/2A-H/2E 4d cmyb sibling.tif
- Figure 2/2A-H/2F 4d cmyb mettl16--.tif
- Figure 2/2A-H/2G 5d cmyb sibling.tif
- Figure 2/2A-H/2H 5d cmyb mettl16--.tif
- Figure 2/2I/
- Figure 2/2I/quantification of cmyb+ cells in the CHT in Fig 2A-H.xlsx
- Figure 2/2J/
- Figure 2/2J/2dpf GFP mettl16--.tif
- Figure 2/2J/2dpf GFP sibling.tif
- Figure 2/2J/3dpf GFP mettl16--.tif
- Figure 2/2J/3dpf GFP sibling.tif
- Figure 2/2J/4dpf GFP mettl16--.tif
- Figure 2/2J/4dpf GFP sibling.tif
- Figure 2/2J/5dpf GFP mettl16--.tif
- Figure 2/2J/5dpf GFP sibling.tif
- Figure 2/2K/
- Figure 2/2K/quantification of GFP+ cells in the CHT in Fig 2J.xlsx
- Figure 2/2L/
- Figure 2/2L/5d b-globin mettl16--.tif
- Figure 2/2L/5d b-globin sibling.tif
- Figure 2/2L/5d hbae3 mettl16--.tif
- Figure 2/2L/5d hbae3 sibling.tif
- Figure 2/2L/5d l-plastin mettl16--.tif
- Figure 2/2L/5d l-plastin sibling.tif
- Figure 2/2L/5d mpx mettl16--.tif
- Figure 2/2L/5d mpx sibling.tif
- Figure 2/2L/5dpf rag1 mettl16--.tif
- Figure 2/2L/5dpf rag1 mettl16--1.tif
- Figure 2/2L/5dpf rag1 sibling.tif
- Figure 2/2L/5dpf rag1 sibling-1.tif
- Figure 2/2M/
- Figure 2/2M/qPCR of hematopoietic cell markers.xls
