# Supplementary material for: A Mettl16/m6A/mybl2b/Igf2bp1 axis ensures cell cycle progression of embryonic hematopoietic stem and progenitor cells
Source: EMBO J. 2024 Apr 11;43(10):1990–2014. doi: 10.1038/s44318-024-00082-9 (PMC11099167; doi:10.1038/s44318-024-00082-9)
Supplement: Supplementary file 7 — Source data Fig. 2 [file 44318_2024_82_MOESM7_ESM.zip › Figure 2/2I/quantification of cmyb+ cells in the CHT in Fig 2A-H.xlsx]

## Sheet: 2dpf
cmyb+ cells in the CHT at 2dpf
sibling	30	29	27	30	25	24	21	20	27	29	26	24	19	25	28	29	30	27	26
mettl16-/-	30	20	24	26	25	27	21	18	29	28	26	30	26	24	25	27	25	29	27	25	28	25	24	27	29	26	27	28	25
cmyb+ cells in the CHT at 3dpf
sibling	50	48	49	40	50	45	47	43	49	46	42	45	46	35	33	30	29	25	28	36	33
mettl16-/-	20	21	23	26	27	25	29	21	19	25	24	22	27	23	28	21	29	30	20	25	18	29	30	26	24	21	25	27	22	28	35
cmyb+ cells in the CHT at 4dpf
sibling	90	85	88	90	87	89	87	89	88	85	84	85	89	90	60	68	65
mettl16-/-	10	9	15	8	14	17	12	7	16	18	19	11	13	9	10	35
cmyb+ cells in the CHT at 5dpf
sibling	130	130	127	125	127	126	129	121	125	129	130	122	124	127	123	129	125	128	126
mettl16-/-	1	5	3	7	9	6	3	4	2	1	0	5	4	2	3	6	3	2	4	0	10	8	5

## Sheet: 3dpf
cmyb+ cells in the CHT at 3dpf
sibling
mettl16-/-

## Sheet: 4dpf
cmyb+ cells in the CHT at 4dpf
sibling
mettl16-/-

## Sheet: 5dpf
cmyb+ cells in the CHT at 5dpf
sibling
mettl16-/-
