# Supplementary material for: A Mettl16/m6A/mybl2b/Igf2bp1 axis ensures cell cycle progression of embryonic hematopoietic stem and progenitor cells
Source: EMBO J. 2024 Apr 11;43(10):1990–2014. doi: 10.1038/s44318-024-00082-9 (PMC11099167; doi:10.1038/s44318-024-00082-9)
Supplement: Supplementary file 7 — Source data Fig. 2 [file 44318_2024_82_MOESM7_ESM.zip › Figure 2/2K/quantification of GFP+ cells in the CHT in Fig 2J.xlsx]

## Sheet: 2dpf
GFP+ cells in the CHT at 3dpf
sibling	120	68	90	119	110	114	117	109	114	118	119	110	107	105	104	119	115	116	118	114	85	89	70	60
mettl16-/-	40	80	70	45	68	65	75	80	54	91	68	93	38	76	66	89	73	31	47	63	98	105
GFP+ cells in the CHT at 4dpf
sibling	130	145	148	147	150	132	135	140	149	147	138	143	141	150	142	146	139	135	146	150	85	110	103
mettl16-/-	50	55	57	59	56	60	61	55	47	53	48	59	60	51	43	48	42	45	51	41	68	78	108	113	89	76

## Sheet: 3dpf
cmyb+ cells in the CHT at 3dpf
sibling
mettl16-/-

## Sheet: 4dpf
cmyb+ cells in the CHT at 4dpf
sibling
mettl16-/-

## Sheet: 5dpf
cmyb+ cells in the CHT at 5dpf
sibling
mettl16-/-
