# Supplementary material for: A Mettl16/m6A/mybl2b/Igf2bp1 axis ensures cell cycle progression of embryonic hematopoietic stem and progenitor cells
Source: EMBO J. 2024 Apr 11;43(10):1990–2014. doi: 10.1038/s44318-024-00082-9 (PMC11099167; doi:10.1038/s44318-024-00082-9)
Supplement: Supplementary file 7 — Source data Fig. 2 [file 44318_2024_82_MOESM7_ESM.zip › Figure 2/2M/qPCR of hematopoietic cell markers.xls]

## Sheet: Sheet1
	Relative mRNA expression
	sibling			mettl16-/-
gata1	1.22573	0.982045	0.830754	0.51093	0.527974	0.502519
hbae1	1.01153	1.03971	0.950844	0.182271	0.175364	0.202028
hbbe1	0.959086	1.01077	1.03155	0.128821	0.136096	0.132838
hbbe2	0.91467	1.03402	1.05732	0.200625	0.203285	0.174704
lyz	1.13791	0.829959	1.05885	0.132133	0.224536	0.240076
mpx	1.33987	0.897995	0.831122	0.0951943	0.0393068	0.0455294
l-plastin	1.19828	0.882233	0.945928	0.149156	0.0652738	0.0765575
rag1	0.940327	1.00423	1.05898	0.299519	0.307697	0.285471
