# Supplementary material for: A Mettl16/m6A/mybl2b/Igf2bp1 axis ensures cell cycle progression of embryonic hematopoietic stem and progenitor cells
Source: EMBO J. 2024 Apr 11;43(10):1990–2014. doi: 10.1038/s44318-024-00082-9 (PMC11099167; doi:10.1038/s44318-024-00082-9)
Supplement: Supplementary file 8 — Source data Fig. 3 [file 44318_2024_82_MOESM8_ESM.zip]

Archive with 39 entries (32 files):
- Figure 3/3A/
- Figure 3/3A/2dpf mettl16-- EDU.tif
- Figure 3/3A/2dpf mettl16-- GFP.tif
- Figure 3/3A/2dpf sibling EDU.tif
- Figure 3/3A/2dpf sibling GFP.tif
- Figure 3/3A/3dpf mettl16-- EDU.tif
- Figure 3/3A/3dpf mettl16-- GFP.tif
- Figure 3/3A/3dpf sibling EDU.tif
- Figure 3/3A/3dpf sibling GFP.tif
- Figure 3/3A/4dpf mettl16-- EDU.tif
- Figure 3/3A/4dpf mettl16-- GFP.tif
- Figure 3/3A/4dpf sibling EDU.tif
- Figure 3/3A/4dpf sibling GFP.tif
- Figure 3/3A/5dpf mettl16-- EDU.tif
- Figure 3/3A/5dpf mettl16-- GFP.tif
- Figure 3/3A/5dpf sibling EDU.tif
- Figure 3/3A/5dpf sibling GFP.tif
- Figure 3/3A/quantification of EDU+ HSPCs in the CHT.xlsx
- Figure 3/3B/
- Figure 3/3B/PCNA/
- Figure 3/3B/PCNA/5dpf mettl16-- GFP.tif
- Figure 3/3B/PCNA/5dpf mettl16-- PCNA.tif
- Figure 3/3B/PCNA/5dpf sibling GFP.tif
- Figure 3/3B/PCNA/5dpf sibling PCNA.tif
- Figure 3/3B/PCNA/quantification of PCNA+ HSPCs in the CHT.xlsx
- Figure 3/3B/PH3/
- Figure 3/3B/PH3/5dpf mettl16-- GFP.tif
- Figure 3/3B/PH3/5dpf mettl16-- PH3.tif
- Figure 3/3B/PH3/5dpf sibling GFP.tif
- Figure 3/3B/PH3/5dpf sibling PH3.tif
- Figure 3/3B/PH3/quantification of PH3+ HSPCs in the CHT.xlsx
- Figure 3/3C/
- Figure 3/3C/cell cycle analysis in Control zebrafish at 3dpf.fcs
- Figure 3/3C/cell cycle analysis in mettl16 MO zebrafish at 3dpf.fcs
- Figure 3/3D/
- Figure 3/3D/quantification of cell cycle anlaysis.xlsx
- Figure 3/3E/
- Figure 3/3E/cell cycle analysis in Control zebrafish at 5dpf.fcs
- Figure 3/3E/cell cycle analysis in mettl16 MO zebrafish at 5dpf.fcs
