# Supplementary material for: A Mettl16/m6A/mybl2b/Igf2bp1 axis ensures cell cycle progression of embryonic hematopoietic stem and progenitor cells
Source: EMBO J. 2024 Apr 11;43(10):1990–2014. doi: 10.1038/s44318-024-00082-9 (PMC11099167; doi:10.1038/s44318-024-00082-9)
Supplement: Supplementary file 8 — Source data Fig. 3 [file 44318_2024_82_MOESM8_ESM.zip › Figure 3/3A/quantification of EDU+ HSPCs in the CHT.xlsx]

## Sheet: Sheet1
EDU+ percent of HSPCs in the CHT at 2dpf
sibling	0.45	0.36	0.5	0.31	0.38	0.42	0.35	0.41	0.42	0.39	0.41	0.43	0.48	0.37	0.29	0.33	0.2	0.35
mettl16-/-	0.46	0.43	0.41	0.39	0.42	0.37	0.5	0.37	0.47	0.38	0.46	0.51	0.35	0.36	0.42	0.28	0.51	0.34
EDU+ percent of HSPCs in the CHT at 3dpf
sibling	0.9	0.95	0.83	0.8	0.8	0.78	0.76	0.74	0.9	0.73	0.84	0.89	0.8	0.84	0.87
mettl16-/-	0.7	0.6	0.74	0.55	0.59	0.74	0.7	0.71	0.62	0.6	0.63	0.68	0.61	0.67	0.52
EDU+ percent of HSPCs in the CHT at 4dpf
sibling	0.55	0.8	0.68	0.65	0.77	0.59	0.74	0.69	0.71	0.82	0.83	0.72	0.81	0.69	0.78	0.73
mettl16-/-	0.24	0.21	0.32	0.16	0.23	0.41	0.3	0.2	0.31	0.16	0.19	0.29	0.48	0.21	0.29
EDU+ percent of HSPCs in the CHT at 5dpf
sibling	0.55	0.68	0.65	0.73	0.78	0.75	0.72	0.74	0.63	0.74	0.71	0.6	0.45	0.51	0.65	0.72
mettl16-/-	0.02	0.13	0.04	0.05	0.08	0.11	0.12	0.14	0.08	0.15	0.05	0.09	0.11	0.09	0.01	0.07	0.06	0.22	0.31	0.17
