# Supplementary material for: A Mettl16/m6A/mybl2b/Igf2bp1 axis ensures cell cycle progression of embryonic hematopoietic stem and progenitor cells
Source: EMBO J. 2024 Apr 11;43(10):1990–2014. doi: 10.1038/s44318-024-00082-9 (PMC11099167; doi:10.1038/s44318-024-00082-9)
Supplement: Supplementary file 8 — Source data Fig. 3 [file 44318_2024_82_MOESM8_ESM.zip › Figure 3/3B/PCNA/quantification of PCNA+ HSPCs in the CHT.xlsx]

## Sheet: Sheet1
PCNA+ percent of HSPCs in the CHT at 5dpf
sibling	0.78	0.85	0.89	0.85	0.79	0.72	0.84	0.81	0.73	0.91	0.88	0.86
mettl16-/-	0.12	0.18	0.24	0.16	0.17	0.14	0.12	0.08	0.18	0.21	0.23	0.17	0.05	0.08	0.13
