# Supplementary material for: A Mettl16/m6A/mybl2b/Igf2bp1 axis ensures cell cycle progression of embryonic hematopoietic stem and progenitor cells
Source: EMBO J. 2024 Apr 11;43(10):1990–2014. doi: 10.1038/s44318-024-00082-9 (PMC11099167; doi:10.1038/s44318-024-00082-9)
Supplement: Supplementary file 8 — Source data Fig. 3 [file 44318_2024_82_MOESM8_ESM.zip › Figure 3/3B/PH3/quantification of PH3+ HSPCs in the CHT.xlsx]

## Sheet: Sheet1
PH3+ percent of HSPCs in the CHT at 5dpf
sibling	0.02	0.18	0.15	0.16	0.17	0.09	0.11	0.08	0.14	0.05	0.03	0.15	0.17	0.04	0.11	0.13	0.1	0.12	0.1	0.09
mettl16-/-	0.08	0.05	0.09	0.16	0.02	0.01	0.06	0.04	0.18	0.04	0.03	0.02	0.07	0.1
