# Supplementary material for: A Mettl16/m6A/mybl2b/Igf2bp1 axis ensures cell cycle progression of embryonic hematopoietic stem and progenitor cells
Source: EMBO J. 2024 Apr 11;43(10):1990–2014. doi: 10.1038/s44318-024-00082-9 (PMC11099167; doi:10.1038/s44318-024-00082-9)
Supplement: Supplementary file 8 — Source data Fig. 3 [file 44318_2024_82_MOESM8_ESM.zip › Figure 3/3D/quantification of cell cycle anlaysis.xlsx]

## Sheet: Sheet1
	cell cycle analysis
3dpf	sibling			mettl16-/-
G0/G1	49.2	48.3	48.6	56.6	57	55.1
S	18.6	19.5	21.6	16.1	14.4	14.6
G2/M	15.9	15.5	15.7	14.9	15.2	15
