# Supplementary material for: A Mettl16/m6A/mybl2b/Igf2bp1 axis ensures cell cycle progression of embryonic hematopoietic stem and progenitor cells
Source: EMBO J. 2024 Apr 11;43(10):1990–2014. doi: 10.1038/s44318-024-00082-9 (PMC11099167; doi:10.1038/s44318-024-00082-9)
Supplement: Supplementary file 9 — Source data Fig. 4 [file 44318_2024_82_MOESM9_ESM.zip]

Archive with 12 entries (8 files):
- Figure 4/4B/
- Figure 4/4B/qPCR of cmyb.xls
- Figure 4/4C/
- Figure 4/4C/cmyb control+vector 4dpf.tif
- Figure 4/4C/cmyb mo+mettl16-del NLS 4dpf.tif
- Figure 4/4C/cmyb mo+Mettl16-PP180 181AA.tif
- Figure 4/4C/cmyb mo+mettl16-WT.tif
- Figure 4/4C/cmyb mo+vector.tif
- Figure 4/4D/
- Figure 4/4D/quantification of cmyb+ cells in the CHT in Fig 4C.xlsx
- Figure 4/4E/
- Figure 4/4E/quantification of relative m6A enrichment.xlsx
