# Supplementary material for: A Mettl16/m6A/mybl2b/Igf2bp1 axis ensures cell cycle progression of embryonic hematopoietic stem and progenitor cells
Source: EMBO J. 2024 Apr 11;43(10):1990–2014. doi: 10.1038/s44318-024-00082-9 (PMC11099167; doi:10.1038/s44318-024-00082-9)
Supplement: Supplementary file 9 — Source data Fig. 4 [file 44318_2024_82_MOESM9_ESM.zip › Figure 4/4B/qPCR of cmyb.xls]

## Sheet: Sheet1
	Relative mRNA expression
	cmyb
vector	0.967358	1.04268	0.991431
mo+vector	0.735114	0.768295	0.678651
mo+FL	1.24112	1.19632	1.17947
mo+NLS	0.728581	0.747663	0.731676
mo+PP180/181AA	0.733208	0.719674	0.765287
