# Supplementary material for: A Mettl16/m6A/mybl2b/Igf2bp1 axis ensures cell cycle progression of embryonic hematopoietic stem and progenitor cells
Source: EMBO J. 2024 Apr 11;43(10):1990–2014. doi: 10.1038/s44318-024-00082-9 (PMC11099167; doi:10.1038/s44318-024-00082-9)
Supplement: Supplementary file 9 — Source data Fig. 4 [file 44318_2024_82_MOESM9_ESM.zip › Figure 4/4D/quantification of cmyb+ cells in the CHT in Fig 4C.xlsx]

## Sheet: Sheet1
cmyb+ cells in the CHT
Control+vector	50	75	125	135	100	95	265	90	250	150	85	268	95	120	50	300	250	200	125	115
MO+vector	75	70	15	13	45	12	25	55	11	15	30	10	10	30	20	12	60	65	55	150	45	60	55	80	70	75
MO+WT	135	10	60	130	200	150	170	55	110	11	70	65	50	115	125	85	35	90	87	66	110	64	150	95
MO+del NLS	55	10	15	130	170	155	105	5	80	60	15	18	13	8	20	55	48	67	62	90	65	105	45	50
MO+PP180/181AA	0	30	120	10	45	125	20	65	20	90	95	18	150	45	90	60	58	35	65	68
