# Supplementary material for: A Mettl16/m6A/mybl2b/Igf2bp1 axis ensures cell cycle progression of embryonic hematopoietic stem and progenitor cells
Source: EMBO J. 2024 Apr 11;43(10):1990–2014. doi: 10.1038/s44318-024-00082-9 (PMC11099167; doi:10.1038/s44318-024-00082-9)
Supplement: Supplementary file 9 — Source data Fig. 4 [file 44318_2024_82_MOESM9_ESM.zip › Figure 4/4E/quantification of relative m6A enrichment.xlsx]

## Sheet: Sheet1
	sibling			mettl16-/-
Relative m6A enrichment	1	1	1	0.83445	0.869376	0.671003
