# Supplementary material for: A Mettl16/m6A/mybl2b/Igf2bp1 axis ensures cell cycle progression of embryonic hematopoietic stem and progenitor cells
Source: EMBO J. 2024 Apr 11;43(10):1990–2014. doi: 10.1038/s44318-024-00082-9 (PMC11099167; doi:10.1038/s44318-024-00082-9)
Supplement: Supplementary file 10 — Source data Fig. 5 [file 44318_2024_82_MOESM10_ESM.zip]

Archive with 23 entries (14 files):
- Figure 5/5C/
- Figure 5/5C/qPCR of m6A target in sibling and mettl16-- at 3dpf.xls
- Figure 5/5D/
- Figure 5/5D/qPCR of m6A target in sibling and mettl16-- at 4dpf.xls
- Figure 5/5E/
- Figure 5/5E/qPCR of mybl2b in control and mettl16 MO at 3dpf.xls
- Figure 5/5F/
- Figure 5/5F/qPCR of mybl2b in control and mettl16 MO at 4dpf.xls
- Figure 5/5G/
- Figure 5/5G/meRIP-qPCR of mybl2b.xls
- Figure 5/5H/
- Figure 5/5H/cmyb Control+vector.tif
- Figure 5/5H/cmyb MO+mybl2b.tif
- Figure 5/5H/cmyb MO+vector.tif
- Figure 5/5H/quantification of WISH.xlsx
- Figure 5/5I/
- Figure 5/5I/qPCR of cmyb in mybl2b rescue assays.xls
- Figure 5/5J/
- Figure 5/5J/cell cycle analysis in Control+vector HSPCs.fcs
- Figure 5/5J/cell cycle analysis in mo+mybl2b HSPCs.fcs
- Figure 5/5J/cell cycle analysis in mo+vector HSPCs.fcs
- Figure 5/5K/
- Figure 5/5K/quantification of cell cycle analysis in mybl2b rescue assays.xlsx
