# Supplementary material for: A Mettl16/m6A/mybl2b/Igf2bp1 axis ensures cell cycle progression of embryonic hematopoietic stem and progenitor cells
Source: EMBO J. 2024 Apr 11;43(10):1990–2014. doi: 10.1038/s44318-024-00082-9 (PMC11099167; doi:10.1038/s44318-024-00082-9)
Supplement: Supplementary file 10 — Source data Fig. 5 [file 44318_2024_82_MOESM10_ESM.zip › Figure 5/5C/qPCR of m6A target in sibling and mettl16-- at 3dpf.xls]

## Sheet: Sheet1
	Relatvie mRNA expression
	sibling			mettl16-/-
mybl2b	0.982427	1.01125	1.00656	0.844973	0.760667	0.701977
trpa1b	0.981057	1.03928	0.980781	0.928398	0.852494	1.08973
ntrk2b	1.24514	1.02977	0.779901	1.10568	0.922839	1.02992
