# Supplementary material for: A Mettl16/m6A/mybl2b/Igf2bp1 axis ensures cell cycle progression of embryonic hematopoietic stem and progenitor cells
Source: EMBO J. 2024 Apr 11;43(10):1990–2014. doi: 10.1038/s44318-024-00082-9 (PMC11099167; doi:10.1038/s44318-024-00082-9)
Supplement: Supplementary file 10 — Source data Fig. 5 [file 44318_2024_82_MOESM10_ESM.zip › Figure 5/5D/qPCR of m6A target in sibling and mettl16-- at 4dpf.xls]

## Sheet: Sheet1
	Relative mRNA expression
	sibling			mettl16-/-
mybl2b	0.958605	1.04017	1.0029	0.624745	0.583907	0.435118
trpa1b	1.30551	0.90694	0.844582	1.39636	1.09326	1.21433
ntrk2b	0.999799	0.974059	1.02684	1.26428	1.17469	1.85079
