# Supplementary material for: A Mettl16/m6A/mybl2b/Igf2bp1 axis ensures cell cycle progression of embryonic hematopoietic stem and progenitor cells
Source: EMBO J. 2024 Apr 11;43(10):1990–2014. doi: 10.1038/s44318-024-00082-9 (PMC11099167; doi:10.1038/s44318-024-00082-9)
Supplement: Supplementary file 10 — Source data Fig. 5 [file 44318_2024_82_MOESM10_ESM.zip › Figure 5/5E/qPCR of mybl2b in control and mettl16 MO at 3dpf.xls]

## Sheet: Sheet1
	Relative mRNA expression
	control			mo
mybl2b	1.08288	1.07261	0.86095	0.587163	0.779489	0.661498
