# Supplementary material for: A Mettl16/m6A/mybl2b/Igf2bp1 axis ensures cell cycle progression of embryonic hematopoietic stem and progenitor cells
Source: EMBO J. 2024 Apr 11;43(10):1990–2014. doi: 10.1038/s44318-024-00082-9 (PMC11099167; doi:10.1038/s44318-024-00082-9)
Supplement: Supplementary file 10 — Source data Fig. 5 [file 44318_2024_82_MOESM10_ESM.zip › Figure 5/5G/meRIP-qPCR of mybl2b.xls]

## Sheet: Sheet1
	Relative enrichment of m6A
	control			mo
mybl2b	1.18193	0.915126	0.902948	0.642939	0.423207	0.364792
