# Supplementary material for: A Mettl16/m6A/mybl2b/Igf2bp1 axis ensures cell cycle progression of embryonic hematopoietic stem and progenitor cells
Source: EMBO J. 2024 Apr 11;43(10):1990–2014. doi: 10.1038/s44318-024-00082-9 (PMC11099167; doi:10.1038/s44318-024-00082-9)
Supplement: Supplementary file 10 — Source data Fig. 5 [file 44318_2024_82_MOESM10_ESM.zip › Figure 5/5H/quantification of WISH.xlsx]

## Sheet: Sheet1
cmyb+ cells in the CHT
Control+vector	100	93	250	105	120	115	108	105	50	170	117	100	300	295	280	230	240
MO+vector	10	12	120	15	5	6	5	28	12	10	13	32	28	30	25	15	25
MO+mybl2b	153	180	35	280	15	31	195	45	10	95	150	25	230	150	160	235
