# Supplementary material for: A Mettl16/m6A/mybl2b/Igf2bp1 axis ensures cell cycle progression of embryonic hematopoietic stem and progenitor cells
Source: EMBO J. 2024 Apr 11;43(10):1990–2014. doi: 10.1038/s44318-024-00082-9 (PMC11099167; doi:10.1038/s44318-024-00082-9)
Supplement: Supplementary file 10 — Source data Fig. 5 [file 44318_2024_82_MOESM10_ESM.zip › Figure 5/5I/qPCR of cmyb in mybl2b rescue assays.xls]

## Sheet: Sheet1
	Relative mRNA expression
	vector			mo+vector			mo+mybl2b
cmyb	1.09472	0.955873	0.95565	0.547895	0.512732	0.509827	0.880536	0.887828	0.803931
