# Supplementary material for: A Mettl16/m6A/mybl2b/Igf2bp1 axis ensures cell cycle progression of embryonic hematopoietic stem and progenitor cells
Source: EMBO J. 2024 Apr 11;43(10):1990–2014. doi: 10.1038/s44318-024-00082-9 (PMC11099167; doi:10.1038/s44318-024-00082-9)
Supplement: Supplementary file 10 — Source data Fig. 5 [file 44318_2024_82_MOESM10_ESM.zip › Figure 5/5K/quantification of cell cycle analysis in mybl2b rescue assays.xlsx]

## Sheet: Sheet1
	cell cycle analysis
	vector			mo+vector			mo+mybl2b
G0/G1	47.4	47.7	49.4	60	53.3	54.2	44.9	47.3	49
S	24.6	23.3	21.8	17.4	17.8	14.5	22	21.8	20.8
G2/M	6.01	8.34	10.4	8.31	10.6	9.13	18.1	17.6	11.2
