# Supplementary material for: A Mettl16/m6A/mybl2b/Igf2bp1 axis ensures cell cycle progression of embryonic hematopoietic stem and progenitor cells
Source: EMBO J. 2024 Apr 11;43(10):1990–2014. doi: 10.1038/s44318-024-00082-9 (PMC11099167; doi:10.1038/s44318-024-00082-9)
Supplement: Supplementary file 11 — Source data Fig. 6 [file 44318_2024_82_MOESM11_ESM.zip]

Archive with 37 entries (19 files):
- Figure 6/6B/
- Figure 6/6B/RIP-qPCR of Mettl16 in zebrafish.xls
- Figure 6/6C/
- Figure 6/6C/qPCR of mybl2b in mRNA stability assay in zebrafish.xls
- Figure 6/6D/
- Figure 6/6D/RIP-qPCR of Igf2bp1 in zebrafish.xls
- Figure 6/6E/
- Figure 6/6E/qPCR of METTL16 unpon knockdown METTL16.xls
- Figure 6/6F/
- Figure 6/6F/western blot METTL16.pdf
- Figure 6/6G/
- Figure 6/6G/cell cycle analysis in shMETTL16-1 cells.fcs
- Figure 6/6G/cell cycle anlaysis in wl9 cells.fcs
- Figure 6/6H/
- Figure 6/6H/quantification of cell cycle analysis.xlsx
- Figure 6/6I/
- Figure 6/6I/Relative m6A enrichment of MYBL2 upon knockdown METTL16.xls
- Figure 6/6J/
- Figure 6/6J/qPCR of MYBL2 upon knockdown METTL16.xls
- Figure 6/6K/
- Figure 6/6K/qPCR of MYBL2 in mRNA stability assay upon knockdown METTL16.xls
- Figure 6/6L/
- Figure 6/6L/RIP-qPCR of METTL16 in K562 cells.xls
- Figure 6/6M/
- Figure 6/6M/RIP-qPCR of METTL16 in HEK293 cells.xls
- Figure 6/6N/
- Figure 6/6N/RIP-qPCR of IGF2BP1 in K562 cells.xls
- Figure 6/6O/
- Figure 6/6O/RIP-qPCR of IGF2BP1 in HEK293 cells.xls
- Figure 6/6P/
- Figure 6/6P/qPCR of IGF2BP1 upon knockdown IGF2BP1.xls
- Figure 6/6Q/
- Figure 6/6Q/western blot IGF2BP1.pdf
- Figure 6/6R/
- Figure 6/6R/qPCR of MYBL2 upon knockdown IGF2BP1.xls
- Figure 6/6S/
- Figure 6/6S/qPCR of MYBL2 in mRNA stability assays upon knockdown IGF2BP1.xls
