# Supplementary material for: A Mettl16/m6A/mybl2b/Igf2bp1 axis ensures cell cycle progression of embryonic hematopoietic stem and progenitor cells
Source: EMBO J. 2024 Apr 11;43(10):1990–2014. doi: 10.1038/s44318-024-00082-9 (PMC11099167; doi:10.1038/s44318-024-00082-9)
Supplement: Supplementary file 11 — Source data Fig. 6 [file 44318_2024_82_MOESM11_ESM.zip › Figure 6/6B/RIP-qPCR of Mettl16 in zebrafish.xls]

## Sheet: Sheet1
	Relative RIP enrichment
	IgG			RIP
actin	1.21178	0.859208	0.960457	1.2591	0.719499	0.992239
mybl2b	1.32364	1.01655	0.743194	5.75624	5.00351	4.23984
