# Supplementary material for: A Mettl16/m6A/mybl2b/Igf2bp1 axis ensures cell cycle progression of embryonic hematopoietic stem and progenitor cells
Source: EMBO J. 2024 Apr 11;43(10):1990–2014. doi: 10.1038/s44318-024-00082-9 (PMC11099167; doi:10.1038/s44318-024-00082-9)
Supplement: Supplementary file 11 — Source data Fig. 6 [file 44318_2024_82_MOESM11_ESM.zip › Figure 6/6C/qPCR of mybl2b in mRNA stability assay in zebrafish.xls]

## Sheet: Sheet1
	Relative mRNA enrichment(Fold change after actinomycin D against DMSO)
	control			MO
0hpt	1	1	1	1	1	1
4hpt	0.889	0.919	0.952	0.749	0.828	0.757
8hpt	0.842	0.72	0.714	0.656	0.583	0.556
