# Supplementary material for: A Mettl16/m6A/mybl2b/Igf2bp1 axis ensures cell cycle progression of embryonic hematopoietic stem and progenitor cells
Source: EMBO J. 2024 Apr 11;43(10):1990–2014. doi: 10.1038/s44318-024-00082-9 (PMC11099167; doi:10.1038/s44318-024-00082-9)
Supplement: Supplementary file 11 — Source data Fig. 6 [file 44318_2024_82_MOESM11_ESM.zip › Figure 6/6D/RIP-qPCR of Igf2bp1 in zebrafish.xls]

## Sheet: Sheet1
	Relative RIP enrichment
	IgG			RIP
mybl2b	0.912092	1.13815	0.963299	5.99366	6.16359	4.25339
gapdh	0.964867	0.756035	1.37085	1.05477	1.1265	1.20337
thor	0.823264	1.08906	1.11535	4.0834	6.64625	6.04863
