# Supplementary material for: A Mettl16/m6A/mybl2b/Igf2bp1 axis ensures cell cycle progression of embryonic hematopoietic stem and progenitor cells
Source: EMBO J. 2024 Apr 11;43(10):1990–2014. doi: 10.1038/s44318-024-00082-9 (PMC11099167; doi:10.1038/s44318-024-00082-9)
Supplement: Supplementary file 11 — Source data Fig. 6 [file 44318_2024_82_MOESM11_ESM.zip › Figure 6/6E/qPCR of METTL16 unpon knockdown METTL16.xls]

## Sheet: Sheet1
	Relative mRNA expression
	METTL16
shNC	1.0679	1.02504	0.913538
shMETTL16-1	0.310631	0.290341	0.28505
shMETTL16-2	0.541267	0.517192	0.557266
shMETTL16-3	0.694961	0.676158	0.711581
