# Supplementary material for: A Mettl16/m6A/mybl2b/Igf2bp1 axis ensures cell cycle progression of embryonic hematopoietic stem and progenitor cells
Source: EMBO J. 2024 Apr 11;43(10):1990–2014. doi: 10.1038/s44318-024-00082-9 (PMC11099167; doi:10.1038/s44318-024-00082-9)
Supplement: Supplementary file 11 — Source data Fig. 6 [file 44318_2024_82_MOESM11_ESM.zip › Figure 6/6H/quantification of cell cycle analysis.xlsx]

## Sheet: Sheet1
	cell cycle analysis
	shNC			shM16-1
G0/G1	33.7	31.2	35.3	41.8	41	41.8
S	40.5	47.5	40.1	32.4	36.4	32.7
G2/M	20.3	15.4	19.3	18.8	18.6	19.4
