# Supplementary material for: A Mettl16/m6A/mybl2b/Igf2bp1 axis ensures cell cycle progression of embryonic hematopoietic stem and progenitor cells
Source: EMBO J. 2024 Apr 11;43(10):1990–2014. doi: 10.1038/s44318-024-00082-9 (PMC11099167; doi:10.1038/s44318-024-00082-9)
Supplement: Supplementary file 11 — Source data Fig. 6 [file 44318_2024_82_MOESM11_ESM.zip › Figure 6/6I/Relative m6A enrichment of MYBL2 upon knockdown METTL16.xls]

## Sheet: Sheet1
	Relative m6A enrichment
	shNC			shMETTL16
MYBL2	1.04817	0.920799	1.03103	0.410228	0.51813	0.507161
