# Supplementary material for: A Mettl16/m6A/mybl2b/Igf2bp1 axis ensures cell cycle progression of embryonic hematopoietic stem and progenitor cells
Source: EMBO J. 2024 Apr 11;43(10):1990–2014. doi: 10.1038/s44318-024-00082-9 (PMC11099167; doi:10.1038/s44318-024-00082-9)
Supplement: Supplementary file 11 — Source data Fig. 6 [file 44318_2024_82_MOESM11_ESM.zip › Figure 6/6J/qPCR of MYBL2 upon knockdown METTL16.xls]

## Sheet: Sheet1
	Relative mRNA expression
	shNC			shMETTL16-1
MYBL2	0.94554	1.0549	1.00255	0.750808	0.765814	0.734899
