# Supplementary material for: A Mettl16/m6A/mybl2b/Igf2bp1 axis ensures cell cycle progression of embryonic hematopoietic stem and progenitor cells
Source: EMBO J. 2024 Apr 11;43(10):1990–2014. doi: 10.1038/s44318-024-00082-9 (PMC11099167; doi:10.1038/s44318-024-00082-9)
Supplement: Supplementary file 11 — Source data Fig. 6 [file 44318_2024_82_MOESM11_ESM.zip › Figure 6/6L/RIP-qPCR of METTL16 in K562 cells.xls]

## Sheet: Sheet1
	Relative RIP enrichment
	IgG			RIP
MYBL2	1.10709	0.841953	1.07282	6.60546	6.12059	5.67968
ACTIN	0.605069	1.29924	1.27206	0.807401	1.16068	1.18055
MALAT1	0.965644	0.988829	1.04728	6.05167	6.21412	6.50467
