# Supplementary material for: A Mettl16/m6A/mybl2b/Igf2bp1 axis ensures cell cycle progression of embryonic hematopoietic stem and progenitor cells
Source: EMBO J. 2024 Apr 11;43(10):1990–2014. doi: 10.1038/s44318-024-00082-9 (PMC11099167; doi:10.1038/s44318-024-00082-9)
Supplement: Supplementary file 11 — Source data Fig. 6 [file 44318_2024_82_MOESM11_ESM.zip › Figure 6/6M/RIP-qPCR of METTL16 in HEK293 cells.xls]

## Sheet: Sheet1
	Relative RIP enrichment
	IgG			RIP
MYBL2	0.936704	1.09947	0.970989	7.62857	6.49827	6.03106
ACTIN	1.7294	0.65324	0.885182	1.536	0.724084	1.35084
MALAT1	0.857768	0.948824	1.2287	7.51745	7.34333	8.6567
