# Supplementary material for: A Mettl16/m6A/mybl2b/Igf2bp1 axis ensures cell cycle progression of embryonic hematopoietic stem and progenitor cells
Source: EMBO J. 2024 Apr 11;43(10):1990–2014. doi: 10.1038/s44318-024-00082-9 (PMC11099167; doi:10.1038/s44318-024-00082-9)
Supplement: Supplementary file 11 — Source data Fig. 6 [file 44318_2024_82_MOESM11_ESM.zip › Figure 6/6N/RIP-qPCR of IGF2BP1 in K562 cells.xls]

## Sheet: Sheet1
	Relative RIP enrichment
	IgG			RIP
MYBL2	1.00717	1.06273	0.934272	7.8638	7.00304	5.79676
GAPDH	1.03923	0.865643	1.1116	1.40315	0.877103	0.913389
SRF	0.828097	1.19283	1.01237	7.395	7.73232	6.14922
