# Supplementary material for: A Mettl16/m6A/mybl2b/Igf2bp1 axis ensures cell cycle progression of embryonic hematopoietic stem and progenitor cells
Source: EMBO J. 2024 Apr 11;43(10):1990–2014. doi: 10.1038/s44318-024-00082-9 (PMC11099167; doi:10.1038/s44318-024-00082-9)
Supplement: Supplementary file 11 — Source data Fig. 6 [file 44318_2024_82_MOESM11_ESM.zip › Figure 6/6O/RIP-qPCR of IGF2BP1 in HEK293 cells.xls]

## Sheet: Sheet1
	Relative RIP enrichment
	IgG			RIP
MYBL2	0.899456	1.04759	1.06128	3.00665	2.6393	3.31099
GAPDH	0.996277	0.997784	1.00597	0.593863	1.00161	1.65911
SRF	1.06282	0.998231	0.942564	7.74609	6.67286	6.07834
