# Supplementary material for: A Mettl16/m6A/mybl2b/Igf2bp1 axis ensures cell cycle progression of embryonic hematopoietic stem and progenitor cells
Source: EMBO J. 2024 Apr 11;43(10):1990–2014. doi: 10.1038/s44318-024-00082-9 (PMC11099167; doi:10.1038/s44318-024-00082-9)
Supplement: Supplementary file 11 — Source data Fig. 6 [file 44318_2024_82_MOESM11_ESM.zip › Figure 6/6P/qPCR of IGF2BP1 upon knockdown IGF2BP1.xls]

## Sheet: Sheet1
	Relative mRNA enrichment
	IGF2BP1
NC	0.938607	1.0421	1.02236
siIGF2BP1-1	0.270173	0.28678	0.315439
siIGF2BP1-2	0.648295	0.652817	0.691432
siIGF2BP1-3	0.549768	0.569013	0.612006
