# Supplementary material for: A Mettl16/m6A/mybl2b/Igf2bp1 axis ensures cell cycle progression of embryonic hematopoietic stem and progenitor cells
Source: EMBO J. 2024 Apr 11;43(10):1990–2014. doi: 10.1038/s44318-024-00082-9 (PMC11099167; doi:10.1038/s44318-024-00082-9)
Supplement: Supplementary file 11 — Source data Fig. 6 [file 44318_2024_82_MOESM11_ESM.zip › Figure 6/6S/qPCR of MYBL2 in mRNA stability assays upon knockdown IGF2BP1.xls]

## Sheet: Sheet1
	Relative mRNA enrichment(Fold change after actinomycin D against DMSO)
	NC			siIGF2BP1-1
0hpt	1	1	1	1	1	1
4hpt	0.865	0.893	0.817	0.652	0.621	0.556
8hpt	0.731	0.646	0.636	0.325	0.373	0.352
